# Supplementary material for: Crystal structure and Hirshfeld surface analysis of 6-[4-(1-cyclo­hexyl-1H-tetra­zol-5-yl)but­oxy]-8-nitro-3,4-di­hydro­quinolin-2(1H)-one
Source: Acta Crystallogr E Crystallogr Commun. 2025 Mar 4;81(Pt 4):284–8. doi: 10.1107/S2056989025001793 (PMC11974335; doi:10.1107/S2056989025001793)
Supplement: Supplementary file 1 [file e-81-00284-sup1.cif]

##############################################################################
#                                                                            #
# This CIF contains the data in a paper accepted for publication in          #
# Acta Crystallographica Section E. It conforms to the requirements of       #
# Notes for Authors for Acta Crystallographica Section E, and has been       #
# peer reviewed under the auspices of the IUCr Commission on Journals.       #
#                                                                            #
# Full details of the Crystallographic Information File format               #
# are given in the paper "The Crystallographic Information File (CIF):       #
# a New Standard Archive File for Crystallography" by S. R. Hall, F. H.      #
# Allen and I. D. Brown [Acta Cryst. (1991), A47, 655-685].                  #
#                                                                            #
# The current version of the core CIF dictionary is obtainable from          #
# ftp://ftp.iucr.org/pub/cif_core.dic.                                       #
#                                                                            #
# Software is freely available for graphical display of the structure(s)     #
# in this CIF. For information consult the CIF software page                 #
# http://www.iucr.org/resources/cif/software.                                #
#                                                                            #
# This file may be used for bona fide research purposes within the           #
# scientific community so long as proper attribution is given to the journal # 
# article from which it was obtained.                                        #
#                                                                            #
##############################################################################
data_I
_audit_creation_method
;
Olex2 1.5
(compiled 2024.02.16 svn.r378c4104 for OlexSys, GUI svn.r6928)
;
_journal_date_recd_electronic     2025-02-03
_journal_date_accepted     2025-02-25
_journal_name_full     'Acta Crystallographica, Section E'
_journal_year     2025
_journal_volume     81
_journal_issue      1
_journal_page_first     0
_journal_page_last     0
_journal_paper_category     GO
_journal_paper_doi     10.1107/S2056989025001793
_journal_coeditor_code     TX2094
_publ_contact_author_name     'Deepak Chopra'
_publ_contact_author_address
;
Department of Chemistry
Indian Institute of Science Education and Research
Bhauri, 462066, Bhopal
;
_publ_contact_author_email     'dchopra@iiserb.ac.in'
_publ_section_title
;\
Crystal structure and Hirshfeld surface analysis of
6-[4-(1-cyclohexyl-1<i>H</i>-tetrazol-5-yl)butoxy]-8-nitroquinolin-\
2(1<i>H</i>)-one
;
_publ_section_title_footnote     .
loop_
    _publ_author_name
    _publ_author_footnote
    _publ_author_address
    'Dutta, Arnab' .
;
Department of Chemistry
Indian Institute of Science Education and Research Bhopal
Bhauri Bhopal 462066
India
;
    'Dhasmana, Yogesh' .
;
Department of Chemistry
Indian Institute of Science Education and Research Bhopal
Bhauri Bhopal 462066
India
;
    'Mohan, T. P.' .
;
Bioneeds India Private Limited,
P-3, Peenya Industrial Area,
1st Main Road, Peenya 1st stage,
Bangalore 560094, Karnataka.
India
;
    'Selvakumar, B.' .
;
Bioneeds India Private Limited,
P-3, Peenya Industrial Area,
1st Main Road, Peenya 1st stage,
Bangalore 560094, Karnataka.
India
;
    'Chopra, Deepak' .
;
Department of Chemistry
Indian Institute of Science Education and Research Bhopal
Bhauri Bhopal 462066
India
;
_publ_section_synopsis
;\
The composition of the nitro-substituted compound
6-[4-(1-cyclohexyl-1<i>H</i>-tetrazol-5-yl)butoxy]-8-nitro-3,4-\
dihydroquinolin-2(1<i>H</i>)-one has been unequivocally established from
single-crystal X-ray diffraction. The molecular conformation and the role of
the different intermolecular interactions in the crystal packing has also been
explored.
;
_chemical_name_systematic
;\
6-[4-(1-Cyclohexyl-1<i>H</i>-tetrazol-5-yl)butoxy]-8-nitro-\
3,4-dihydroquinolin-2(1<i>H</i>)-one
;
_chemical_name_common     ?
_chemical_formula_moiety     'C20 H26 N6 O4'
_chemical_formula_sum     'C20 H26 N6 O4'
_chemical_formula_iupac     'C20 H26 N6 O4'
_chemical_formula_weight     414.47
_chemical_melting_point     ?
_space_group_crystal_system     triclinic
_space_group_name_H-M_alt     'P -1'
_space_group_name_Hall     '-P 1'
loop_
    _space_group_symop_operation_xyz
    'x, y, z'
    '-x, -y, -z'
_cell_length_a     6.4597(8)
_cell_length_b     9.2666(11)
_cell_length_c     17.382(2)
_cell_angle_alpha     104.113(5)
_cell_angle_beta     96.645(5)
_cell_angle_gamma     99.656(5)
_cell_volume     981.3(2)
_cell_formula_units_Z     2
_cell_measurement_reflns_used     4187
_cell_measurement_theta_min     2.450
_cell_measurement_theta_max     29.966
_cell_measurement_temperature     100.00
_exptl_crystal_description     plate
_exptl_crystal_colour     yellow
_exptl_crystal_size_max     0.242
_exptl_crystal_size_mid     0.13
_exptl_crystal_size_min     0.05
_exptl_crystal_density_diffrn     1.403
_exptl_crystal_density_meas     ?
_exptl_crystal_density_method     ?
_exptl_crystal_F_000     440
_exptl_absorpt_coefficient_mu     0.101
_exptl_absorpt_correction_type     multi-scan
_exptl_absorpt_process_details
;
(SADABS; Krause <i>et al.</i>,  2015)
;
_exptl_absorpt_correction_T_min     0.6834
_exptl_absorpt_correction_T_max     0.7460
_diffrn_ambient_temperature     100.00
_diffrn_source     'microfocus sealed X-ray tube'
_diffrn_source_power     0.0695
_diffrn_source_voltage     50.0
_diffrn_source_current     1.39
_diffrn_radiation_type     MoK\a
_diffrn_radiation_wavelength     0.71073
_diffrn_radiation_monochromator     'mirror optics'
_diffrn_measurement_device_type     'Bruker D8 Quest'
_diffrn_measurement_device     'three-circle diffractometer'
_diffrn_measurement_method     '\w and \f scans'
_diffrn_detector     'Bruker APEXII area detector'
_diffrn_detector_area_resol_mean     7.9
_diffrn_reflns_number     16058
_diffrn_reflns_av_R_equivalents     0.0427
_diffrn_reflns_av_unetI/netI     0.0674
_diffrn_reflns_theta_min     2.309
_diffrn_reflns_theta_max     30.082
_diffrn_reflns_theta_full     25.242
_diffrn_measured_fraction_theta_max     0.981
_diffrn_measured_fraction_theta_full     0.994
_diffrn_reflns_limit_h_min     -9
_diffrn_reflns_limit_h_max     9
_diffrn_reflns_limit_k_min     -12
_diffrn_reflns_limit_k_max     13
_diffrn_reflns_limit_l_min     -24
_diffrn_reflns_limit_l_max     24
_diffrn_radiation_probe     x-ray
_refine_special_details     ?
_reflns_number_total     5647
_reflns_number_gt     4069
_reflns_threshold_expression     'I > 2\s(I)'
_refine_ls_structure_factor_coef     Fsqd
_refine_ls_matrix_type     full
_refine_ls_R_factor_all     0.1012
_refine_ls_R_factor_gt     0.0689
_refine_ls_wR_factor_gt     0.1302
_refine_ls_wR_factor_ref     0.1414
_refine_ls_goodness_of_fit_ref     1.080
_refine_ls_restrained_S_all     1.080
_refine_ls_number_reflns     5647
_refine_ls_number_parameters     275
_refine_ls_number_restraints     0
_refine_ls_hydrogen_treatment     mixed
_refine_ls_weighting_scheme     calc
_refine_ls_weighting_details
              'w=1/[\s^2^(Fo^2^)+(0.0360P)^2^+1.0039P] where P=(Fo^2^+2Fc^2^)/3'
_atom_sites_solution_hydrogens     mixed
_atom_sites_solution_primary     direct
_atom_sites_solution_secondary     ?
_refine_ls_shift/su_max     0.000
_refine_ls_shift/su_mean     0.000
_refine_diff_density_max     0.358
_refine_diff_density_min     -0.387
_refine_ls_extinction_method     none
_refine_ls_extinction_coef     .
loop_
    _atom_type_symbol
    _atom_type_description
    _atom_type_scat_dispersion_real
    _atom_type_scat_dispersion_imag
    _atom_type_scat_source
    'C' 'C' 0.0033 0.0016
                         'International Tables Vol C Tables 4.2.6.8 and 6.1.1.4'
    'H' 'H' 0.0000 0.0000
                         'International Tables Vol C Tables 4.2.6.8 and 6.1.1.4'
    'N' 'N' 0.0061 0.0033
                         'International Tables Vol C Tables 4.2.6.8 and 6.1.1.4'
    'O' 'O' 0.0106 0.0060
                         'International Tables Vol C Tables 4.2.6.8 and 6.1.1.4'
_computing_data_collection
;
APEX2 (Bruker, 2016)
;
_computing_cell_refinement
;
SAINT V8.40B (Bruker, 2016)
;
_computing_data_reduction
;
SAINT V8.40B (Bruker, 2016)
;
_computing_structure_solution
;
<i>SHELXT2018/2</i> (Sheldrick, 2015a)
;
_computing_structure_refinement
;
<i>SHELXL2018/3</i> (Sheldrick, 2015b)
;
_computing_molecular_graphics
;
Olex2 1.5 (Dolomanov <i>et al.</i>,  2009)
;
_computing_publication_material
;
Olex2 1.5 (Dolomanov <i>et al.</i>,  2009)
;
loop_
    _atom_site_type_symbol
    _atom_site_label
    _atom_site_fract_x
    _atom_site_fract_y
    _atom_site_fract_z
    _atom_site_U_iso_or_equiv
    _atom_site_adp_type
    _atom_site_calc_flag
    _atom_site_occupancy
    _atom_site_disorder_assembly
    _atom_site_disorder_group
    O O4 0.3538(2) 0.31868(16) 0.63879(8) 0.0143(3) Uani d 1 . .
    O O3 0.2010(2) -0.53087(16) 0.43484(9) 0.0182(3) Uani d 1 . .
    O O1 0.1523(3) -0.15696(17) 0.33108(8) 0.0196(3) Uani d 1 . .
    O O2 0.2294(2) 0.08708(17) 0.35239(9) 0.0189(3) Uani d 1 . .
    N N1 0.2034(3) -0.0266(2) 0.37737(10) 0.0127(3) Uani d 1 . .
    N N2 0.1868(3) -0.28422(19) 0.45172(10) 0.0120(3) Uani d 1 . .
    N N3 1.0704(3) 0.8204(2) 0.79866(10) 0.0163(4) Uani d 1 . .
    N N4 0.9390(3) 1.01503(19) 0.85030(10) 0.0132(3) Uani d 1 . .
    N N15 1.2241(3) 0.9502(2) 0.81932(11) 0.0195(4) Uani d 1 . .
    N N16 1.1471(3) 1.0679(2) 0.85096(11) 0.0184(4) Uani d 1 . .
    C C4 0.3116(3) 0.1701(2) 0.59483(11) 0.0113(4) Uani d 1 . .
    C C6 0.2611(3) -0.1011(2) 0.58111(11) 0.0107(4) Uani d 1 . .
    C C3 0.2731(3) 0.1415(2) 0.51206(11) 0.0115(4) Uani d 1 . .
    H H3 0.272801 0.223263 0.488058 0.014 Uiso calc 1 . .
    C C1 0.2277(3) -0.1325(2) 0.49707(11) 0.0108(4) Uani d 1 . .
    C C5 0.3044(3) 0.0472(2) 0.62909(11) 0.0114(4) Uani d 1 . .
    H H5 0.329520 0.066015 0.685933 0.014 Uiso calc 1 . .
    C C2 0.2347(3) -0.0072(2) 0.46401(11) 0.0109(4) Uani d 1 . .
    C C14 0.8946(3) 0.8632(2) 0.81830(11) 0.0132(4) Uani d 1 . .
    C C9 0.2296(3) -0.4038(2) 0.48070(12) 0.0130(4) Uani d 1 . .
    C C17 0.7998(3) 1.1125(2) 0.88721(12) 0.0137(4) Uani d 1 . .
    H H17 0.650785 1.068434 0.858439 0.016 Uiso calc 1 . .
    C C10 0.3854(3) 0.3463(2) 0.72468(11) 0.0147(4) Uani d 1 . .
    H H10A 0.507798 0.304216 0.742582 0.018 Uiso calc 1 . .
    H H10B 0.257221 0.295982 0.741387 0.018 Uiso calc 1 . .
    C C7 0.2393(3) -0.2331(2) 0.61839(12) 0.0129(4) Uani d 1 . .
    H H7A 0.088266 -0.265566 0.622944 0.015 Uiso calc 1 . .
    H H7B 0.323372 -0.199896 0.673263 0.015 Uiso calc 1 . .
    C C13 0.6805(3) 0.7660(2) 0.81081(13) 0.0178(4) Uani d 1 . .
    H H13A 0.572194 0.814652 0.787945 0.021 Uiso calc 1 . .
    H H13B 0.653491 0.763306 0.865403 0.021 Uiso calc 1 . .
    C C11 0.4277(3) 0.5164(2) 0.76270(12) 0.0150(4) Uani d 1 . .
    H H11A 0.408954 0.534190 0.819755 0.018 Uiso calc 1 . .
    H H11B 0.319495 0.559413 0.735488 0.018 Uiso calc 1 . .
    C C8 0.3162(3) -0.3673(2) 0.56840(12) 0.0145(4) Uani d 1 . .
    H H8A 0.473662 -0.343760 0.575942 0.017 Uiso calc 1 . .
    H H8B 0.272399 -0.457746 0.588016 0.017 Uiso calc 1 . .
    C C18 0.8604(4) 1.2733(2) 0.87864(13) 0.0184(4) Uani d 1 . .
    H H18A 0.849021 1.270559 0.820994 0.022 Uiso calc 1 . .
    H H18B 1.009626 1.318310 0.904730 0.022 Uiso calc 1 . .
    C C12 0.6491(3) 0.6027(2) 0.75913(12) 0.0156(4) Uani d 1 . .
    H H12A 0.759748 0.552795 0.779382 0.019 Uiso calc 1 . .
    H H12B 0.661840 0.602030 0.702839 0.019 Uiso calc 1 . .
    C C22 0.8051(4) 1.1126(2) 0.97530(13) 0.0178(4) Uani d 1 . .
    H H22A 0.762243 1.007088 0.978963 0.021 Uiso calc 1 . .
    H H22B 0.951825 1.153979 1.004952 0.021 Uiso calc 1 . .
    C C21 0.6549(4) 1.2086(3) 1.01333(13) 0.0198(5) Uani d 1 . .
    H H21A 0.663914 1.210730 1.070855 0.024 Uiso calc 1 . .
    H H21B 0.506652 1.162545 0.986406 0.024 Uiso calc 1 . .
    C C20 0.7128(4) 1.3703(3) 1.00564(13) 0.0204(5) Uani d 1 . .
    H H20A 0.609442 1.429620 1.028136 0.024 Uiso calc 1 . .
    H H20B 0.855917 1.419567 1.036988 0.024 Uiso calc 1 . .
    C C19 0.7118(4) 1.3706(3) 0.91805(13) 0.0212(5) Uani d 1 . .
    H H19A 0.756991 1.476331 0.915033 0.025 Uiso calc 1 . .
    H H19B 0.565143 1.331179 0.888035 0.025 Uiso calc 1 . .
    H H2 0.150(3) -0.304(2) 0.3988(13) 0.009(5) Uiso d 1 . .
loop_
    _atom_site_aniso_label
    _atom_site_aniso_U_11
    _atom_site_aniso_U_22
    _atom_site_aniso_U_33
    _atom_site_aniso_U_12
    _atom_site_aniso_U_13
    _atom_site_aniso_U_23
    O4 0.0222(8) 0.0082(7) 0.0122(7) 0.0025(6) 0.0026(6) 0.0022(5)
    O3 0.0195(8) 0.0090(7) 0.0240(8) 0.0019(6) 0.0062(6) 0.0001(6)
    O1 0.0264(9) 0.0162(8) 0.0129(7) 0.0035(7) 0.0015(6) -0.0008(6)
    O2 0.0257(9) 0.0179(8) 0.0157(7) 0.0047(7) 0.0037(6) 0.0092(6)
    N1 0.0091(8) 0.0150(8) 0.0137(8) 0.0029(7) 0.0016(6) 0.0031(6)
    N2 0.0133(8) 0.0093(8) 0.0116(8) 0.0009(6) 0.0013(6) 0.0009(6)
    N3 0.0156(9) 0.0174(9) 0.0159(8) 0.0055(7) 0.0039(7) 0.0023(7)
    N4 0.0120(8) 0.0123(8) 0.0151(8) 0.0027(7) 0.0035(6) 0.0024(6)
    N15 0.0168(9) 0.0205(10) 0.0203(9) 0.0049(8) 0.0061(7) 0.0019(7)
    N16 0.0123(9) 0.0189(9) 0.0225(9) 0.0002(7) 0.0046(7) 0.0039(7)
    C4 0.0090(9) 0.0095(9) 0.0160(9) 0.0032(7) 0.0033(7) 0.0032(7)
    C6 0.0088(9) 0.0110(9) 0.0143(9) 0.0035(7) 0.0045(7) 0.0049(7)
    C3 0.0095(9) 0.0110(9) 0.0156(9) 0.0020(7) 0.0033(7) 0.0059(7)
    C1 0.0077(9) 0.0100(9) 0.0151(9) 0.0015(7) 0.0038(7) 0.0033(7)
    C5 0.0108(9) 0.0128(9) 0.0106(8) 0.0013(8) 0.0025(7) 0.0033(7)
    C2 0.0075(9) 0.0139(10) 0.0112(9) 0.0014(7) 0.0014(7) 0.0035(7)
    C14 0.0168(10) 0.0118(9) 0.0100(8) 0.0037(8) 0.0013(7) 0.0010(7)
    C9 0.0093(9) 0.0093(9) 0.0215(10) 0.0020(7) 0.0066(8) 0.0046(8)
    C17 0.0120(10) 0.0110(9) 0.0172(9) 0.0035(8) 0.0031(8) 0.0009(7)
    C10 0.0205(11) 0.0117(10) 0.0111(9) 0.0021(8) 0.0025(8) 0.0026(7)
    C7 0.0165(10) 0.0083(9) 0.0141(9) 0.0012(8) 0.0030(8) 0.0042(7)
    C13 0.0150(11) 0.0139(10) 0.0213(10) 0.0015(8) 0.0043(8) -0.0008(8)
    C11 0.0197(11) 0.0116(10) 0.0131(9) 0.0034(8) 0.0041(8) 0.0014(7)
    C8 0.0157(10) 0.0108(9) 0.0186(10) 0.0025(8) 0.0040(8) 0.0064(8)
    C18 0.0255(12) 0.0153(10) 0.0179(10) 0.0070(9) 0.0080(9) 0.0066(8)
    C12 0.0185(11) 0.0104(9) 0.0174(10) 0.0043(8) 0.0041(8) 0.0016(8)
    C22 0.0225(11) 0.0137(10) 0.0216(10) 0.0065(9) 0.0092(9) 0.0083(8)
    C21 0.0213(12) 0.0216(11) 0.0209(11) 0.0097(9) 0.0086(9) 0.0077(9)
    C20 0.0277(12) 0.0163(11) 0.0186(10) 0.0118(9) 0.0045(9) 0.0021(8)
    C19 0.0309(13) 0.0162(11) 0.0203(10) 0.0096(10) 0.0065(9) 0.0078(9)
_geom_special_details
;
 All esds (except the esd in the dihedral angle between two l.s. planes)
 are estimated using the full covariance matrix.  The cell esds are taken
 into account individually in the estimation of esds in distances, angles
 and torsion angles; correlations between esds in cell parameters are only
 used when they are defined by crystal symmetry.  An approximate (isotropic)
 treatment of cell esds is used for estimating esds involving l.s. planes.
;
loop_
    _geom_bond_atom_site_label_1
    _geom_bond_atom_site_label_2
    _geom_bond_site_symmetry_2
    _geom_bond_distance
    _geom_bond_publ_flag
    O4 C4 . 1.366(2) ?
    O4 C10 . 1.436(2) ?
    O3 C9 . 1.221(2) ?
    O1 N1 . 1.243(2) ?
    O2 N1 . 1.228(2) ?
    N1 C2 . 1.458(2) ?
    N2 C1 . 1.398(2) ?
    N2 C9 . 1.379(2) ?
    N2 H2 . 0.89(2) ?
    N3 N15 . 1.367(3) ?
    N3 C14 . 1.319(3) ?
    N4 N16 . 1.349(2) ?
    N4 C14 . 1.348(3) ?
    N4 C17 . 1.470(3) ?
    N15 N16 . 1.301(3) ?
    C4 C3 . 1.383(3) ?
    C4 C5 . 1.404(3) ?
    C6 C1 . 1.401(3) ?
    C6 C5 . 1.386(3) ?
    C6 C7 . 1.511(3) ?
    C3 H3 . 0.9500 ?
    C3 C2 . 1.391(3) ?
    C1 C2 . 1.412(3) ?
    C5 H5 . 0.9500 ?
    C14 C13 . 1.491(3) ?
    C9 C8 . 1.496(3) ?
    C17 H17 . 1.0000 ?
    C17 C18 . 1.524(3) ?
    C17 C22 . 1.527(3) ?
    C10 H10A . 0.9900 ?
    C10 H10B . 0.9900 ?
    C10 C11 . 1.517(3) ?
    C7 H7A . 0.9900 ?
    C7 H7B . 0.9900 ?
    C7 C8 . 1.526(3) ?
    C13 H13A . 0.9900 ?
    C13 H13B . 0.9900 ?
    C13 C12 . 1.526(3) ?
    C11 H11A . 0.9900 ?
    C11 H11B . 0.9900 ?
    C11 C12 . 1.533(3) ?
    C8 H8A . 0.9900 ?
    C8 H8B . 0.9900 ?
    C18 H18A . 0.9900 ?
    C18 H18B . 0.9900 ?
    C18 C19 . 1.531(3) ?
    C12 H12A . 0.9900 ?
    C12 H12B . 0.9900 ?
    C22 H22A . 0.9900 ?
    C22 H22B . 0.9900 ?
    C22 C21 . 1.523(3) ?
    C21 H21A . 0.9900 ?
    C21 H21B . 0.9900 ?
    C21 C20 . 1.525(3) ?
    C20 H20A . 0.9900 ?
    C20 H20B . 0.9900 ?
    C20 C19 . 1.522(3) ?
    C19 H19A . 0.9900 ?
    C19 H19B . 0.9900 ?
loop_
    _geom_angle_atom_site_label_1
    _geom_angle_atom_site_label_2
    _geom_angle_atom_site_label_3
    _geom_angle_site_symmetry_1
    _geom_angle_site_symmetry_3
    _geom_angle
    _geom_angle_publ_flag
    C4 O4 C10 . . 116.53(15) ?
    O1 N1 C2 . . 119.39(16) ?
    O2 N1 O1 . . 121.98(17) ?
    O2 N1 C2 . . 118.62(17) ?
    C1 N2 H2 . . 117.8(14) ?
    C9 N2 C1 . . 124.94(17) ?
    C9 N2 H2 . . 116.4(14) ?
    C14 N3 N15 . . 105.82(17) ?
    N16 N4 C17 . . 122.55(17) ?
    C14 N4 N16 . . 108.70(17) ?
    C14 N4 C17 . . 128.46(18) ?
    N16 N15 N3 . . 110.93(17) ?
    N15 N16 N4 . . 106.10(17) ?
    O4 C4 C3 . . 117.16(17) ?
    O4 C4 C5 . . 123.72(17) ?
    C3 C4 C5 . . 119.11(18) ?
    C1 C6 C7 . . 118.46(17) ?
    C5 C6 C1 . . 120.91(18) ?
    C5 C6 C7 . . 120.58(17) ?
    C4 C3 H3 . . 120.1 ?
    C4 C3 C2 . . 119.86(18) ?
    C2 C3 H3 . . 120.1 ?
    N2 C1 C6 . . 118.42(17) ?
    N2 C1 C2 . . 124.44(17) ?
    C6 C1 C2 . . 117.13(18) ?
    C4 C5 H5 . . 119.5 ?
    C6 C5 C4 . . 120.92(18) ?
    C6 C5 H5 . . 119.5 ?
    C3 C2 N1 . . 116.24(17) ?
    C3 C2 C1 . . 122.02(17) ?
    C1 C2 N1 . . 121.74(17) ?
    N3 C14 N4 . . 108.44(18) ?
    N3 C14 C13 . . 128.13(19) ?
    N4 C14 C13 . . 123.40(18) ?
    O3 C9 N2 . . 119.85(19) ?
    O3 C9 C8 . . 123.46(19) ?
    N2 C9 C8 . . 116.67(17) ?
    N4 C17 H17 . . 108.0 ?
    N4 C17 C18 . . 111.43(17) ?
    N4 C17 C22 . . 109.98(17) ?
    C18 C17 H17 . . 108.0 ?
    C18 C17 C22 . . 111.33(17) ?
    C22 C17 H17 . . 108.0 ?
    O4 C10 H10A . . 109.9 ?
    O4 C10 H10B . . 109.9 ?
    O4 C10 C11 . . 108.84(16) ?
    H10A C10 H10B . . 108.3 ?
    C11 C10 H10A . . 109.9 ?
    C11 C10 H10B . . 109.9 ?
    C6 C7 H7A . . 109.3 ?
    C6 C7 H7B . . 109.3 ?
    C6 C7 C8 . . 111.54(16) ?
    H7A C7 H7B . . 108.0 ?
    C8 C7 H7A . . 109.3 ?
    C8 C7 H7B . . 109.3 ?
    C14 C13 H13A . . 108.4 ?
    C14 C13 H13B . . 108.4 ?
    C14 C13 C12 . . 115.69(18) ?
    H13A C13 H13B . . 107.4 ?
    C12 C13 H13A . . 108.4 ?
    C12 C13 H13B . . 108.4 ?
    C10 C11 H11A . . 108.5 ?
    C10 C11 H11B . . 108.5 ?
    C10 C11 C12 . . 114.99(17) ?
    H11A C11 H11B . . 107.5 ?
    C12 C11 H11A . . 108.5 ?
    C12 C11 H11B . . 108.5 ?
    C9 C8 C7 . . 112.55(17) ?
    C9 C8 H8A . . 109.1 ?
    C9 C8 H8B . . 109.1 ?
    C7 C8 H8A . . 109.1 ?
    C7 C8 H8B . . 109.1 ?
    H8A C8 H8B . . 107.8 ?
    C17 C18 H18A . . 109.8 ?
    C17 C18 H18B . . 109.8 ?
    C17 C18 C19 . . 109.59(18) ?
    H18A C18 H18B . . 108.2 ?
    C19 C18 H18A . . 109.8 ?
    C19 C18 H18B . . 109.8 ?
    C13 C12 C11 . . 108.81(17) ?
    C13 C12 H12A . . 109.9 ?
    C13 C12 H12B . . 109.9 ?
    C11 C12 H12A . . 109.9 ?
    C11 C12 H12B . . 109.9 ?
    H12A C12 H12B . . 108.3 ?
    C17 C22 H22A . . 109.6 ?
    C17 C22 H22B . . 109.6 ?
    H22A C22 H22B . . 108.1 ?
    C21 C22 C17 . . 110.43(18) ?
    C21 C22 H22A . . 109.6 ?
    C21 C22 H22B . . 109.6 ?
    C22 C21 H21A . . 109.5 ?
    C22 C21 H21B . . 109.5 ?
    C22 C21 C20 . . 110.50(18) ?
    H21A C21 H21B . . 108.1 ?
    C20 C21 H21A . . 109.5 ?
    C20 C21 H21B . . 109.5 ?
    C21 C20 H20A . . 109.5 ?
    C21 C20 H20B . . 109.5 ?
    H20A C20 H20B . . 108.0 ?
    C19 C20 C21 . . 110.93(18) ?
    C19 C20 H20A . . 109.5 ?
    C19 C20 H20B . . 109.5 ?
    C18 C19 H19A . . 109.3 ?
    C18 C19 H19B . . 109.3 ?
    C20 C19 C18 . . 111.82(18) ?
    C20 C19 H19A . . 109.3 ?
    C20 C19 H19B . . 109.3 ?
    H19A C19 H19B . . 107.9 ?
loop_
    _geom_torsion_atom_site_label_1
    _geom_torsion_atom_site_label_2
    _geom_torsion_atom_site_label_3
    _geom_torsion_atom_site_label_4
    _geom_torsion_site_symmetry_1
    _geom_torsion_site_symmetry_2
    _geom_torsion_site_symmetry_3
    _geom_torsion_site_symmetry_4
    _geom_torsion
    _geom_torsion_publ_flag
    O4 C4 C3 C2 . . . . 178.34(18) ?
    O4 C4 C5 C6 . . . . -179.89(18) ?
    O4 C10 C11 C12 . . . . -74.1(2) ?
    O3 C9 C8 C7 . . . . -151.93(19) ?
    O1 N1 C2 C3 . . . . -174.48(18) ?
    O1 N1 C2 C1 . . . . 6.0(3) ?
    O2 N1 C2 C3 . . . . 5.7(3) ?
    O2 N1 C2 C1 . . . . -173.81(18) ?
    N2 C1 C2 N1 . . . . -1.5(3) ?
    N2 C1 C2 C3 . . . . 179.02(19) ?
    N2 C9 C8 C7 . . . . 29.8(2) ?
    N3 N15 N16 N4 . . . . -0.7(2) ?
    N3 C14 C13 C12 . . . . -13.5(3) ?
    N4 C14 C13 C12 . . . . 168.87(18) ?
    N4 C17 C18 C19 . . . . -179.86(17) ?
    N4 C17 C22 C21 . . . . -177.90(18) ?
    N15 N3 C14 N4 . . . . -0.1(2) ?
    N15 N3 C14 C13 . . . . -178.08(19) ?
    N16 N4 C14 N3 . . . . -0.3(2) ?
    N16 N4 C14 C13 . . . . 177.78(18) ?
    N16 N4 C17 C18 . . . . 34.6(3) ?
    N16 N4 C17 C22 . . . . -89.3(2) ?
    C4 O4 C10 C11 . . . . -179.44(17) ?
    C4 C3 C2 N1 . . . . -177.77(17) ?
    C4 C3 C2 C1 . . . . 1.8(3) ?
    C6 C1 C2 N1 . . . . 179.61(18) ?
    C6 C1 C2 C3 . . . . 0.1(3) ?
    C6 C7 C8 C9 . . . . -47.1(2) ?
    C3 C4 C5 C6 . . . . 0.5(3) ?
    C1 N2 C9 O3 . . . . -175.10(18) ?
    C1 N2 C9 C8 . . . . 3.3(3) ?
    C1 C6 C5 C4 . . . . 1.3(3) ?
    C1 C6 C7 C8 . . . . 34.9(2) ?
    C5 C4 C3 C2 . . . . -2.1(3) ?
    C5 C6 C1 N2 . . . . 179.37(18) ?
    C5 C6 C1 C2 . . . . -1.6(3) ?
    C5 C6 C7 C8 . . . . -147.74(19) ?
    C14 N3 N15 N16 . . . . 0.5(2) ?
    C14 N4 N16 N15 . . . . 0.6(2) ?
    C14 N4 C17 C18 . . . . -152.15(19) ?
    C14 N4 C17 C22 . . . . 83.9(2) ?
    C14 C13 C12 C11 . . . . 176.09(17) ?
    C9 N2 C1 C6 . . . . -17.8(3) ?
    C9 N2 C1 C2 . . . . 163.28(19) ?
    C17 N4 N16 N15 . . . . 175.00(17) ?
    C17 N4 C14 N3 . . . . -174.26(18) ?
    C17 N4 C14 C13 . . . . 3.8(3) ?
    C17 C18 C19 C20 . . . . 55.8(3) ?
    C17 C22 C21 C20 . . . . -57.1(2) ?
    C10 O4 C4 C3 . . . . 177.68(17) ?
    C10 O4 C4 C5 . . . . -1.9(3) ?
    C10 C11 C12 C13 . . . . -171.11(17) ?
    C7 C6 C1 N2 . . . . -3.3(3) ?
    C7 C6 C1 C2 . . . . 175.74(17) ?
    C7 C6 C5 C4 . . . . -175.97(18) ?
    C18 C17 C22 C21 . . . . 58.1(2) ?
    C22 C17 C18 C19 . . . . -56.7(2) ?
    C22 C21 C20 C19 . . . . 56.3(3) ?
    C21 C20 C19 C18 . . . . -56.1(3) ?
_shelx_space_group_comment
;
The symmetry employed for this shelxl refinement is uniquely defined
by the following loop, which should always be used as a source of
symmetry information in preference to the above space-group names.
They are only intended as comments.
;
_shelx_estimated_absorpt_T_min     0.976
_shelx_estimated_absorpt_T_max     0.995
_shelx_hkl_file
;
  -1   0   0   68.09    2.80
  -1   0   0   64.69    2.80
  -1   0   0   70.49    3.00
   1   0   0   65.69    2.80
   1   0   0   66.39    2.80
   1   0   0   67.69    2.90
  -2   0   0 9999.00  256.57
  -2   0   0 9910.91  256.67
  -3   0   0   12.20    2.40
  -3   0   0   15.50    3.10
  -3   0   0   18.60    2.60
   3   0   0   22.30    3.20
  -4   0   0   57.09    4.70
  -4   0   0   54.99    4.90
  -4   0   0   55.49    5.10
   4   0   0   55.29    4.80
  -5   0   0   24.80    4.30
  -5   0   0   35.30    5.30
  -5   0   0   32.10    5.00
  -6   0   0   18.40    5.20
  -6   0   0   26.20    5.10
  -6   0   0   21.50    4.50
  -7   0   0  119.19   10.00
  -7   0   0  103.69    9.00
  -8   0   0   36.60    8.40
  -8   0   0   22.50    6.00
   8  -1   0   11.60    5.80
  -8   1   0   -2.10    4.90
   7  -1   0   35.20    5.80
  -7   1   0   40.30   10.60
  -7   1   0   42.20    6.50
  -6   1   0   72.39    6.90
  -6   1   0   71.29    7.60
  -6   1   0   71.89    6.70
  -5   1   0   62.59    5.70
   4  -1   0  601.34   19.70
   4  -1   0  611.74   19.30
  -4   1   0  590.94   18.90
  -4   1   0  585.34   19.40
  -4   1   0  583.34   19.20
   3  -1   0   38.00    3.70
   3  -1   0   42.40    3.80
  -3   1   0   43.60    3.20
  -3   1   0   50.29    3.60
   2  -1   0 3934.91  103.09
   2  -1   0 3899.41  103.09
  -2   1   0 3983.10  102.69
  -2   1   0 3911.71  102.79
  -2   1   0 3974.90  103.09
   1  -1   0   77.39    3.70
   1  -1   0   76.49    3.40
   1  -1   0   80.89    3.10
  -1   1   0   82.49    3.30
  -1   1   0   74.89    3.50
  -1   1   0   79.29    3.00
   0  -1   0 2047.70   53.19
   0  -1   0 2064.19   52.89
   0  -1   0 2034.80   52.79
   0   1   0 2003.60   52.79
   0   1   0 2070.29   53.19
   0   1   0 2025.00   52.99
  -1  -1   0 5130.79  131.89
  -1  -1   0 4984.00  132.19
   1   1   0 5109.79  132.09
   1   1   0 5150.98  132.29
  -2  -1   0  127.89    5.70
  -2  -1   0  116.99    5.90
   2   1   0  117.09    5.60
   2   1   0  121.69    5.70
  -3  -1   0  680.33   21.30
  -3  -1   0  684.93   20.80
   3   1   0  647.54   20.70
   3   1   0  642.74   20.60
  -4  -1   0    4.60    2.80
  -4  -1   0    3.80    2.50
  -4  -1   0    1.40    2.50
   4   1   0   -0.20    2.30
   4   1   0    6.40    2.40
  -5  -1   0   42.60    5.90
  -5  -1   0   49.40    6.10
  -6  -1   0    0.40    3.80
  -6  -1   0    1.90    3.70
  -7  -1   0   19.00    5.40
  -7  -1   0   16.60    5.10
  -8  -1   0    1.70    4.90
  -8  -1   0   -2.70    5.60
  -9   2   0   -1.10    6.20
   8  -2   0   30.00    6.90
  -8   2   0   22.60    6.50
  -8   2   0   17.00    5.80
   7  -2   0   18.30    5.70
  -7   2   0   20.60    9.00
   6  -2   0  734.43   26.40
  -6   2   0  778.62   25.90
   5  -2   0  219.88   10.50
   5  -2   0  222.28   10.70
  -5   2   0  216.88   10.00
   4  -2   0  816.42   25.30
   4  -2   0  789.52   25.40
  -4   2   0  798.22   26.50
  -4   2   0  798.62   24.30
  -4   2   0  821.12   25.10
   3  -2   0  613.44   19.40
   3  -2   0  612.64   19.10
  -3   2   0  603.74   18.20
  -3   2   0  576.74   18.70
  -3   2   0  602.44   18.70
   2  -2   0  337.97   10.50
   2  -2   0  325.37   11.60
   2  -2   0  332.27   11.10
  -2   2   0  329.67   11.40
  -2   2   0  343.37   11.00
  -2   2   0  329.47   10.40
   1  -2   0   33.80    3.30
   1  -2   0   35.00    2.20
  -1   2   0   36.50    3.10
  -1   2   0   43.10    2.20
   0  -2   0   37.40    2.60
   0  -2   0   35.70    2.30
   0  -2   0   39.60    3.20
   0   2   0   38.30    2.50
   0   2   0   32.10    2.60
  -1  -2   0   67.59    3.60
  -1  -2   0   62.29    4.10
   1   2   0   61.79    3.90
   1   2   0   67.69    4.20
  -2  -2   0   27.00    3.80
   2   2   0   27.20    4.10
   2   2   0   28.10    3.70
  -3  -2   0   29.70    3.90
  -3  -2   0   26.30    4.20
   3   2   0   30.90    4.10
   3   2   0   44.00    5.00
  -4  -2   0    7.30    2.40
  -4  -2   0    1.70    3.00
  -4  -2   0    5.40    3.20
   4   2   0    6.10    2.90
   4   2   0    5.10    2.90
  -5  -2   0   58.29    6.60
  -5  -2   0   63.69    7.00
  -5  -2   0   51.19    6.90
   5   2   0   69.29   11.00
   5   2   0   58.89    6.70
  -6  -2   0   95.49    9.10
  -6  -2   0   83.49    7.90
   6   2   0   88.19   10.60
   6   2   0   79.99    8.00
  -7  -2   0    7.40    5.60
  -7  -2   0   14.70    5.20
  -8  -2   0   64.29    9.40
  -8  -2   0   37.30    7.40
  -9   3   0    0.90    6.30
   8  -3   0   13.50    6.40
  -8   3   0   14.70    4.90
   7  -3   0   16.00    5.60
   7  -3   0   16.80    5.30
  -7   3   0   21.10    4.60
   6  -3   0    6.40    3.70
  -6   3   0   10.80    3.20
   5  -3   0   73.69    6.00
   5  -3   0   64.09    6.40
  -5   3   0   62.79    5.20
   4  -3   0    0.00    2.10
   4  -3   0    4.40    2.70
  -4   3   0    5.20    2.00
  -4   3   0    1.10    1.70
  -4   3   0    2.70    2.20
   3  -3   0  676.43   21.70
   3  -3   0  693.43   22.60
   3  -3   0  707.63   20.90
  -3   3   0  665.63   20.60
  -3   3   0  733.73   22.40
  -3   3   0  715.03   21.60
   2  -3   0   81.29    5.60
   2  -3   0   84.59    4.20
   2  -3   0   88.29    4.80
  -2   3   0   90.59    4.20
  -2   3   0   87.69    4.50
  -2   3   0   85.99    5.30
   1  -3   0  143.49    7.00
  -1   3   0  153.48    7.00
   0  -3   0   10.00    1.70
   0  -3   0   11.90    2.00
   0   3   0   17.30    2.50
   0   3   0   10.20    2.50
   0   3   0    8.30    1.80
  -1  -3   0   35.30    4.00
  -1  -3   0   27.60    2.90
   1   3   0   41.10    4.10
   1   3   0   45.50    4.70
   1   3   0   30.60    2.80
  -2  -3   0  143.59    7.00
  -2  -3   0  157.08    7.90
   2   3   0  149.99    7.50
   2   3   0  148.79    7.70
  -3  -3   0   14.00    2.70
  -3  -3   0   15.80    3.80
   3   3   0   15.80    3.50
   3   3   0   18.10    3.40
  -4  -3   0    1.60    2.60
  -4  -3   0    2.60    2.60
   4   3   0    2.60    3.60
  -5  -3   0   91.69    8.40
   5   3   0   90.69    8.80
   5   3   0   89.19    7.60
  -6  -3   0   38.30    8.70
   6   3   0   25.00    5.80
  -7  -3   0   15.40    5.80
  -7  -3   0    7.90    6.20
   7   3   0   10.20    6.80
  -8  -3   0    0.00    6.80
  -8   4   0   20.40    5.80
   7  -4   0   32.80    7.00
   7  -4   0   43.00    7.20
  -7   4   0   53.89    7.30
   6  -4   0   -0.70    3.50
  -6   4   0    9.90    3.40
   5  -4   0   11.20    4.00
   5  -4   0    7.10    2.70
   4  -4   0   21.60    4.00
   4  -4   0   28.10    5.40
   4  -4   0   25.60    3.50
  -4   4   0   28.50    4.20
   3  -4   0   45.60    3.70
   3  -4   0   47.70    3.90
   3  -4   0   56.59    6.40
  -3   4   0   53.19    5.90
  -3   4   0   40.10    3.30
  -3   4   0   41.20    3.80
   2  -4   0   40.10    3.10
   2  -4   0   49.70    5.70
  -2   4   0   51.29    5.60
  -2   4   0   38.90    2.90
   1  -4   0   30.70    2.70
   1  -4   0   42.00    5.20
  -1   4   0   42.60    5.00
   0  -4   0  221.78    8.20
   0  -4   0  222.58    7.60
   0   4   0  214.38    8.20
   0   4   0  215.38    8.70
   0   4   0  216.58    9.10
  -1  -4   0   13.80    2.50
  -1  -4   0   16.40    3.10
   1   4   0   20.90    3.00
   1   4   0   25.30    3.80
   1   4   0   22.20    3.60
  -2  -4   0  328.67   12.40
   2   4   0  317.27   14.30
   2   4   0  321.77   13.20
   2   4   0  319.27   15.50
  -3  -4   0  248.38   10.90
   3   4   0  237.48   11.80
   3   4   0  273.57   13.40
  -4  -4   0   27.40    4.70
  -4  -4   0   34.90    5.70
   4   4   0   34.50    5.50
   4   4   0   35.70    6.50
  -5  -4   0   83.29    9.50
   5   4   0   79.79    9.30
  -6  -4   0    6.60    5.30
   6   4   0    7.90    5.80
  -7  -4   0    1.80    5.00
   7   4   0    4.40    6.30
   8  -5   0    6.60    6.50
   7  -5   0    6.10    5.50
   7  -5   0   12.90    5.70
   6  -5   0   35.60    6.40
   6  -5   0   54.69    7.80
   5  -5   0  205.08   13.90
   5  -5   0  215.18   11.20
   4  -5   0   14.80    3.10
   4  -5   0   14.50    3.40
   4  -5   0   14.70    4.50
   3  -5   0  198.78   10.80
   3  -5   0  203.28    9.00
   3  -5   0  198.18    8.20
  -3   5   0  188.68    8.10
   2  -5   0   99.79    7.30
   2  -5   0  111.49    5.30
  -2   5   0  101.59    7.10
   1  -5   0    4.40    2.80
   1  -5   0    0.80    1.70
   0   5   0   11.50    3.20
   0   5   0   18.70    3.10
   0   5   0   10.50    2.60
  -1  -5   0   23.90    3.80
  -1  -5   0   26.40    3.60
   1   5   0   40.50    5.00
   1   5   0   24.50    3.90
   1   5   0   22.20    4.40
  -2  -5   0    6.50    2.50
  -2  -5   0    3.80    2.20
   2   5   0   15.10    4.10
   2   5   0    8.00    3.00
   2   5   0    8.70    5.70
  -3  -5   0  453.45   17.60
  -3  -5   0  401.36   16.30
   3   5   0  442.66   17.80
   3   5   0  421.06   18.00
  -4  -5   0    3.60    3.60
   4   5   0   -0.20    3.60
  -5  -5   0   37.00    7.40
   5   5   0   24.40    7.00
  -6  -5   0    4.80    5.00
   6   5   0   16.20    6.70
  -7  -5   0   83.89   11.00
   7   5   0  108.99   12.60
   8  -6   0    6.30    6.30
   7  -6   0    6.80    6.10
   7  -6   0   15.50    5.10
   6  -6   0   23.00    5.20
   6  -6   0   14.70    5.30
   5  -6   0  116.99    8.20
   5  -6   0  116.39    9.70
   5  -6   0  112.49    7.10
   4  -6   0  275.27   11.30
   3  -6   0  160.68    7.40
   3  -6   0  170.98   10.20
  -3   6   0  146.89    7.60
   2  -6   0  225.88   11.60
   2  -6   0  221.48    9.00
   1  -6   0   60.69    5.70
   1  -6   0   59.49    4.00
  -1   6   0   57.29    4.10
  -1   6   0   84.09    9.10
   0  -6   0   79.59    4.40
   0   6   0   76.89    6.40
   0   6   0   75.09    5.60
   0   6   0   76.59    5.40
  -1  -6   0   26.30    4.20
  -1  -6   0   29.40    3.70
   1   6   0   26.70    4.90
   1   6   0   29.00    4.50
   1   6   0   19.70    4.10
  -2  -6   0   67.99    7.40
  -2  -6   0   59.69    6.10
   2   6   0   75.79    9.10
   2   6   0   67.59   12.40
   2   6   0   67.19    7.40
  -3  -6   0    2.30    3.40
   3   6   0    6.70    3.70
   3   6   0    0.80    8.10
  -4  -6   0    5.90    4.70
   4   6   0    1.40    4.70
  -5  -6   0   25.90    6.50
   5   6   0   25.00    6.60
  -6  -6   0    5.40    5.10
   6   6   0   12.90    7.00
   8  -7   0    8.30    9.20
   7  -7   0    8.10    6.70
   6  -7   0   23.60    7.00
   5  -7   0    5.20    2.60
   5  -7   0    4.20    4.30
   4  -7   0    0.90    4.00
   4  -7   0    5.30    2.70
   3  -7   0  638.64   24.90
   3  -7   0  659.63   21.20
   2  -7   0   11.10    2.50
   2  -7   0   12.70    4.50
   1  -7   0  609.84   18.80
  -1   7   0  581.44   20.00
  -1   7   0  574.64   19.30
   0   7   0    0.30    2.10
   0   7   0    5.80    3.00
  -1  -7   0    5.40    2.60
  -1  -7   0    6.00    3.00
   1   7   0    5.80    3.50
   1   7   0    8.20    4.40
  -2  -7   0   13.90    3.70
  -2  -7   0   26.50    5.00
   2   7   0   25.50    5.90
  -3  -7   0    3.30    3.70
   3   7   0    0.40    4.00
  -4  -7   0    8.80    5.50
   4   7   0    2.30    5.30
  -5  -7   0    9.80    5.60
   5   7   0    2.90    5.80
   6   7   0    9.70    7.30
   8  -8   0   10.70    8.20
   7  -8   0    4.40    6.90
   6  -8   0  265.47   16.20
   6  -8   0  249.08   12.70
   5  -8   0    1.80    2.50
   5  -8   0    2.10    5.10
   4  -8   0  425.06   20.60
   4  -8   0  446.96   16.40
   3  -8   0    1.00    5.40
   3  -8   0    3.90    2.20
   2  -8   0  581.74   19.30
   2  -8   0  567.04   22.90
   1  -8   0   49.50    5.10
  -1   8   0   59.39    7.00
  -1   8   0   50.29    6.20
   0   8   0   87.79    6.90
   0   8   0  101.19    8.40
  -1  -8   0   59.79    5.70
   1   8   0   65.09    7.80
  -2  -8   0   27.60    5.50
   2   8   0   39.90    7.40
  -3  -8   0    1.90    5.20
   3   8   0    6.80    5.20
  -4  -8   0   17.50    6.00
   4   8   0    6.50    5.90
  -5  -8   0   -1.60    4.70
   5   8   0    2.90    5.90
   7  -9   0  127.59   15.30
   6  -9   0   34.40    8.70
   6  -9   0   32.60    6.10
   5  -9   0   36.60    5.60
   5  -9   0   36.70    8.40
   4  -9   0   52.69    9.10
   3  -9   0   31.50    4.50
   3  -9   0   31.70    7.80
   2  -9   0    2.50    2.10
   1  -9   0   82.19    5.90
  -1   9   0   86.89    7.00
  -1   9   0   75.49    7.60
   0   9   0    8.70    3.90
  -1  -9   0   16.00    4.00
  -1  -9   0   17.40    4.80
   1   9   0   20.70    5.50
  -2  -9   0   11.50    4.90
   2   9   0    4.50    4.70
  -3  -9   0    7.10    4.60
   3   9   0    2.90    5.40
  -4  -9   0    1.10    4.90
   4   9   0    4.60    5.60
   6 -10   0  164.78   10.60
   6 -10   0  169.48   14.60
   5 -10   0    4.60    6.30
   5 -10   0    5.30    3.70
   4 -10   0  133.59   12.20
   4 -10   0  139.09    8.80
   3 -10   0   57.89    6.50
  -1  10   0    4.30    3.30
   0 -10   0    6.60    2.70
   0  10   0   -0.80    3.70
   1  10   0   11.70    4.90
   2  10   0   59.99    9.60
  -3 -10   0   70.09    9.70
   3  10   0  101.79   12.80
   5 -11   0   28.00    5.80
   4 -11   0    0.20    2.90
   3 -11   0    0.30    3.10
   2 -11   0    1.40    2.90
  -2  11   0    4.00    4.50
   1 -11   0   77.99    6.70
   0 -11   0    2.20    3.40
   0  11   0    4.60    5.00
   1  11   0  214.18   14.40
  -2 -11   0    0.30    5.50
   2  11   0    2.50    5.40
   4 -12   0   67.39    7.80
   3 -12   0    6.60    4.20
   2 -12   0    5.50    3.90
  -2  12   0    8.10    7.00
   1 -12   0  133.09    9.10
  -1  12   0  124.79   11.20
   0 -12   0   12.70    4.30
   0  12   0   12.60    6.50
   1  12  -1    1.70    6.40
  -1 -12   1    4.70    7.40
   0  12  -1  109.79   12.00
   0 -12   1   85.29    7.70
  -1  12  -1   15.60    6.60
   1 -12   1    7.50    3.90
   2 -12   1    2.00    3.50
   3 -12   1   -1.50    3.30
   4 -12   1    0.20    3.50
   2  11  -1   20.90    6.50
  -2 -11   1    5.30    5.30
   1  11  -1    8.80    5.60
   0  11  -1   48.40    8.50
   0 -11   1   39.10    5.70
  -1  11  -1   86.49   10.10
   1 -11   1   49.90    6.20
   2 -11   1   13.90    3.70
   3 -11   1   21.60    4.70
   4 -11   1    5.60    4.00
   5 -11   1    8.60    4.00
   6 -11   1   12.60    6.20
   4  10  -1   17.30    7.40
  -4 -10   1    0.40    5.30
   3  10  -1    6.80    5.40
  -3 -10   1    8.40    5.50
   2  10  -1   35.10    7.60
  -2 -10   1   28.70    5.50
   1  10  -1    1.40    4.90
   0  10  -1   13.20    4.60
  -1  10  -1    2.40    3.20
   1 -10   1    3.00    2.60
   2 -10   1   14.70    3.60
   3 -10   1    6.00    3.00
   4 -10   1   14.80    4.30
   5 -10   1    2.60    5.70
   5 -10   1    8.30    3.40
   6 -10   1   -0.10    6.60
   6 -10   1    1.80    4.00
   5   9  -1   27.10    9.10
  -5  -9   1   20.70    7.20
   4   9  -1    1.00    5.80
  -4  -9   1   18.00    6.00
   3   9  -1   10.70    6.30
  -3  -9   1   10.70    5.70
  -2  -9   1   23.40    5.50
   1   9  -1    2.60    4.20
  -1  -9   1    2.90    3.10
   0   9  -1    1.90    3.20
  -1   9  -1   29.40    6.00
  -1   9  -1   27.50    5.10
   1  -9   1   26.20    4.10
   2  -9   1   27.60    4.30
   3  -9   1   18.50    3.90
   4  -9   1   62.79    5.60
   4  -9   1   60.49    9.40
   5  -9   1   95.69    7.50
   5  -9   1  107.39   13.10
   6  -9   1  153.28   10.10
   6  -9   1  156.58   14.00
   5   8  -1   15.40    6.10
  -5  -8   1   12.50    5.70
   4   8  -1   53.49    9.10
  -4  -8   1   53.89    8.40
  -3  -8   1  128.79   11.90
   2   8  -1   31.40    6.30
  -2  -8   1   46.70    6.70
   1   8  -1    3.90    3.50
  -1  -8   1   -0.70    3.00
  -1  -8   1    4.30    2.70
   0   8  -1   95.29    9.60
   0   8  -1   64.39    6.40
  -1   8  -1   52.89    5.90
  -1   8  -1   61.19    7.10
   1  -8   1   44.50    5.20
   2  -8   1  121.99    7.00
   3  -8   1   11.80    5.20
   4  -8   1  801.82   30.40
   4  -8   1  799.52   26.20
   5  -8   1    1.30    5.40
   5  -8   1    6.30    2.80
   6  -8   1  186.68   10.80
   6  -8   1  186.38   11.90
   6  -8   1  174.08   13.80
   7  -8   1    0.30    6.00
   8  -8   1   29.70    9.20
   6   7  -1   14.00    8.20
  -6  -7   1   17.80    7.10
   5   7  -1    3.90    5.60
  -5  -7   1   11.30    5.80
   4   7  -1    0.80    5.40
   3   7  -1    7.20    4.40
  -3  -7   1    9.10    3.50
   2   7  -1  225.28   12.50
   2   7  -1  192.88   18.30
  -2  -7   1  247.08   11.10
  -2  -7   1  231.78   11.70
   1   7  -1  530.15   20.10
   1   7  -1  521.35   20.50
  -1  -7   1  550.64   19.00
  -1  -7   1  535.25   18.00
   0   7  -1  392.76   15.70
   0   7  -1  405.76   15.40
  -1   7  -1  146.69    7.30
  -1   7  -1  140.59    7.60
   1  -7   1  138.69    6.90
   2  -7   1  305.97   14.60
   2  -7   1  302.67   11.70
   3  -7   1  217.88   12.30
   3  -7   1  213.88    9.70
   4  -7   1   19.80    4.80
   4  -7   1   15.10    5.00
   5  -7   1    4.60    2.70
   5  -7   1    9.20    4.20
   6  -7   1   45.90    8.30
   6  -7   1   57.09    8.20
   7  -7   1    6.00    5.80
   7  -7   1    9.40    5.20
   8  -7   1   -0.50    7.20
  -7  -6   1   34.80    8.30
   6   6  -1   66.09   10.90
  -6  -6   1   55.19    9.10
   5   6  -1   26.10    7.40
  -5  -6   1   24.40    6.90
   4   6  -1   72.49    8.90
  -4  -6   1   53.39    8.10
   3   6  -1    0.60    3.40
  -3  -6   1    4.90    2.90
   2   6  -1  159.08    8.80
   2   6  -1  154.28    9.60
   2   6  -1  157.78    9.90
  -2  -6   1  158.28    8.50
  -2  -6   1  159.58    9.00
   1   6  -1   25.90    4.50
   1   6  -1   26.00    4.30
   1   6  -1   29.60    5.20
  -1  -6   1   28.70    3.90
  -1  -6   1   35.80    4.60
   0   6  -1   50.59    5.60
   0   6  -1   40.30    5.60
   0   6  -1   37.90    4.90
  -1   6  -1   66.39    5.90
   1  -6   1   72.49    4.50
   2  -6   1   80.39    6.70
   2  -6   1   81.89    4.90
   3  -6   1   27.40    5.50
   3  -6   1   21.10    3.40
   4  -6   1    2.50    1.90
   4  -6   1    0.30    3.60
   5  -6   1   11.30    3.20
   5  -6   1   15.70    5.10
   5  -6   1   17.40    4.20
   6  -6   1   29.10    5.50
   7  -6   1    2.40    5.50
   7  -6   1    8.10    4.60
   8  -6   1   14.70    7.10
   8  -6   1    5.10    6.00
   7   5  -1   -7.00    7.30
  -7  -5   1    6.00    6.30
   6   5  -1   -1.80    5.40
  -6  -5   1    6.50    4.70
   5   5  -1    3.10    5.40
   4   5  -1   -1.50    3.80
  -4  -5   1    0.00    2.90
   3   5  -1  277.27   13.90
   3   5  -1  307.87   14.00
   3   5  -1  283.27   16.80
  -3  -5   1  291.77   13.40
  -3  -5   1  306.17   12.90
   2   5  -1  225.58   10.90
   2   5  -1  211.18    9.50
   2   5  -1  219.78   10.90
  -2  -5   1  212.18   10.20
  -2  -5   1  206.58    9.50
   1   5  -1  209.08    9.80
   1   5  -1  209.48    9.70
   1   5  -1  209.88    9.70
  -1  -5   1  224.68    9.40
  -1  -5   1  208.78    8.80
   0   5  -1  339.87   12.80
   0   5  -1  364.76   12.70
   0   5  -1  352.26   13.80
   0  -5   1  365.86   12.00
   1  -5   1  199.58    9.50
   1  -5   1  178.38    7.30
  -2   5  -1   31.10    4.90
   2  -5   1   29.60    5.10
   2  -5   1   32.10    3.70
  -3   5  -1    1.50    2.20
  -3   5  -1   -1.70    1.40
   3  -5   1    0.20    1.20
   3  -5   1    0.80    2.60
   4  -5   1   12.00    4.10
   4  -5   1    9.20    2.30
   4  -5   1   13.20    3.40
   5  -5   1   66.09    5.50
   5  -5   1   74.69    9.20
   5  -5   1   70.29    7.40
   6  -5   1    9.30    5.10
   6  -5   1    2.40    3.90
   7  -5   1   -3.00    4.70
   7  -5   1    8.00    5.00
   8  -5   1    5.00    5.90
   7   4  -1    9.30    7.30
  -7  -4   1   23.40    6.60
   6   4  -1    4.60    5.50
  -6  -4   1    7.00    4.70
   5   4  -1   27.20    5.90
  -5  -4   1   24.90    5.30
   4   4  -1  150.48   10.10
   4   4  -1  166.38   10.10
  -4  -4   1  165.58   10.10
  -4  -4   1  167.18    9.30
   3   4  -1   30.80    4.90
   3   4  -1   29.30    5.20
  -3  -4   1   25.00    4.10
  -3  -4   1   33.40    5.10
   2   4  -1   15.80    3.60
   2   4  -1   11.80    3.60
  -2  -4   1   11.40    3.50
  -2  -4   1   18.10    3.20
   1   4  -1   49.99    4.40
   1   4  -1   54.99    4.30
   1   4  -1   48.40    4.10
  -1  -4   1   56.49    3.90
  -1  -4   1   54.49    4.20
   0   4  -1  919.91   26.60
   0   4  -1  930.51   26.90
   0   4  -1  947.01   27.90
   0  -4   1  921.41   26.20
  -1   4  -1   -0.30    1.70
   1  -4   1    3.60    2.50
   1  -4   1   -0.90    1.20
  -2   4  -1   28.70    2.60
  -2   4  -1   28.10    4.10
   2  -4   1   31.90    3.30
   2  -4   1   31.60    4.70
  -3   4  -1   28.70    3.60
  -3   4  -1   21.50    4.40
  -3   4  -1   25.30    3.40
   3  -4   1   31.40    3.50
   3  -4   1   26.50    4.20
  -4   4  -1    3.50    2.20
   4  -4   1    3.40    2.50
   4  -4   1    5.50    2.80
   4  -4   1    7.30    2.20
   5  -4   1   55.79    7.50
   5  -4   1   48.80    5.70
   6  -4   1   49.40    7.00
   6  -4   1   58.89    8.00
  -7   4  -1   24.10    5.10
   7  -4   1   22.00    6.20
   7  -4   1   29.50    6.80
  -8   4  -1   43.30    7.20
  -8  -3   1   27.60    7.60
  -8  -3   1   42.60    9.10
  -7  -3   1   71.69    9.30
   6   3  -1   15.40    5.40
  -6  -3   1   20.40    5.20
  -6  -3   1    3.60    3.60
   5   3  -1   96.49    9.00
   5   3  -1  105.49    8.40
  -5  -3   1  114.39    9.00
   4   3  -1   75.79    6.80
   4   3  -1   74.19    6.20
  -4  -3   1   61.29    6.20
   3   3  -1   59.89    5.20
   3   3  -1   77.09    6.70
  -3  -3   1   70.99    5.80
  -3  -3   1   71.89    5.20
   2   3  -1   30.50    4.10
   2   3  -1   34.20    4.30
  -2  -3   1   27.30    4.00
  -2  -3   1   28.30    3.80
   1   3  -1   58.49    4.30
   1   3  -1   64.09    4.30
  -1  -3   1   68.69    4.40
  -1  -3   1   63.29    3.90
   0   3  -1   34.10    2.90
   0   3  -1   28.20    2.70
   0   3  -1   40.00    4.10
   0  -3   1   27.10    2.20
   0  -3   1   31.90    2.60
  -1   3  -1   -0.50    1.50
   1  -3   1   -0.60    1.00
   1  -3   1    0.70    2.00
  -2   3  -1  177.58    7.70
  -2   3  -1  171.48    6.80
  -2   3  -1  169.48    6.40
   2  -3   1  166.38    8.00
   2  -3   1  168.48    6.60
   2  -3   1  168.58    7.10
  -3   3  -1    7.90    2.50
  -3   3  -1    7.80    2.10
  -3   3  -1    9.50    1.90
   3  -3   1    9.80    2.90
   3  -3   1   14.60    2.60
   3  -3   1    8.60    2.10
  -4   3  -1   65.99    5.10
   4  -3   1   64.79    5.30
   4  -3   1   63.09    5.30
  -5   3  -1  283.17   12.00
   5  -3   1  295.37   13.20
   5  -3   1  291.87   13.30
  -6   3  -1  110.29    7.50
   6  -3   1  108.89    8.60
  -7   3  -1   -1.10    4.60
   7  -3   1   -3.20    4.30
  -8   3  -1   10.70    5.10
   8  -3   1   24.90    6.50
  -8  -2   1   11.30    5.50
  -8  -2   1    6.40    6.70
  -7  -2   1    4.80    6.50
  -6  -2   1   16.40    4.60
  -6  -2   1   19.80    6.10
   5   2  -1   46.10    6.00
   5   2  -1   64.59    7.60
  -5  -2   1   60.69    6.30
  -5  -2   1   57.29    7.40
  -5  -2   1   54.49    5.20
   4   2  -1   51.09    5.10
   4   2  -1   49.30    5.90
  -4  -2   1   49.10    5.10
  -4  -2   1   52.89    5.80
  -4  -2   1   52.09    4.60
   3   2  -1   18.90    3.40
   3   2  -1   23.00    3.70
  -3  -2   1   25.40    4.10
  -3  -2   1   17.90    3.20
   2   2  -1  135.69    6.80
   2   2  -1  144.39    6.80
  -2  -2   1  136.59    7.30
  -2  -2   1  148.99    6.90
   1   2  -1   91.69    4.70
   1   2  -1   90.69    4.90
  -1  -2   1   94.59    4.60
  -1  -2   1   97.89    4.80
   0   2  -1    2.00    1.50
   0   2  -1    0.80    1.40
   0   2  -1    1.40    1.30
   0  -2   1    1.50    1.20
   0  -2   1    2.00    1.20
  -1   2  -1    9.20    2.10
  -1   2  -1    7.00    1.30
   1  -2   1    6.70    1.40
   1  -2   1    5.40    2.00
   1  -2   1    4.00    1.50
  -2   2  -1  180.68    6.60
  -2   2  -1  186.58    6.90
  -2   2  -1  179.28    7.30
   2  -2   1  174.18    7.50
   2  -2   1  183.18    6.70
   2  -2   1  173.18    7.10
  -3   2  -1  186.28    7.30
  -3   2  -1  186.28    7.80
  -3   2  -1  184.48    7.60
   3  -2   1  186.68    8.20
   3  -2   1  193.18    7.40
   3  -2   1  172.58    7.90
  -4   2  -1   57.09    4.20
  -4   2  -1   53.09    4.50
   4  -2   1   56.59    4.80
   4  -2   1   59.09    4.90
  -5   2  -1  100.89    6.60
   5  -2   1   88.29    6.70
  -6   2  -1  572.74   21.00
   6  -2   1  558.74   21.20
   7  -2   1   24.80    6.90
  -8   2  -1  104.69    9.70
   8  -2   1  129.39   11.10
  -8  -1   1   14.20    5.80
  -8  -1   1   11.90    6.40
  -7  -1   1   68.09    9.20
  -7  -1   1   84.99    9.60
  -6  -1   1    3.20    3.50
  -6  -1   1    0.70    3.00
  -5  -1   1    4.30    2.90
  -5  -1   1   -5.30    2.50
  -5  -1   1    3.10    2.80
   4   1  -1    2.90    2.20
   4   1  -1    3.90    2.30
  -4  -1   1    4.30    2.50
  -4  -1   1   -2.10    2.70
  -4  -1   1    4.20    2.80
   3   1  -1  192.68    8.30
   3   1  -1  192.18    8.40
  -3  -1   1  197.88    8.70
  -3  -1   1  203.78    8.60
  -3  -1   1  196.48    8.20
   2   1  -1    1.30    1.70
   2   1  -1    0.30    1.70
  -2  -1   1    2.50    1.80
  -2  -1   1    4.30    2.10
  -2  -1   1    2.00    1.70
   1   1  -1  747.03   21.40
   1   1  -1  770.92   21.30
  -1  -1   1  768.02   21.30
  -1  -1   1  765.12   21.30
   0   1  -1   18.40    1.20
   0   1  -1   20.70    1.30
   0  -1   1   18.60    1.20
   0  -1   1   18.10    1.10
  -1   1  -1    3.30    0.90
  -1   1  -1    4.30    1.00
  -1   1  -1    1.30    1.10
   1  -1   1    2.40    1.30
   1  -1   1    3.30    1.20
   1  -1   1    3.20    1.00
  -2   1  -1 1104.89   30.70
  -2   1  -1 1120.19   30.50
   2  -1   1 1129.39   30.70
   2  -1   1 1103.19   30.80
  -3   1  -1  187.88    7.50
  -3   1  -1  203.18    7.90
   3  -1   1  190.18    8.10
  -4   1  -1   46.60    3.90
  -4   1  -1   43.30    4.10
   4  -1   1   50.89    4.70
  -5   1  -1   -2.80    2.40
  -5   1  -1    1.20    2.40
   5  -1   1    6.70    3.00
  -6   1  -1   24.10    6.30
  -6   1  -1   16.60    4.20
  -6   1  -1   13.20    5.80
  -7   1  -1  151.18   10.40
  -7   1  -1  140.09   10.30
   7  -1   1  154.18   10.90
  -8   1  -1   33.70    9.20
  -8   1  -1   20.90    6.10
   8  -1   1   21.50    6.40
  -8   0   1   34.10    7.00
  -8   0   1   38.80    8.00
  -7   0   1   55.69    8.10
  -7   0   1   62.39    8.30
   6   0  -1   61.29    7.60
  -6   0   1   76.79    7.70
  -6   0   1   74.09    7.90
  -6   0   1   76.59    8.00
   5   0  -1  136.99    8.00
  -5   0   1  116.09    7.70
  -5   0   1  127.49    7.90
  -5   0   1  132.19    7.70
  -4   0   1  726.13   23.10
  -4   0   1  732.63   23.30
  -4   0   1  751.32   23.30
   3   0  -1   -0.20    1.50
  -3   0   1    5.30    2.00
  -3   0   1    4.30    2.00
  -3   0   1    4.50    2.10
  -3   0   1    4.30    1.50
  -2   0   1 6080.09  156.78
  -2   0   1 6013.60  156.68
  -2   0   1 6047.60  156.58
   1   0  -1  320.57    9.30
   1   0  -1  328.07    9.40
   1   0  -1  322.87    9.50
   1   0  -1  332.77    9.40
  -1   0   1  311.97    9.30
  -1   0   1  322.67    9.50
  -1   0   1  337.37    9.40
  -1   0   1  324.17    9.40
  -1   0  -1    0.60    1.20
  -1   0  -1   -0.30    1.00
   1   0   1   -0.10    1.00
   1   0   1    1.20    1.20
   1   0   1    0.30    1.00
  -2   0  -1  201.98    7.60
  -2   0  -1  201.28    7.20
   2   0   1  197.68    7.10
   2   0   1  195.48    7.10
   2   0   1  199.18    7.20
  -3   0  -1  103.49    5.80
  -3   0  -1  106.39    5.10
  -3   0  -1  107.09    5.40
  -4   0  -1  100.49    6.30
  -4   0  -1  106.39    6.60
  -4   0  -1   95.39    5.80
  -5   0  -1   17.20    4.10
  -5   0  -1   17.10    4.20
  -5   0  -1   19.30    4.20
   5   0   1   21.60    4.20
  -6   0  -1    7.00    4.10
  -6   0  -1    2.10    3.90
  -6   0  -1   -6.70    3.70
  -7   0  -1   14.30    5.20
  -7   0  -1    5.00    5.00
  -8   0  -1   10.80    5.70
  -8   0  -1    7.60    4.90
  -9   1   1   25.90    8.70
  -9   1   1   -0.80    6.90
  -8   1   1   39.40    8.10
  -8   1   1   45.40    7.40
   7  -1  -1   37.60    5.60
  -7   1   1   37.90    6.50
   6  -1  -1  352.16   15.30
  -6   1   1  335.27   14.50
  -6   1   1  374.76   15.10
   5  -1  -1  316.57   13.40
   5  -1  -1  335.27   13.30
  -5   1   1  321.17   12.80
  -5   1   1  326.57   13.20
   4  -1  -1 1353.36   38.80
   4  -1  -1 1337.17   38.90
  -4   1   1 1312.27   38.10
  -4   1   1 1340.97   38.70
  -4   1   1 1365.96   38.60
   3  -1  -1  114.89    6.00
   3  -1  -1  111.09    5.90
  -3   1   1  123.79    5.80
  -3   1   1  120.99    6.00
  -3   1   1  119.59    5.30
   2  -1  -1 1136.39   32.80
   2  -1  -1 1233.78   33.90
  -2   1   1 1184.08   32.80
  -2   1   1 1212.88   32.30
  -2   1   1 1193.68   32.50
   1  -1  -1    1.90    1.30
   1  -1  -1   -1.60    1.10
   1  -1  -1    0.50    0.80
  -1   1   1    0.30    1.10
  -1   1   1   -1.30    0.90
  -1   1   1    0.60    0.70
   0  -1  -1    0.60    1.00
   0  -1  -1    1.20    0.90
   0  -1  -1    0.40    1.10
   0   1   1    0.70    0.90
   0   1   1    1.40    1.90
   0   1   1    1.30    1.10
   0   1   1    2.20    1.00
  -1  -1  -1  401.36   12.60
  -1  -1  -1  396.36   12.10
   1   1   1  411.76   12.20
   1   1   1  395.56   13.60
   1   1   1  417.96   12.60
  -2  -1  -1   26.80    3.10
  -2  -1  -1   32.10    3.90
   2   1   1   20.70    2.90
   2   1   1   31.80    3.50
  -3  -1  -1  573.84   18.80
  -3  -1  -1  613.04   19.60
   3   1   1  596.04   19.00
  -4  -1  -1   11.40    3.30
  -4  -1  -1    8.40    3.70
   4   1   1    9.80    2.70
   4   1   1    5.90    2.90
  -5  -1  -1   28.40    5.40
  -5  -1  -1   19.60    4.10
  -6  -1  -1   41.80    6.50
  -6  -1  -1   41.00    6.20
  -7  -1  -1  -10.70    4.70
  -8  -1  -1   -1.80    5.60
  -8  -1  -1    6.80    6.30
  -9   2   1   -5.60    6.90
  -8   2   1   60.09    7.80
   7  -2  -1    3.30    4.20
  -7   2   1   -4.60    4.20
   6  -2  -1  303.97   14.00
   6  -2  -1  315.07   14.70
  -6   2   1  314.07   13.80
   5  -2  -1   10.60    3.20
   5  -2  -1   11.10    3.70
   4  -2  -1   22.40    3.80
   4  -2  -1   18.40    3.70
  -4   2   1   22.50    3.30
  -4   2   1   21.70    3.40
   3  -2  -1    4.10    2.10
   3  -2  -1    2.70    1.70
  -3   2   1    5.00    1.40
  -3   2   1    2.10    2.10
  -3   2   1    7.70    1.90
   2  -2  -1  105.39    5.60
   2  -2  -1  110.39    4.50
   2  -2  -1  102.09    5.20
  -2   2   1  109.49    5.30
  -2   2   1  103.79    4.40
  -2   2   1  102.49    4.90
   1  -2  -1    3.00    1.00
   1  -2  -1    1.70    1.90
  -1   2   1    6.10    2.10
  -1   2   1    6.30    1.20
   0  -2  -1  176.78    6.80
   0  -2  -1  181.18    6.50
   0  -2  -1  180.78    5.90
   0   2   1  174.78    6.50
   0   2   1  177.18    6.10
  -1  -2  -1   27.20    2.60
  -1  -2  -1   31.70    3.70
   1   2   1   38.80    5.40
   1   2   1   31.90    3.30
   1   2   1   29.40    3.60
  -2  -2  -1    4.80    1.70
  -2  -2  -1    3.00    2.40
   2   2   1   -2.40    2.00
   2   2   1    0.30    2.00
  -3  -2  -1   54.69    4.90
  -3  -2  -1   61.09    4.40
   3   2   1   62.09    5.10
   3   2   1   65.69    4.80
  -4  -2  -1  120.29    7.80
  -4  -2  -1  113.29    7.00
   4   2   1  109.49    7.40
   4   2   1  119.89    7.40
  -5  -2  -1   24.90    4.70
  -5  -2  -1   16.40    4.70
  -5  -2  -1   33.20    5.70
   5   2   1   40.30    6.50
   5   2   1   21.00    5.50
  -6  -2  -1   26.70    6.30
  -6  -2  -1   10.80    4.80
   6   2   1   18.10    6.10
  -7  -2  -1  149.59   11.70
  -7  -2  -1  136.09   11.10
  -8  -2  -1   18.80    6.90
  -8  -2  -1   14.80    6.30
  -9   3   1    5.70    6.60
  -8   3   1   16.60    5.00
   7  -3  -1   61.09    8.00
   7  -3  -1   52.69    8.20
  -7   3   1   52.89    7.10
   6  -3  -1   18.80    5.00
  -6   3   1   26.00    4.50
   5  -3  -1    4.00    2.20
   5  -3  -1    3.90    2.90
   4  -3  -1  260.57   11.80
   4  -3  -1  266.57   11.20
  -4   3   1  244.68    9.80
   3  -3  -1  261.37    9.30
   3  -3  -1  249.88   10.10
   3  -3  -1  255.77   10.90
  -3   3   1  251.87    9.90
  -3   3   1  259.07    9.20
  -3   3   1  254.67   10.50
   2  -3  -1   30.10    4.50
   2  -3  -1   29.10    2.80
   2  -3  -1   30.20    3.50
  -2   3   1   33.40    4.30
  -2   3   1   27.80    2.70
   1  -3  -1   88.19    3.80
   1  -3  -1   81.99    5.50
  -1   3   1   95.29    5.20
   0  -3  -1   16.10    2.10
   0  -3  -1   16.70    3.00
   0  -3  -1   16.80    2.60
   0   3   1   11.40    2.40
   0   3   1   17.90    2.50
   0   3   1   15.50    2.70
  -1  -3  -1  755.02   23.20
  -1  -3  -1  780.22   22.50
   1   3   1  789.92   23.00
   1   3   1  733.43   26.20
  -2  -3  -1   10.00    3.10
  -2  -3  -1    6.60    2.10
   2   3   1   12.90    2.90
   2   3   1   13.60    3.00
  -3  -3  -1   91.19    6.60
  -3  -3  -1   82.29    5.80
   3   3   1   85.49    6.40
   3   3   1   84.59    6.30
  -4  -3  -1    7.10    3.10
  -4  -3  -1   12.00    3.40
   4   3   1    4.30    3.10
   4   3   1    0.60    2.40
  -5  -3  -1  159.78   10.90
   5   3   1  156.68   10.70
   5   3   1  167.88   10.30
  -6  -3  -1    1.00    4.60
  -6  -3  -1    3.20    6.80
   6   3   1    5.90    4.80
  -7  -3  -1  111.19   10.10
  -7  -3  -1   98.59   11.90
   7   3   1  101.99   11.20
   8  -4  -1   17.10    7.20
   7  -4  -1   49.10    7.40
   6  -4  -1    3.30    3.30
   6  -4  -1    1.80    4.10
   5  -4  -1  140.59    8.70
   5  -4  -1  146.99    9.70
   4  -4  -1   81.19    6.90
   4  -4  -1   63.79    5.70
   4  -4  -1   75.89    5.00
  -4   4   1   71.99    4.80
   3  -4  -1  468.25   18.00
   3  -4  -1  482.15   16.60
   3  -4  -1  503.85   15.80
  -3   4   1  502.15   18.00
  -3   4   1  501.05   15.60
   2  -4  -1  146.59    6.10
   2  -4  -1  147.79    8.30
  -2   4   1  157.98    6.00
  -2   4   1  148.19    7.90
   1  -4  -1  104.29    6.50
   1  -4  -1   98.09    4.40
  -1   4   1   97.69    6.00
   0  -4  -1  715.93   21.90
   0  -4  -1  713.33   21.10
   0  -4  -1  764.22   23.10
   0   4   1  757.92   23.10
   0   4   1  745.53   23.10
   0   4   1  756.22   21.90
  -1  -4  -1   41.40    4.70
  -1  -4  -1   35.50    3.20
   1   4   1   36.90    3.60
   1   4   1   47.00    7.50
   1   4   1   37.90    4.50
   1   4   1   49.20    5.50
  -2  -4  -1   26.70    3.80
  -2  -4  -1   26.90    4.20
   2   4   1   31.40    4.50
   2   4   1   39.70    7.00
   2   4   1   42.70    5.70
  -3  -4  -1  200.78   10.70
  -3  -4  -1  197.58    9.70
   3   4   1  190.18   10.40
   3   4   1  210.68   12.70
  -4  -4  -1  195.88   11.70
   4   4   1  196.58   11.70
   4   4   1  203.68   11.20
  -5  -4  -1   17.80    5.10
   5   4   1   22.70    5.70
  -6  -4  -1    1.70    4.60
  -7  -4  -1   31.70    7.60
   7   4   1   25.30    8.90
   8  -5  -1    8.40    6.80
  -8   5   1    7.80    5.40
   7  -5  -1    5.70    5.20
   6  -5  -1   14.10    5.50
   6  -5  -1    5.80    3.70
   5  -5  -1  140.09   11.10
   5  -5  -1  118.49    8.50
   4  -5  -1    4.50    2.80
   4  -5  -1    3.80    3.30
   4  -5  -1    6.70    2.30
   3  -5  -1   79.29    6.90
   3  -5  -1   81.19    4.70
  -3   5   1   74.89    4.40
   2  -5  -1   67.39    6.10
   2  -5  -1   59.59    3.80
  -2   5   1   61.29    5.50
   1  -5  -1  220.48   10.40
   1  -5  -1  228.28    8.10
  -1   5   1  222.48   11.20
   0  -5  -1   13.90    3.20
   0  -5  -1   12.20    2.70
   0   5   1   21.00    3.50
   0   5   1   20.80    3.90
   0   5   1   16.90    3.00
  -1  -5  -1   -0.60    2.40
  -1  -5  -1    0.70    1.50
   1   5   1    1.40    2.60
   1   5   1   -0.90    2.00
   1   5   1   -1.30    3.90
   1   5   1   -0.30    2.10
  -2  -5  -1  527.25   19.30
  -2  -5  -1  530.45   18.20
   2   5   1  528.35   19.90
   2   5   1  530.55   23.40
  -3  -5  -1   13.80    3.60
  -3  -5  -1   18.10    4.30
   3   5   1   14.00    4.20
   3   5   1   22.20    5.70
  -4  -5  -1   46.40    7.00
   4   5   1   55.79    7.50
   5   5   1   52.09   10.10
  -6  -5  -1   -1.90    4.60
   6   5   1    8.10    6.60
   7   5   1  -17.10    7.60
   8  -6  -1   10.40    7.60
   7  -6  -1   15.30    7.00
   6  -6  -1   96.99    9.80
   5  -6  -1    3.00    2.30
   5  -6  -1    7.00    4.40
   4  -6  -1   54.49    8.10
   4  -6  -1   44.60    4.10
   3  -6  -1   25.80    5.50
   3  -6  -1   23.10    3.40
  -3   6   1   20.70    3.20
   2  -6  -1  914.41   30.70
   2  -6  -1  916.51   26.80
   1  -6  -1    2.40    3.00
   1  -6  -1    0.80    1.50
  -1   6   1    0.60    2.10
   0   6   1   79.59    6.50
   0   6   1   93.69    6.40
  -1  -6  -1   34.20    4.20
  -1  -6  -1   30.40    4.60
   1   6   1   41.70    6.20
   1   6   1   42.40    9.20
   1   6   1   31.10    4.70
   1   6   1   33.20    5.10
  -2  -6  -1   58.29    5.80
  -2  -6  -1   59.99    5.30
   2   6   1   76.69   12.40
   2   6   1   73.29    6.40
   2   6   1   83.59    7.30
  -3  -6  -1   31.80    5.80
   3   6   1   30.80    6.10
   3   6   1   37.80    9.50
  -4  -6  -1  202.18   13.30
   4   6   1  187.88   12.40
  -5  -6  -1    5.30    5.70
   5   6   1   10.00    6.20
  -6  -6  -1   98.39   10.20
   6   6   1  100.59   12.20
   8  -7  -1   32.90   10.70
   7  -7  -1    6.20    7.00
   6  -7  -1   19.30    6.70
   5  -7  -1   86.69    6.50
   5  -7  -1   99.89    9.50
   4  -7  -1  348.37   13.60
   4  -7  -1  362.86   17.90
   3  -7  -1  283.37   11.30
   3  -7  -1  286.07   14.80
   2  -7  -1  363.06   12.70
   2  -7  -1  329.07   16.10
   1  -7  -1    7.20    3.60
   1  -7  -1    3.60    1.70
  -1   7   1    2.10    2.70
   0   7   1    1.80    2.20
   0   7   1   -0.80    3.20
  -1  -7  -1   43.30    8.50
  -1  -7  -1   43.40    4.80
   1   7   1   48.00    6.90
   1   7   1   64.49   10.90
   1   7   1   32.90    5.40
  -2  -7  -1   64.19    6.50
  -2  -7  -1   74.39    6.30
   2   7   1   75.29    7.10
  -3  -7  -1    2.70    3.30
   3   7   1    5.00    4.30
  -4  -7  -1   10.80    4.30
   4   7   1    5.00    5.40
  -5  -7  -1   13.60    5.70
   5   7   1    5.60    6.00
  -6  -7  -1    0.10    5.80
   6   7   1    9.70    7.50
   7  -8  -1  113.69   14.00
   6  -8  -1  291.77   17.60
   5  -8  -1  115.89   13.40
   4  -8  -1   22.80    4.00
   4  -8  -1   35.00    7.50
   3  -8  -1   17.00    8.70
   3  -8  -1   14.50    3.10
   2  -8  -1   17.50    5.60
   2  -8  -1   10.90    3.10
   1  -8  -1  379.16   13.50
  -1   8   1  362.76   15.60
  -1   8   1  361.36   14.50
   0   8   1  118.59    9.00
   0   8   1  103.29    7.50
  -1  -8  -1  207.28    9.70
  -1  -8  -1  205.98   10.70
   1   8   1  212.28   11.80
  -2  -8  -1  151.08    9.90
   2   8   1  127.99   10.00
  -3  -8  -1   -4.10    4.40
   3   8   1    2.40    4.50
  -4  -8  -1   29.50    6.80
   4   8   1   52.69    8.70
  -5  -8  -1    7.90    6.10
   5   8   1    1.50    6.40
   7  -9  -1   -2.00    6.40
   6  -9  -1   70.79   11.30
   6  -9  -1   74.59    8.30
   5  -9  -1   27.40    7.40
   5  -9  -1   20.10    4.40
   4  -9  -1    1.30    5.20
   4  -9  -1    1.80    2.70
   3  -9  -1    5.30    2.70
   3  -9  -1    8.30    4.30
   2  -9  -1    3.40    3.30
   1  -9  -1   11.50    4.20
  -1   9   1   17.90    6.90
  -1   9   1   13.00    4.00
   0  -9  -1    7.00    2.50
   0   9   1    1.60    3.30
  -1  -9  -1    8.60    3.80
  -1  -9  -1    0.10    3.60
   1   9   1   10.50    5.00
  -2  -9  -1    9.90    4.80
   2   9   1   -1.30    4.10
  -3  -9  -1    2.20    4.50
   3   9   1    5.80    5.40
  -4  -9  -1    9.60    5.40
   4   9   1    9.70    5.80
   6 -10  -1   14.00    4.70
   6 -10  -1   17.30    7.00
   5 -10  -1  125.89    8.70
   4 -10  -1    1.40    2.60
   4 -10  -1    5.20    5.50
   3 -10  -1   45.00    6.20
   2 -10  -1    2.80    2.80
   1 -10  -1   61.79    5.40
  -1  10   1   56.39    7.50
   0 -10  -1   25.00    4.30
   1  10   1  109.39    9.90
  -2 -10  -1   25.70    5.60
   2  10   1    5.30    5.60
  -3 -10  -1   96.69    9.80
   3  10   1  115.09   13.30
   5 -11  -1   21.90    8.50
   5 -11  -1   18.00    5.10
   4 -11  -1   12.20    3.90
   3 -11  -1   49.40    6.30
   2 -11  -1   22.70    4.10
  -2  11   1   29.30    5.80
   1 -11  -1   34.60    5.00
  -1  11   1   37.00   10.50
   0 -11  -1    0.50    3.60
   0  11   1   -1.40    4.80
   1  11   1    7.60    6.00
  -2 -11  -1    4.00    5.50
   2  11   1    5.70    6.80
   4 -12  -1   -2.70    3.90
   3 -12  -1   53.29    7.00
  -2  12   1    9.10    5.90
  -1  12   1  -10.90    4.70
   0 -12  -1    8.30    4.60
   0  12   1   18.40    6.80
   1  12  -2    3.00    6.10
  -1 -12   2    6.40    4.70
   0  12  -2  172.68   14.10
   0 -12   2  192.18   10.80
  -1  12  -2   -5.40    5.00
   1 -12   2    2.30    3.50
   2 -12   2   55.49    7.20
   3 -12   2    5.20    4.00
  -4  12  -2  100.49   12.30
   4 -12   2   78.39   14.10
   3  11  -2   25.30    8.80
  -3 -11   2   46.40    8.00
   2  11  -2    0.40    5.40
  -2 -11   2   -1.70    5.10
   1  11  -2    5.60    5.70
   0  11  -2    3.80    4.80
   0 -11   2   -0.90    3.20
  -1  11  -2   54.19    8.00
   1 -11   2   52.79    6.80
   2 -11   2   17.10    4.20
   3 -11   2   38.50    5.80
   4 -11   2   31.80    6.20
   5 -11   2    1.00    3.40
   6 -11   2   29.80    6.20
   4  10  -2   74.49   11.20
  -4 -10   2   65.09    9.10
   3  10  -2    2.10    5.60
  -3 -10   2   -0.50    5.10
   2  10  -2   17.70    6.10
   0  10  -2   95.39    8.80
   0 -10   2  104.89    7.20
  -1  10  -2   11.70    4.60
   1 -10   2    4.20    2.70
   2 -10   2  209.68   10.60
   3 -10   2   70.29    7.50
   4 -10   2   22.30    4.70
   5 -10   2   16.20    4.60
   6 -10   2   15.40    5.20
   5   9  -2   13.10    7.40
  -5  -9   2   10.10    8.20
   4   9  -2   -0.10    5.40
  -4  -9   2   -3.60    4.50
   3   9  -2   40.20    7.80
  -3  -9   2   35.80    6.20
   2   9  -2    8.70    4.70
  -2  -9   2    5.70    4.10
   1   9  -2   58.99    8.40
  -1  -9   2   54.69    6.70
  -1  -9   2   42.70    5.30
   0   9  -2   20.30    5.00
  -1   9  -2    2.80    4.10
  -1   9  -2    3.60    3.20
   1  -9   2    3.30    2.40
   2  -9   2   67.89    5.60
   3  -9   2   93.59    6.80
   4  -9   2    1.90    2.80
   5  -9   2   12.50    6.20
   5  -9   2    5.40    3.30
   6  -9   2   67.89   10.60
   6  -9   2   56.09    7.50
   5   8  -2   60.99    9.50
  -5  -8   2   46.30    7.70
   4   8  -2   73.09   10.40
  -4  -8   2   65.69    9.00
   3   8  -2   84.49   10.90
  -3  -8   2   81.99    9.30
   2   8  -2  153.28   10.60
  -2  -8   2  149.99    9.60
   1   8  -2  125.99    9.10
  -1  -8   2  111.29    6.80
  -1  -8   2  116.29    7.40
   0   8  -2  758.72   26.30
   0   8  -2  745.13   25.80
  -1   8  -2    0.20    3.20
  -1   8  -2   -0.70    2.10
   1  -8   2    0.60    1.90
   2  -8   2 1823.72   51.79
   3  -8   2   85.19    6.10
   4  -8   2  641.44   22.30
   4  -8   2  648.84   25.90
   5  -8   2    4.20    4.70
   5  -8   2    2.50    2.80
   6  -8   2   53.49    6.70
   6  -8   2   72.19   10.10
   6  -8   2   63.49    8.40
   7  -8   2    8.90    6.60
   6   7  -2   60.29   10.70
  -6  -7   2   25.30    7.80
   5   7  -2   28.80    8.00
  -5  -7   2   23.10    7.40
  -4  -7   2   75.69    9.40
   3   7  -2   50.89    7.80
  -3  -7   2   59.99    8.00
   2   7  -2  195.48   11.60
  -2  -7   2  210.28   10.10
  -2  -7   2  197.98   10.50
   1   7  -2  395.86   16.80
   1   7  -2  425.56   17.10
  -1  -7   2  427.96   15.70
  -1  -7   2  413.56   14.90
   0   7  -2  783.22   25.80
   0   7  -2  803.42   26.10
  -1   7  -2  276.27   11.10
  -1   7  -2  266.07   10.80
   1  -7   2  265.57   10.50
   2  -7   2  642.74   20.80
   3  -7   2  305.57   12.30
   3  -7   2  323.97   16.80
   4  -7   2   74.59    7.70
   4  -7   2   67.79    5.60
   4  -7   2   78.99    7.00
   5  -7   2  172.28   12.00
   5  -7   2  178.58   15.80
   6  -7   2    9.20    5.80
   6  -7   2    5.50    4.80
   6  -7   2   15.00    3.80
   7  -7   2    1.90    5.10
   7  -7   2   13.90    4.90
   8  -7   2    5.90    6.40
   8  -7   2    8.80    5.80
   7   6  -2   -2.60    7.60
  -7  -6   2    1.20    6.00
   6   6  -2   10.70    7.10
  -6  -6   2    1.10    4.90
   5   6  -2    7.90    8.30
  -5  -6   2   19.30    6.40
   4   6  -2  336.07   16.80
  -4  -6   2  333.97   16.20
   3   6  -2   21.90    5.10
   3   6  -2   17.20    8.60
  -3  -6   2   18.10    4.50
  -3  -6   2   19.90    4.60
   2   6  -2 1123.19   35.40
   2   6  -2 1141.39   36.40
   2   6  -2 1126.89   36.50
  -2  -6   2 1180.48   35.00
  -2  -6   2 1157.08   37.10
   1   6  -2   15.80    3.90
   1   6  -2   16.90    3.70
   1   6  -2   20.20    4.30
  -1  -6   2   18.60    3.00
  -1  -6   2   18.00    3.90
   0   6  -2   14.20    3.70
   0   6  -2   16.90    3.70
   0   6  -2   16.10    3.50
  -1   6  -2   72.19    6.70
   1  -6   2   76.09    4.70
   2  -6   2   47.50    6.70
   2  -6   2   40.60    4.70
   3  -6   2   25.20    3.90
   3  -6   2   25.00    5.10
   4  -6   2    6.30    2.90
   4  -6   2    6.60    2.20
   4  -6   2   -0.70    3.90
   5  -6   2   61.99    8.10
   5  -6   2   59.49    6.40
   5  -6   2   61.89    7.20
   6  -6   2   90.39    9.50
   7  -6   2   39.30    8.20
   7  -6   2   38.90    7.50
   8  -6   2   10.20    5.80
   7   5  -2   38.20    9.20
  -7  -5   2   48.90    8.60
   6   5  -2   62.59    9.10
  -6  -5   2   51.09    8.70
   5   5  -2    1.50    4.60
  -5  -5   2    0.80    4.50
   4   5  -2  204.48   12.00
  -4  -5   2  206.08   11.70
   3   5  -2   59.09    7.00
  -3  -5   2   59.89    6.00
  -3  -5   2   56.09    5.40
   2   5  -2    1.20    2.70
   2   5  -2    1.90    2.60
  -2  -5   2    0.20    1.90
  -2  -5   2    0.80    2.30
   1   5  -2  644.64   21.50
   1   5  -2  648.54   21.60
   1   5  -2  647.24   21.50
  -1  -5   2  654.53   20.40
  -1  -5   2  674.23   20.80
   0   5  -2  141.49    6.90
   0   5  -2  131.59    6.70
   0   5  -2  139.29    7.60
   0  -5   2  137.69    6.10
   1  -5   2  231.38    8.60
  -2   5  -2   77.59    6.20
   2  -5   2   86.99    6.50
   2  -5   2   91.69    4.90
  -3   5  -2  191.38    8.20
  -3   5  -2  178.28    9.90
   3  -5   2  202.68    8.50
   3  -5   2  189.58    9.90
   4  -5   2   22.80    3.50
   4  -5   2   37.20    5.00
   4  -5   2   33.40    5.30
   5  -5   2    3.30    2.20
   5  -5   2    4.30    3.90
   5  -5   2    3.40    3.10
   6  -5   2   17.50    5.40
   6  -5   2   20.00    5.30
   7  -5   2   11.80    5.50
   7   4  -2   71.69   10.00
  -7  -4   2  103.09   11.60
   6   4  -2    2.00    4.90
  -6  -4   2   -3.50    5.20
   5   4  -2   92.19    8.50
  -5  -4   2   91.89    8.20
   4   4  -2   49.50    7.30
   4   4  -2   34.40    5.70
  -4  -4   2   37.20    6.20
  -4  -4   2   30.80    5.40
   3   4  -2   70.29    6.30
   3   4  -2   72.59    6.20
  -3  -4   2   68.79    5.90
  -3  -4   2   68.89    5.50
   2   4  -2  223.08   10.00
   2   4  -2  216.38   10.00
  -2  -4   2  207.18    9.60
  -2  -4   2  213.18    9.30
   1   4  -2   35.80    4.40
   1   4  -2   39.20    4.40
  -1  -4   2   35.70    3.20
  -1  -4   2   39.00    4.50
   0   4  -2  470.25   15.00
   0   4  -2  492.05   16.00
   0   4  -2  447.66   14.80
   0  -4   2  464.35   14.20
  -1   4  -2   48.40    4.60
   1  -4   2   50.89    3.40
  -2   4  -2  136.09    7.30
  -2   4  -2  129.09    5.70
   2  -4   2  133.19    7.60
   2  -4   2  127.29    5.80
  -3   4  -2  103.49    5.70
  -3   4  -2  109.29    5.50
   3  -4   2   99.29    6.70
   3  -4   2  113.59    6.30
   3  -4   2  114.69    5.80
  -4   4  -2  151.58    8.40
   4  -4   2  160.78    8.50
   4  -4   2  155.78    9.10
   4  -4   2  152.98    7.60
   5  -4   2  118.09    8.00
   5  -4   2  119.19    8.60
   6  -4   2   90.89    7.70
   6  -4   2   71.69    8.50
   7  -4   2  112.09   10.10
  -8   4  -2   27.90    6.80
   8  -4   2    8.40    5.90
  -8  -3   2  -12.10    6.30
  -8  -3   2   -5.80    6.00
   7   3  -2   19.90    5.60
  -7  -3   2   10.10    5.60
   6   3  -2   19.40    5.90
  -6  -3   2   37.00    7.10
   5   3  -2   39.00    6.70
   5   3  -2   51.09    6.90
  -5  -3   2   44.60    7.10
   4   3  -2   68.39    7.40
   4   3  -2   56.59    5.80
  -4  -3   2   55.19    7.80
  -4  -3   2   54.69    6.70
   3   3  -2   42.40    4.80
  -3  -3   2   41.30    5.20
  -3  -3   2   29.30    3.90
   2   3  -2  154.78    7.60
   2   3  -2  153.48    7.70
  -2  -3   2  148.49    7.50
  -2  -3   2  161.38    7.40
   1   3  -2  667.03   20.00
   1   3  -2  638.24   20.10
  -1  -3   2  679.53   19.80
  -1  -3   2  635.24   19.60
   0   3  -2  342.47   11.00
   0   3  -2  339.97   10.80
   0  -3   2  342.17   10.40
   0  -3   2  337.67   10.50
  -1   3  -2   98.89    5.60
  -1   3  -2  108.99    4.40
   1  -3   2  107.59    5.70
   1  -3   2  102.19    4.50
  -2   3  -2  560.94   16.90
  -2   3  -2  568.94   18.20
  -2   3  -2  584.94   16.90
   2  -3   2  548.55   18.20
   2  -3   2  556.84   16.90
   2  -3   2  555.14   17.20
  -3   3  -2  359.16   12.70
  -3   3  -2  330.77   12.70
  -3   3  -2  342.17   12.60
   3  -3   2  331.47   12.30
   3  -3   2  328.67   12.80
   3  -3   2  346.57   11.80
  -4   3  -2  202.18    9.20
   4  -3   2  215.98   10.10
   4  -3   2  219.08    9.90
   5  -3   2   31.70    4.60
   6  -3   2   29.80    5.80
   7  -3   2   50.89    8.00
  -8   3  -2   -7.10    4.00
   8  -3   2    1.60    6.50
  -8  -2   2   -7.40    4.70
  -8  -2   2    0.80    6.20
  -7  -2   2   14.80    5.40
   6   2  -2    3.20    6.50
   6   2  -2    8.00    4.20
  -6  -2   2   -3.00    3.20
  -6  -2   2   -4.90    3.60
   5   2  -2   60.69    7.40
   5   2  -2   70.79    7.40
  -5  -2   2   52.49    6.60
  -5  -2   2   54.09    7.30
  -5  -2   2   44.80    5.40
   4   2  -2    0.90    2.50
   4   2  -2    4.20    3.10
  -4  -2   2    0.50    2.50
  -4  -2   2   -1.10    2.30
   3   2  -2  208.28    9.40
   3   2  -2  212.98    9.50
  -3  -2   2  224.38    9.70
  -3  -2   2  229.98    9.70
   2   2  -2  177.28    8.00
   2   2  -2  189.08    8.20
  -2  -2   2  195.18    8.30
  -2  -2   2  197.48    8.00
   1   2  -2 1569.24   42.40
   1   2  -2 1543.95   42.70
  -1  -2   2 1534.05   42.30
  -1  -2   2 1605.24   42.60
   0   2  -2   18.30    2.30
   0   2  -2   21.90    2.20
   0  -2   2   19.70    2.20
   0  -2   2   19.50    2.10
  -1   2  -2 4453.55  113.49
  -1   2  -2 4293.57  112.89
  -1   2  -2 4330.57  112.39
   1  -2   2 4256.17  113.29
   1  -2   2 4329.67  112.39
   1  -2   2 4370.36  112.59
  -2   2  -2  260.57    8.60
  -2   2  -2  257.57    8.70
  -2   2  -2  249.58    9.20
   2  -2   2  259.37    9.10
   2  -2   2  249.28    8.70
   2  -2   2  244.38   10.00
  -3   2  -2   96.99    4.90
  -3   2  -2   86.49    5.00
  -3   2  -2   88.99    5.00
   3  -2   2   94.39    4.90
   3  -2   2   89.59    5.40
  -4   2  -2    0.40    2.30
   4  -2   2    0.80    2.30
   5  -2   2  237.28   11.10
  -6   2  -2    3.00    3.40
   6  -2   2    0.10    3.50
  -7   2  -2    5.40    4.30
   7  -2   2    1.20    4.00
  -8   2  -2   17.80    6.40
  -8   2  -2   28.50    6.10
   8  -2   2   15.50    5.70
  -8  -1   2   18.30    7.30
  -8  -1   2    9.20    5.00
  -7  -1   2   11.50    4.90
  -7  -1   2    1.00    4.20
  -6  -1   2   36.60    5.70
  -6  -1   2   31.10    5.20
  -5  -1   2   -0.10    2.60
  -5  -1   2    2.40    2.90
  -5  -1   2    6.20    3.20
   4   1  -2   26.70    3.90
   4   1  -2   23.00    3.80
  -4  -1   2   17.70    3.80
  -4  -1   2   18.60    3.50
  -4  -1   2   26.60    3.80
   3   1  -2  252.87   10.10
   3   1  -2  269.57   10.40
  -3  -1   2  270.97   10.50
  -3  -1   2  254.97    9.80
  -3  -1   2  279.87   10.50
   2   1  -2   96.69    5.30
   2   1  -2  103.59    5.10
  -2  -1   2  105.79    5.30
  -2  -1   2  111.79    4.80
  -2  -1   2  107.19    5.30
   1   1  -2    0.80    1.60
   1   1  -2    1.70    1.50
  -1  -1   2    1.00    1.50
  -1  -1   2    0.80    1.40
   0   1  -2   54.89    2.50
   0   1  -2   52.29    2.70
   0   1  -2   54.39    2.20
   0  -1   2   52.49    2.60
   0  -1   2   48.90    2.20
   0  -1   2   54.59    2.60
  -1   1  -2 3844.62   94.99
  -1   1  -2 3408.86   94.49
   1  -1   2 3537.35   94.49
   1  -1   2 3735.73   94.49
   1  -1   2 3686.23   94.59
   1  -1   2 3655.93   94.49
  -2   1  -2  747.03   21.20
  -2   1  -2  744.83   21.20
   2  -1   2  753.72   21.20
   2  -1   2  743.43   21.50
  -3   1  -2  407.56   13.20
  -3   1  -2  411.56   13.30
   3  -1   2  395.66   13.60
  -4   1  -2  386.36   15.10
  -4   1  -2  374.66   13.40
   4  -1   2  368.16   14.00
  -5   1  -2    6.20    2.90
  -5   1  -2    3.20    2.70
  -6   1  -2   -0.80    3.50
  -6   1  -2    0.70    4.30
  -6   1  -2    1.00    3.30
   6  -1   2   -0.30    3.00
  -7   1  -2   28.20    6.70
  -7   1  -2   22.80    5.20
   7  -1   2   27.50    5.80
  -8   1  -2    9.40    5.20
   8  -1   2    1.80    5.00
  -8   0   2    1.70    4.20
  -8   0   2    4.70    6.50
  -7   0   2   -7.00    3.80
  -7   0   2    6.90    4.60
   6   0  -2  106.89    8.20
  -6   0   2   89.99    7.30
  -6   0   2   93.49    8.40
  -6   0   2   96.59    7.50
  -5   0   2    5.60    2.70
  -5   0   2   -5.10    2.80
  -5   0   2    0.60    2.70
   4   0  -2 3181.18   84.49
  -4   0   2 3092.09   84.39
  -4   0   2 3138.99   84.29
  -4   0   2 3100.89   84.29
  -4   0   2 3111.09   84.19
   3   0  -2    1.70    1.80
  -3   0   2    0.00    1.70
  -3   0   2    0.60    1.80
  -3   0   2    3.20    2.00
  -3   0   2    0.60    1.50
   2   0  -2 7513.45  191.98
   2   0  -2 7498.75  191.88
   2   0  -2 7389.56  191.68
  -2   0   2 7246.47  191.68
  -2   0   2 7483.75  192.08
  -2   0   2 7344.37  191.78
  -2   0   2 7475.75  191.98
   1   0  -2  510.05   14.20
   1   0  -2  523.35   14.30
   1   0  -2  511.25   14.40
  -1   0   2  514.15   14.20
  -1   0   2  516.25   14.50
  -1   0   2  503.35   14.30
   0   0  -2  503.45   13.30
   0   0  -2  491.85   14.00
   0   0  -2  494.35   13.50
   0   0  -2  512.85   14.00
   0   0   2  495.95   13.30
   0   0   2  490.95   13.50
   0   0   2  503.05   14.00
   0   0   2  499.15   13.90
  -1   0  -2  232.38    7.30
  -1   0  -2  237.88    8.40
  -1   0  -2  242.08    7.10
  -1   0  -2  221.78    7.80
   1   0   2  232.68    7.30
   1   0   2  228.98    7.70
  -2   0  -2   45.70    3.00
  -2   0  -2   42.50    3.60
  -2   0  -2   43.90    3.00
  -2   0  -2   44.90    2.80
   2   0   2   46.70    3.20
   2   0   2   49.10    3.30
  -3   0  -2  128.49    5.90
  -3   0  -2  135.29    5.80
  -3   0  -2  133.09    6.80
   3   0   2  132.09    6.40
  -4   0  -2   48.80    5.00
  -4   0  -2   51.89    4.40
   4   0   2   57.19    4.90
  -5   0  -2   30.10    5.10
  -5   0  -2   30.10    4.60
   5   0   2   26.20    4.70
  -6   0  -2   74.99    7.70
  -6   0  -2   79.69    8.50
  -6   0  -2   89.59    7.90
   6   0   2   68.89    8.00
  -7   0  -2    3.90    5.30
  -7   0  -2   12.50    5.30
  -8   0  -2    8.30    6.20
  -8   0  -2    0.30    5.60
  -9   1   2   42.20    9.00
  -9   1   2   18.20    7.00
  -8   1   2  137.39   10.30
  -8   1   2  144.19   11.20
  -7   1   2   11.50    4.70
   6  -1  -2  173.88   10.10
   6  -1  -2  191.68   10.60
  -6   1   2  187.68   10.30
  -6   1   2  186.68   10.00
   5  -1  -2  251.37   11.60
   5  -1  -2  255.47   11.50
  -5   1   2  258.17   10.70
  -5   1   2  247.18   11.00
   4  -1  -2  548.35   18.40
   4  -1  -2  567.64   18.70
  -4   1   2  551.54   17.70
  -4   1   2  544.05   18.20
  -4   1   2  546.85   18.10
   3  -1  -2   86.29    5.20
   3  -1  -2   81.39    5.20
  -3   1   2   90.19    5.10
  -3   1   2   88.29    4.90
  -3   1   2   84.79    4.20
   2  -1  -2   56.19    3.40
   2  -1  -2   54.79    3.80
  -2   1   2   58.59    3.60
  -2   1   2   51.99    3.40
  -2   1   2   57.29    2.90
   1  -1  -2 4367.56  113.59
   0  -1  -2   38.00    2.70
   0  -1  -2   41.10    2.20
   0  -1  -2   39.70    2.50
   0  -1  -2   37.30    4.00
   0   1   2   41.90    2.20
   0   1   2   39.30    2.70
   0   1   2   41.30    2.30
   0   1   2   38.00    3.70
  -1  -1  -2  998.30   27.10
  -1  -1  -2  957.90   29.30
  -1  -1  -2  989.20   27.80
   1   1   2  999.10   27.30
   1   1   2  993.40   28.90
   1   1   2  981.50   27.80
  -2  -1  -2  162.78    7.50
  -2  -1  -2  164.08    6.70
   2   1   2  168.68    7.00
   2   1   2  164.98    7.20
  -3  -1  -2  227.68   10.10
  -3  -1  -2  226.48    9.10
   3   1   2  230.38    9.50
   3   1   2  222.38    9.50
  -4  -1  -2    3.10    2.50
  -4  -1  -2    7.50    2.90
   4   1   2    4.80    2.40
   4   1   2    4.00    2.50
  -5  -1  -2    7.00    3.90
  -5  -1  -2    7.60    3.30
   5   1   2    5.10    3.50
  -6  -1  -2    4.60    3.40
  -6  -1  -2   12.90    4.80
  -7  -1  -2    2.80    5.20
  -7  -1  -2    7.70    5.70
  -8  -1  -2   -1.40    5.30
  -8  -1  -2   -7.50    6.20
  -9   2   2   16.60    7.30
  -8   2   2  218.88   12.70
  -8   2   2  182.48   12.00
   7  -2  -2   20.40    5.00
  -7   2   2   13.20    4.80
   6  -2  -2  101.99    8.30
   6  -2  -2   97.39    7.90
   5  -2  -2  173.48    9.60
   5  -2  -2  160.28    9.40
  -5   2   2  186.18    8.90
   4  -2  -2  882.61   26.90
   4  -2  -2  879.51   27.40
  -4   2   2  841.92   26.50
  -4   2   2  844.12   27.50
  -4   2   2  849.52   25.60
   3  -2  -2   14.00    2.80
   3  -2  -2   20.10    3.60
  -3   2   2   21.40    2.80
  -3   2   2   12.50    2.70
  -3   2   2   12.50    2.30
   2  -2  -2  524.15   17.10
  -2   2   2  526.45   16.70
  -2   2   2  521.65   16.20
  -2   2   2  550.04   15.30
   1  -2  -2   68.29    4.90
  -1   2   2   74.89    4.20
   0  -2  -2   74.79    3.50
   0  -2  -2   78.29    4.40
   0  -2  -2   79.79    4.30
   0   2   2   75.29    4.20
   0   2   2   76.99    3.80
   0   2   2   78.49    6.20
   0   2   2   81.59    4.10
  -1  -2  -2  245.88    8.60
  -1  -2  -2  246.18    9.50
   1   2   2  252.17    8.90
   1   2   2  234.68   11.10
   1   2   2  238.58    9.30
  -2  -2  -2   39.10    4.70
  -2  -2  -2   30.90    3.50
   2   2   2   35.90    4.10
   2   2   2   37.60    4.50
  -3  -2  -2  296.27   11.40
  -3  -2  -2  300.47   15.30
   3   2   2  315.97   12.10
   3   2   2  275.47   12.00
  -4  -2  -2  192.08    9.50
  -4  -2  -2  191.08   11.60
   4   2   2  191.48    9.90
   4   2   2  184.18    9.60
  -5  -2  -2   81.19    8.10
   5   2   2   72.79    7.40
   5   2   2   72.39    6.80
  -6  -2  -2    4.40    4.10
  -6  -2  -2   -0.70    4.50
   6   2   2    7.50    5.60
   6   2   2    6.70    4.00
  -7  -2  -2   83.69    9.90
  -7  -2  -2   78.19   10.20
  -8  -2  -2   -4.00    6.10
  -8  -2  -2   17.50    8.70
  -9   3   2    3.70    6.30
   8  -3  -2   11.80    6.30
  -8   3   2    8.80    5.50
   7  -3  -2  108.59    9.30
  -7   3   2   98.79    8.60
   6  -3  -2    3.90    4.80
  -6   3   2    5.00    3.60
   5  -3  -2  132.19    8.90
   5  -3  -2  136.29    8.50
  -5   3   2  141.49    7.50
   4  -3  -2   64.79    5.90
   4  -3  -2   69.49    5.60
  -4   3   2   61.19    4.20
   3  -3  -2  363.56   13.10
   3  -3  -2  362.56   14.20
   3  -3  -2  361.26   12.00
  -3   3   2  356.46   11.90
  -3   3   2  376.36   13.70
  -3   3   2  379.86   14.00
   2  -3  -2  119.09    6.90
   2  -3  -2  124.79    5.10
  -2   3   2  131.49    6.70
  -2   3   2  130.99    5.00
   1  -3  -2   22.50    3.80
  -1   3   2   27.70    3.50
   0  -3  -2  257.57    8.50
   0  -3  -2  266.77    9.80
   0  -3  -2  257.87    9.30
   0   3   2  274.57    9.50
   0   3   2  254.77    8.90
   0   3   2  243.58   12.00
   0   3   2  247.88    9.60
  -1  -3  -2  189.68    8.50
  -1  -3  -2  172.48    7.80
   1   3   2  186.28    7.80
   1   3   2  202.28   10.80
   1   3   2  189.78    8.40
  -2  -3  -2   32.10    4.60
  -2  -3  -2   27.80    3.30
   2   3   2   33.60    5.40
   2   3   2   21.00    3.80
   2   3   2   21.20    3.50
  -3  -3  -2  403.86   14.70
  -3  -3  -2  383.56   15.70
   3   3   2  390.76   15.20
   3   3   2  375.46   15.30
  -4  -3  -2   42.50    6.40
  -4  -3  -2   49.10    5.70
   4   3   2   54.89    6.60
   4   3   2   57.69    7.60
  -5  -3  -2   19.50    5.20
   5   3   2   13.20    4.70
   5   3   2   12.50    5.30
  -6  -3  -2    6.10    6.40
  -6  -3  -2    2.70    6.00
   6   3   2   10.40    5.30
  -7  -3  -2    2.70    5.80
  -7  -3  -2   11.70    6.50
   8  -4  -2   10.80    6.60
  -8   4   2    4.80    5.70
   7  -4  -2   10.40    5.10
   6  -4  -2    8.00    3.80
   5  -4  -2   15.90    4.70
   5  -4  -2    7.80    3.40
   4  -4  -2   77.99    6.80
   4  -4  -2   55.99    5.40
  -4   4   2   52.89    4.00
   3  -4  -2    0.90    1.30
   3  -4  -2    6.00    2.60
  -3   4   2    2.90    2.00
  -3   4   2    2.80    1.40
   2  -4  -2  230.98   10.50
   2  -4  -2  225.98    8.00
  -2   4   2  231.28   10.30
  -2   4   2  222.08    7.80
   1  -4  -2   15.40    3.50
  -1   4   2   14.30    2.10
  -1   4   2   16.60    3.30
   0  -4  -2    7.40    2.30
   0  -4  -2    4.40    2.40
   0  -4  -2    5.70    1.60
   0   4   2    6.00    2.20
   0   4   2    5.30    2.20
   0   4   2    5.30    1.80
  -1  -4  -2 1067.89   31.30
  -1  -4  -2 1138.59   32.80
   1   4   2 1080.69   32.10
   1   4   2 1079.79   36.40
   1   4   2 1086.79   33.00
  -2  -4  -2  158.48    8.80
  -2  -4  -2  164.38    7.90
   2   4   2  168.48    8.60
   2   4   2  152.68   10.90
   2   4   2  150.98    8.80
  -3  -4  -2  194.58   10.50
   3   4   2  190.88   10.30
   3   4   2  182.98   11.30
  -4  -4  -2  365.66   16.60
   4   4   2  358.86   17.10
   4   4   2  344.47   16.00
  -5  -4  -2   11.00    4.80
   5   4   2    0.20    4.00
  -6  -4  -2   31.00    7.30
   6   4   2   25.20    6.80
  -7  -4  -2    4.20    6.30
   7   4   2   20.40    8.00
   8  -5  -2   72.59   11.40
  -8   5   2   58.09    8.20
   7  -5  -2   24.30    6.50
   5  -5  -2    1.40    3.80
   4  -5  -2   74.09    7.40
   4  -5  -2   77.69    5.10
   3  -5  -2   41.90    6.70
   3  -5  -2   35.60    3.90
  -3   5   2   29.50    3.80
   2  -5  -2    5.10    3.70
   2  -5  -2    0.40    1.40
  -2   5   2    4.80    2.90
   1  -5  -2   53.39    6.30
   1  -5  -2   45.00    3.10
  -1   5   2   59.79    6.30
  -1   5   2   46.50    3.60
   0  -5  -2  109.39    5.20
   0  -5  -2  114.29    6.90
   0  -5  -2  112.79    6.10
   0   5   2  109.69    5.90
   0   5   2  110.79    6.70
   0   5   2  104.89    6.60
  -1  -5  -2    4.40    3.20
  -1  -5  -2    8.50    2.20
   1   5   2    9.40    3.70
   1   5   2   14.90    5.80
   1   5   2    7.20    3.00
   1   5   2    2.30    2.30
  -2  -5  -2   31.40    4.50
   2   5   2   43.00    6.30
   2   5   2   59.29    9.20
   2   5   2   37.80    5.30
  -3  -5  -2    4.80    3.20
  -3  -5  -2    3.80    3.40
   3   5   2    7.30    3.60
   3   5   2   12.30    7.20
   3   5   2   11.50    4.80
  -4  -5  -2   26.40    6.00
   4   5   2   35.20    5.70
  -5  -5  -2   23.20    6.40
   5   5   2   33.10    8.20
  -6  -5  -2   28.50    7.50
   6   5   2   41.00    8.60
  -7  -5  -2   13.10    7.40
   7   5   2   29.50    8.10
   8  -6  -2   11.50    7.30
   7  -6  -2   21.50    7.40
   6  -6  -2  114.29   12.60
   5  -6  -2   69.69   10.00
   4  -6  -2    8.90    2.70
   4  -6  -2   15.40    4.80
   3  -6  -2  189.08    8.20
   3  -6  -2  198.68   11.40
   2  -6  -2   80.59    7.40
   2  -6  -2   75.89    4.60
   1  -6  -2  102.99    7.60
  -1   6   2  103.29    5.80
  -1   6   2  110.59    6.40
   0  -6  -2   37.50    3.30
   0  -6  -2   39.70    4.00
   0   6   2   56.49    6.30
   0   6   2   47.10    5.40
   0   6   2   35.80    5.00
  -1  -6  -2    3.70    2.50
  -1  -6  -2    5.70    3.00
   1   6   2    6.90    4.30
   1   6   2   19.40    7.40
   1   6   2    9.50    3.10
   1   6   2    9.80    3.50
  -2  -6  -2   47.50    4.80
  -2  -6  -2   46.90    6.10
   2   6   2   46.00    7.30
   2   6   2   47.20    5.90
   2   6   2   64.29   11.20
  -3  -6  -2   16.70    4.70
   3   6   2    9.60    4.30
  -4  -6  -2    3.90    5.10
  -5  -6  -2   51.29    9.20
   5   6   2   70.79    9.80
  -6  -6  -2    5.30    5.80
   6   6   2  -11.50    5.90
   8  -7  -2    5.00    9.40
   7  -7  -2   -0.60    5.60
   6  -7  -2   14.70    6.40
   5  -7  -2  137.39   11.10
   5  -7  -2  148.79    8.20
   4  -7  -2    4.70    5.70
   4  -7  -2    7.70    2.40
   3  -7  -2   37.10    7.20
   3  -7  -2   36.20    4.50
   2  -7  -2  313.77   22.10
   2  -7  -2  353.26   12.40
   1  -7  -2  232.98   12.20
  -1   7   2  228.98    9.80
  -1   7   2  223.78   10.80
   0   7   2  158.58   11.40
   0   7   2  155.88   14.30
  -1  -7  -2  159.98    8.20
  -1  -7  -2  167.48    9.20
   1   7   2  164.88    9.70
   1   7   2  158.58   10.20
  -2  -7  -2    2.40    3.60
   2   7   2    7.80    4.10
  -3  -7  -2   45.80    6.70
  -4  -7  -2   11.30    4.90
   4   7   2    8.70    5.50
  -5  -7  -2   12.80    5.90
   5   7   2   11.20    6.40
  -6  -7  -2    9.60    6.20
   6  -8  -2   33.00    8.20
   5  -8  -2   15.20    7.10
   5  -8  -2   10.90    3.70
   4  -8  -2   34.90    7.30
   4  -8  -2   47.40    6.50
   3  -8  -2   51.59    8.60
   2  -8  -2  153.58   10.80
   1  -8  -2   60.39    4.60
  -1   8   2   67.89    6.80
  -1   8   2   66.39    5.50
   0   8   2   56.69    7.00
  -1  -8  -2   77.99    6.00
  -1  -8  -2   95.99    7.10
   1   8   2   84.39    7.60
  -2  -8  -2    0.80    3.80
  -3  -8  -2   23.80    6.10
   3   8   2   21.90    6.30
  -4  -8  -2   21.20    6.40
   4   8   2   25.00    6.40
  -5  -8  -2   29.70   11.70
   7  -9  -2   36.50    9.90
   5  -9  -2   14.00    3.80
   5  -9  -2   28.90    8.20
   4  -9  -2  121.39   11.90
   4  -9  -2  137.29    7.80
   3  -9  -2   -5.00    4.20
   2  -9  -2   49.00    8.00
  -1   9   2   69.79    6.70
   0   9   2   10.60    3.80
  -1  -9  -2   47.40    6.10
   2   9   2   17.90    5.10
  -3  -9  -2    7.70    5.80
   3   9   2    1.80    4.80
  -4  -9  -2   40.30    8.40
   4   9   2   94.59   15.70
   6 -10  -2   27.30    5.60
   6 -10  -2   20.60    8.70
   5 -10  -2    7.40    6.20
   5 -10  -2   11.90    4.40
   4 -10  -2    8.90    3.30
   4 -10  -2   16.80    7.30
   3 -10  -2   36.30    8.20
  -2  10   2   21.50    4.60
  -1  10   2    8.60    4.50
   0  10   2    2.50    4.30
   1  10   2   88.29   10.40
  -2 -10  -2    6.30    4.70
   2  10   2   11.10    5.70
  -3 -10  -2    0.20    5.20
   5 -11  -2    2.40    6.20
   5 -11  -2   11.70    4.80
   4 -11  -2    7.80    3.70
  -2  11   2   33.40    5.90
  -1  11   2   95.29    9.10
   0 -11  -2   95.29    7.30
   0  11   2   85.29   10.70
   1  11   2   36.80    7.60
  -2 -11  -2    0.10    6.30
   2  11   2   10.30    7.10
  -2  12   2    2.30    5.50
  -1  12   2   26.00    6.50
   0  12   2    4.30    6.10
   1  12  -3  144.09   12.90
  -1 -12   3  133.79   10.40
   0  12  -3    1.10    6.80
   0 -12   3    7.60    4.10
  -1  12  -3   15.10    6.40
   1 -12   3    7.60    3.90
  -2  12  -3   69.99   11.90
   2 -12   3   61.99    7.60
   3 -12   3    5.40    3.90
  -4  12  -3    2.50    6.10
   4 -12   3    5.00    4.60
   3  11  -3    0.30    6.60
  -3 -11   3    3.10    5.50
   2  11  -3   54.49   10.20
  -2 -11   3   43.30    7.60
   1  11  -3   15.70    6.90
   0 -11   3   20.60    4.60
  -1  11  -3   17.50    5.70
   1 -11   3   24.30    5.10
   2 -11   3    6.40    3.20
   3 -11   3   10.80    3.90
  -4  11  -3   33.50    7.70
   4 -11   3   34.50    6.10
   5 -11   3   14.90    5.30
   6 -11   3   52.49    8.00
   4  10  -3    5.00    7.70
  -4 -10   3   15.50    6.60
   3  10  -3    1.70    5.60
  -3 -10   3   10.20    5.10
   2  10  -3   36.20    7.60
  -2 -10   3   31.00    6.70
   1  10  -3    4.80    5.00
   0  10  -3   -0.90    3.90
   0 -10   3   -1.10    2.50
  -1  10  -3   54.79    7.10
   1 -10   3   58.49    6.60
   2 -10   3   23.30    4.30
   3 -10   3   15.20    3.60
   4 -10   3    2.30    2.80
   5 -10   3   56.09    7.40
   5   9  -3    9.40    7.30
   4   9  -3    6.70    5.50
  -4  -9   3   16.00    5.50
   3   9  -3   40.80    7.70
  -3  -9   3   44.10    7.40
   2   9  -3    4.60    4.90
  -2  -9   3    4.80    4.40
   1   9  -3   75.49    9.50
  -1  -9   3   75.19    6.20
   0   9  -3   34.50    6.30
  -1   9  -3   77.59    6.80
  -1   9  -3   81.19    7.50
   1  -9   3   77.09    6.00
   2  -9   3    5.10    2.90
   4  -9   3   76.69    8.00
   5  -9   3   83.09    8.70
   6  -9   3    1.80    4.10
   7  -9   3   74.39   10.60
  -6  -8   3   -5.30    5.60
   5   8  -3    8.40    6.80
  -5  -8   3    6.60    4.90
   4   8  -3   60.29   10.20
  -4  -8   3   65.79    9.30
   3   8  -3    9.80    5.10
  -3  -8   3   14.10    5.00
   2   8  -3  151.48   10.80
  -2  -8   3  143.39    9.90
  -2  -8   3  153.98    9.60
   1   8  -3    5.00    3.70
  -1  -8   3    1.30    2.80
  -1  -8   3    0.70    2.80
   0   8  -3  622.54   24.40
   0   8  -3  670.43   23.30
  -1   8  -3    3.20    3.40
   1  -8   3    9.90    2.70
   3  -8   3   82.29    6.00
   4  -8   3   34.20    6.10
   5  -8   3   16.40    5.50
   5  -8   3   14.90    3.80
   6  -8   3    8.60    3.00
   6  -8   3    7.70    5.90
   7  -8   3   67.39   13.50
   7  -8   3   58.59    9.50
   6   7  -3  140.49   15.30
  -6  -7   3  154.18   12.90
   5   7  -3   19.90    7.50
  -5  -7   3   10.20    5.40
   4   7  -3  357.06   19.40
  -4  -7   3  346.47   16.90
   3   7  -3  257.47   14.40
  -3  -7   3  256.27   13.20
   2   7  -3  384.76   17.20
  -2  -7   3  409.66   16.10
  -2  -7   3  387.06   15.50
   1   7  -3    7.30    4.60
   1   7  -3    5.20    2.80
  -1  -7   3    1.60    2.50
  -1  -7   3    3.30    2.50
   0   7  -3  290.77   12.50
   0   7  -3  295.87   12.50
   1  -7   3    3.80    2.40
   2  -7   3   48.90    4.20
   3  -7   3    2.30    1.90
   4  -7   3    6.30    4.30
   4  -7   3    6.60    2.70
   5  -7   3   73.79    6.20
   5  -7   3   95.49   12.60
   6  -7   3   88.69    7.50
   6  -7   3   96.39   11.10
   6  -7   3  100.89    9.50
   7  -7   3    7.40    5.30
   7  -7   3   -1.90    5.00
   8  -7   3    9.60    6.60
   8  -7   3    4.50    5.50
   7   6  -3   10.00    7.70
  -7  -6   3    2.30    6.20
   6   6  -3  174.28   14.60
  -6  -6   3  176.08   12.80
  -5  -6   3    2.90    4.80
   4   6  -3  312.37   16.20
  -4  -6   3  330.97   15.60
   3   6  -3   16.80    5.00
  -3  -6   3   12.00    4.10
  -3  -6   3   16.00    4.40
   2   6  -3   34.70    5.20
   2   6  -3   37.40    6.60
  -2  -6   3   32.50    4.90
   1   6  -3    6.20    3.20
   1   6  -3    5.50    3.20
   1   6  -3    2.40    2.60
  -1  -6   3    7.10    2.40
   0   6  -3    3.40    2.60
   0   6  -3   11.40    3.20
   0   6  -3   10.80    3.10
  -1   6  -3  200.88   11.60
   1  -6   3  219.58    8.70
   2  -6   3   59.79    4.40
   3  -6   3   36.40    5.90
   3  -6   3   19.20    3.30
   4  -6   3  119.09    8.00
   4  -6   3  137.99    9.50
   5  -6   3   26.50    6.20
   5  -6   3   23.70    4.80
   5  -6   3   18.40    3.90
   6  -6   3   67.09    8.30
   6  -6   3   66.99    9.10
   7  -6   3   45.20    7.90
   7  -6   3   42.80    7.50
   8  -6   3   -2.60    5.00
   7   5  -3   -4.40    6.70
  -7  -5   3    1.10    5.30
   6   5  -3   31.60    8.50
  -6  -5   3   27.90    6.20
   5   5  -3    4.50    4.90
  -5  -5   3    4.40    4.40
   4   5  -3   45.40    6.70
  -4  -5   3   25.90    5.60
   3   5  -3   26.60    5.10
   3   5  -3   36.80    6.00
  -3  -5   3   26.10    4.90
  -3  -5   3   24.50    4.70
   2   5  -3  100.79    7.40
   2   5  -3   96.49    7.20
  -2  -5   3  102.89    6.50
  -2  -5   3  112.89    6.60
   1   5  -3  154.98    7.90
   1   5  -3  161.98    8.30
  -1  -5   3  157.88    7.50
  -1  -5   3  161.18    7.40
   0   5  -3    5.00    2.40
   0   5  -3    4.40    2.30
   0   5  -3    2.10    2.20
  -1   5  -3  399.76   17.50
   1  -5   3  372.96   12.70
  -2   5  -3    3.30    2.00
  -2   5  -3    1.30    1.20
   2  -5   3    1.80    1.80
  -3   5  -3   60.49    5.60
  -3   5  -3   61.09    4.40
   3  -5   3   61.29    4.50
   3  -5   3   65.79    5.20
   3  -5   3   82.29    6.40
   4  -5   3   57.39    4.70
   4  -5   3   62.49    6.40
   4  -5   3   63.79    7.60
   5  -5   3   37.00    4.90
   5  -5   3   39.60    6.00
   5  -5   3   40.20    6.30
   6  -5   3    7.20    3.50
   6  -5   3    9.00    4.30
   7  -5   3   67.79    8.70
   8  -5   3   17.40    7.00
  -8  -4   3   30.60    8.00
   7   4  -3   14.60    7.30
  -7  -4   3    5.20    5.40
   6   4  -3   96.49    9.90
   5   4  -3   32.00    6.10
  -5  -4   3   19.30    5.20
   4   4  -3    3.40    3.30
   4   4  -3   -0.10    3.70
  -4  -4   3   -0.40    3.30
  -4  -4   3    4.10    3.50
   3   4  -3  277.47   12.60
   3   4  -3  299.27   12.80
  -3  -4   3  271.57   12.10
  -3  -4   3  276.37   12.00
   2   4  -3  261.67   11.40
   2   4  -3  273.17   11.30
  -2  -4   3  263.27   10.90
  -2  -4   3  270.37   10.90
   1   4  -3  557.74   18.30
   1   4  -3  563.24   18.60
  -1  -4   3  586.44   18.10
  -1  -4   3  571.64   18.00
   0   4  -3  321.97   11.00
   0   4  -3  319.47   11.30
   0  -4   3  328.07   10.50
   0  -4   3  321.97   10.40
  -1   4  -3    9.90    2.80
   1  -4   3   13.90    2.50
  -2   4  -3   26.10    3.90
  -2   4  -3   19.00    3.30
  -2   4  -3   26.10    3.20
   2  -4   3   18.00    2.80
   2  -4   3   24.10    4.10
  -3   4  -3   35.80    4.60
  -3   4  -3   39.10    4.20
  -3   4  -3   33.50    3.70
   3  -4   3   35.10    4.30
   3  -4   3   36.40    5.30
   3  -4   3   33.00    3.90
  -4   4  -3   59.59    5.70
   4  -4   3   66.79    5.00
   4  -4   3   59.79    5.70
   4  -4   3   65.19    5.70
   5  -4   3  122.19    8.30
   6  -4   3   37.10    5.20
  -7   4  -3    5.40    5.80
   7  -4   3    2.70    4.10
  -8   4  -3   22.30    5.30
   8  -4   3   -4.30    6.00
  -8  -3   3   61.69   10.30
  -8  -3   3   40.80    7.50
  -7  -3   3    3.50    4.50
  -7  -3   3   -0.60    5.20
   6   3  -3   72.89    8.80
  -6  -3   3   81.09    9.20
   5   3  -3  116.49    9.30
   5   3  -3  113.79    9.10
  -5  -3   3  106.69    8.50
   4   3  -3   13.80    3.90
   4   3  -3   10.60    3.10
  -4  -3   3   15.00    3.70
  -4  -3   3   15.60    4.20
   3   3  -3  222.08    9.90
  -3  -3   3  206.38    9.80
  -3  -3   3  214.78    9.90
   2   3  -3  324.17   12.40
   2   3  -3  305.17   11.90
  -2  -3   3  325.67   12.10
  -2  -3   3  312.87   11.80
   1   3  -3  118.29    5.70
   1   3  -3  113.09    6.00
  -1  -3   3  110.29    5.40
  -1  -3   3  110.09    5.60
   0   3  -3    6.00    2.00
   0   3  -3    1.80    1.40
   0  -3   3    4.30    1.80
   0  -3   3    2.20    1.50
  -1   3  -3   18.30    2.00
  -1   3  -3   21.40    3.00
  -1   3  -3   23.10    3.20
   1  -3   3   16.80    2.30
  -2   3  -3  428.46   13.00
  -2   3  -3  409.76   13.40
  -2   3  -3  403.26   14.10
  -2   3  -3  401.86   13.00
   2  -3   3  394.46   14.00
   2  -3   3  403.16   13.20
   2  -3   3  417.96   13.10
  -3   3  -3    6.90    1.90
  -3   3  -3   11.50    2.60
  -3   3  -3    2.80    1.70
   3  -3   3    9.30    2.40
   3  -3   3    4.60    1.70
   3  -3   3    7.50    2.60
  -4   3  -3    9.70    2.50
   4  -3   3    7.00    2.10
   4  -3   3    8.60    3.00
   4  -3   3    6.80    2.50
   5  -3   3    9.70    3.50
  -6   3  -3   17.70    4.50
   6  -3   3   16.00    4.80
  -7   3  -3   17.60    5.30
   7  -3   3   20.10    5.60
  -8   3  -3   83.59   10.40
  -8  -2   3   -6.90    4.80
  -8  -2   3   10.20    6.00
  -7  -2   3   20.00    5.70
   6   2  -3    2.10    3.60
   6   2  -3   14.30    5.80
  -6  -2   3    4.10    3.70
  -6  -2   3   10.10    4.70
   5   2  -3   91.69    7.40
   5   2  -3   81.89    7.30
  -5  -2   3   86.99    7.30
  -5  -2   3   88.99    6.20
  -5  -2   3   81.89    7.20
   4   2  -3   38.70    5.10
   4   2  -3   30.70    5.30
  -4  -2   3   33.60    5.00
  -4  -2   3   33.40    4.80
   3   2  -3   38.80    4.00
   3   2  -3   50.79    4.50
  -3  -2   3   42.20    4.90
  -3  -2   3   44.80    5.10
  -3  -2   3   49.00    3.40
   2   2  -3   30.40    3.70
   2   2  -3   24.00    3.40
  -2  -2   3   18.50    3.00
  -2  -2   3   24.80    3.90
   1   2  -3  704.13   20.30
   1   2  -3  671.13   20.60
  -1  -2   3  682.83   20.00
  -1  -2   3  714.03   20.50
   0   2  -3  583.14   16.90
   0   2  -3  599.14   16.80
   0   2  -3  577.74   16.20
   0  -2   3  550.84   15.90
   0  -2   3  567.14   16.50
  -1   2  -3 1254.07   35.00
  -1   2  -3 1291.07   34.60
  -1   2  -3 1307.67   35.40
   1  -2   3 1306.67   34.50
   1  -2   3 1274.07   35.10
   1  -2   3 1277.97   35.30
  -2   2  -3    0.30    1.10
  -2   2  -3    2.90    1.70
  -2   2  -3    1.80    1.20
   2  -2   3   -0.90    1.00
   2  -2   3    3.10    1.50
  -3   2  -3    0.90    1.30
  -3   2  -3   -1.20    1.40
   3  -2   3    1.70    1.70
   3  -2   3   -0.40    1.30
   4  -2   3  156.38    8.10
   5  -2   3    5.80    3.00
  -7   2  -3   26.70    5.60
   7  -2   3   23.40    5.50
  -8   2  -3   21.40    6.30
   8  -2   3    3.90    6.40
  -8  -1   3   13.60    6.70
  -8  -1   3   -8.80    3.80
  -7  -1   3   22.40    5.40
  -7  -1   3   20.00    4.60
  -6  -1   3    5.90    3.30
  -6  -1   3    0.00    2.90
  -5  -1   3    4.40    2.90
  -5  -1   3    3.00    2.80
  -5  -1   3    1.50    3.10
   4   1  -3  222.58    9.50
   4   1  -3  195.28    9.20
  -4  -1   3  221.88    9.20
  -4  -1   3  210.88    9.60
  -4  -1   3  199.68    9.60
   3   1  -3   39.00    3.80
   3   1  -3   41.30    3.80
  -3  -1   3   35.50    3.50
  -3  -1   3   40.90    4.40
  -3  -1   3   40.20    3.90
   2   1  -3   13.50    2.40
   2   1  -3    8.70    2.10
   2   1  -3    8.20    2.50
  -2  -1   3   10.00    2.20
  -2  -1   3    8.60    2.20
  -2  -1   3    9.20    2.50
   1   1  -3  413.46   12.50
   1   1  -3  422.16   12.90
  -1  -1   3  420.86   12.90
  -1  -1   3  403.16   12.40
   0   1  -3 1477.25   39.60
   0   1  -3 1456.45   39.40
   0   1  -3 1499.95   39.00
   0  -1   3 1448.76   39.50
   0  -1   3 1491.55   39.00
   0  -1   3 1530.55   39.40
  -1   1  -3  408.96   12.10
  -1   1  -3  417.96   12.70
  -1   1  -3  411.26   11.80
   1  -1   3  433.26   12.60
   1  -1   3  412.56   12.10
  -2   1  -3   57.29    3.20
   2  -1   3   54.79    3.30
   2  -1   3   51.19    3.70
  -3   1  -3   20.20    2.60
  -3   1  -3   15.10    2.50
  -3   1  -3   19.20    2.40
   3  -1   3   18.20    2.70
  -4   1  -3    7.60    2.60
  -4   1  -3    6.40    2.20
  -4   1  -3   10.40    1.80
   4  -1   3    4.40    2.70
  -5   1  -3  151.88    8.70
  -5   1  -3  154.68    8.00
  -6   1  -3    6.50    3.90
  -6   1  -3    5.40    4.10
   6  -1   3   -2.50    3.40
  -7   1  -3   -2.70    3.90
  -7   1  -3    6.40    4.30
   7  -1   3    6.70    5.30
  -8   1  -3   20.00    8.00
  -8   1  -3   27.20    6.40
   8  -1   3    8.70    6.10
  -8   0   3   11.90    6.50
  -8   0   3    0.50    4.50
  -7   0   3    8.30    5.20
  -7   0   3    9.50    5.00
  -6   0   3  508.05   20.10
  -6   0   3  540.05   19.70
  -6   0   3  520.55   19.50
   5   0  -3   90.59    6.50
  -5   0   3   84.29    6.40
  -5   0   3   96.29    6.40
  -5   0   3   89.89    6.60
  -4   0   3 1107.59   32.90
  -4   0   3 1120.29   32.70
  -4   0   3 1109.29   33.10
  -4   0   3 1124.29   32.80
  -3   0   3  157.48    6.90
  -3   0   3  177.08    7.30
  -3   0   3  170.48    7.20
  -3   0   3  168.48    7.30
   2   0  -3  940.81   26.20
   2   0  -3  954.80   26.10
   2   0  -3  916.61   26.00
  -2   0   3  950.30   26.10
  -2   0   3  940.11   26.50
  -2   0   3  932.31   26.30
  -2   0   3  921.71   26.10
   1   0  -3  224.68    6.80
   1   0  -3  211.38    7.10
   1   0  -3  216.38    6.90
  -1   0   3  215.98    6.80
  -1   0   3  213.68    7.30
  -1   0   3  211.38    6.90
   0   0  -3  463.35   12.80
   0   0  -3  465.95   13.10
   0   0  -3  481.15   14.00
   0   0  -3  465.25   13.80
   0   0   3  459.05   12.80
   0   0   3  458.25   13.10
   0   0   3  482.25   13.70
  -1   0  -3 1720.63   47.30
  -1   0  -3 1752.82   45.80
  -1   0  -3 1727.23   46.70
  -1   0  -3 1756.72   46.00
   1   0   3 1699.03   46.40
   1   0   3 1751.52   46.80
   1   0   3 1719.13   45.90
  -2   0  -3 1122.39   30.40
  -2   0  -3 1109.19   31.40
  -2   0  -3 1092.39   30.50
   2   0   3 1089.59   30.40
   2   0   3 1097.49   30.60
   2   0   3 1101.39   31.00
  -3   0  -3  160.88    7.50
  -3   0  -3  146.49    6.60
  -3   0  -3  152.48    6.50
   3   0   3  146.79    6.80
   3   0   3  145.89    6.80
  -4   0  -3  370.16   14.40
  -4   0  -3  371.86   13.60
   4   0   3  373.76   13.80
  -5   0  -3   50.99    6.20
  -5   0  -3   37.00    5.30
   5   0   3   47.40    5.80
  -6   0  -3   15.80    5.30
   6   0   3    6.80    3.80
  -7   0  -3   13.10    5.50
  -7   0  -3   16.30    6.30
  -8   0  -3    1.40    5.20
  -8   0  -3    5.30    6.80
  -9   1   3   18.10    8.00
  -9   1   3    8.90    5.90
  -8   1   3  344.47   16.40
  -8   1   3  308.87   16.00
   7  -1  -3    2.00    3.90
  -7   1   3   11.80    4.90
   6  -1  -3  822.52   28.10
  -6   1   3  786.12   27.20
  -6   1   3  825.32   26.70
  -6   1   3  848.62   27.40
   5  -1  -3   77.09    6.00
  -5   1   3   62.99    5.40
   4  -1  -3   53.59    4.80
  -4   1   3   53.79    3.70
  -4   1   3   47.90    4.30
  -4   1   3   45.40    4.40
   3  -1  -3   71.69    4.60
   3  -1  -3   84.39    5.20
  -3   1   3   78.59    4.80
  -3   1   3   88.59    4.80
   2  -1  -3   32.50    2.80
   2  -1  -3   32.90    3.20
  -2   1   3   29.70    2.70
  -2   1   3   33.90    2.80
   1  -1  -3   81.79    3.90
   1  -1  -3   79.39    4.10
   1  -1  -3   77.99    3.20
  -1   1   3   80.59    3.40
  -1   1   3   82.19    3.30
  -1   1   3   73.69    3.90
   0  -1  -3  222.08    7.20
   0  -1  -3  215.08    9.60
   0  -1  -3  230.88    8.00
   0   1   3  228.08    6.80
   0   1   3  220.58    9.10
   0   1   3  213.18    7.20
   0   1   3  231.18    8.10
  -1  -1  -3   60.09    6.40
  -1  -1  -3   51.79    3.20
  -1  -1  -3   55.49    4.00
   1   1   3   53.09    3.40
   1   1   3   58.09    3.90
   1   1   3   49.90    4.90
  -2  -1  -3  285.37   12.80
  -2  -1  -3  284.77   10.90
   2   1   3  285.47   10.10
   2   1   3  267.07   10.40
  -3  -1  -3   42.30    3.50
  -3  -1  -3   47.40    5.50
   3   1   3   42.40    4.10
   3   1   3   50.69    5.40
  -4  -1  -3   -0.60    2.40
  -4  -1  -3   -2.40    2.60
   4   1   3    3.10    2.30
   4   1   3    0.10    2.40
  -5  -1  -3    2.70    3.50
  -5  -1  -3   -0.60    3.50
  -6  -1  -3   17.80    4.50
  -7  -1  -3    0.90    4.70
  -8  -1  -3   11.70    7.00
  -8  -1  -3   -9.70    5.50
  -9   2   3   20.00    6.50
  -9   2   3   37.90    7.90
  -8   2   3  308.97   15.30
  -8   2   3  295.07   15.00
   7  -2  -3    6.20    5.00
  -7   2   3   18.10    5.20
   6  -2  -3  221.28   12.40
  -6   2   3  220.28   11.20
   5  -2  -3  248.38   12.20
  -5   2   3  256.37   11.10
   4  -2  -3   14.10    3.20
  -4   2   3    8.90    2.70
  -4   2   3    9.30    2.60
  -4   2   3   14.10    2.30
   3  -2  -3  752.02   23.90
  -3   2   3  767.92   21.90
  -3   2   3  744.93   23.00
   2  -2  -3   88.29    5.40
  -2   2   3   79.89    4.40
   1  -2  -3  181.78    7.60
  -1   2   3  183.48    6.80
  -1   2   3  182.78    7.20
   0  -2  -3   22.00    3.00
   0  -2  -3   24.00    4.80
   0  -2  -3   18.40    2.60
   0  -2  -3   19.90    2.30
   0   2   3   19.70    2.50
   0   2   3   25.40    3.20
   0   2   3   28.80    5.10
   0   2   3   25.20    2.80
  -1  -2  -3    1.50    3.40
  -1  -2  -3    6.90    2.30
  -1  -2  -3    4.00    1.50
   1   2   3    9.40    3.30
   1   2   3    5.20    1.90
   1   2   3    3.60    2.00
  -2  -2  -3   63.89    5.40
  -2  -2  -3   68.69    7.30
  -2  -2  -3   70.99    4.50
   2   2   3   75.09    4.90
   2   2   3   74.59    5.40
   2   2   3   75.39    6.40
  -3  -2  -3  145.99   10.60
  -3  -2  -3  164.58    8.90
  -3  -2  -3  155.28    7.50
   3   2   3  150.98    8.20
  -4  -2  -3    2.90    3.10
   4   2   3    6.60    3.30
   4   2   3    1.00    2.70
  -5  -2  -3  357.06   16.40
   5   2   3  326.87   14.80
   5   2   3  337.57   19.00
  -6  -2  -3    3.60    4.70
   6   2   3    8.00    4.00
  -7  -2  -3    8.10    6.00
  -7  -2  -3    1.00    6.00
  -8  -2  -3    6.60    8.40
  -8  -2  -3   -2.50    6.90
  -9   3   3   14.90    6.60
   8  -3  -3   25.20    7.10
  -8   3   3   32.00    7.40
  -7   3   3   79.39    8.60
   6  -3  -3    9.50    4.30
  -6   3   3    0.30    3.10
   5  -3  -3   95.49    7.70
  -5   3   3   85.69    6.00
   4  -3  -3   68.89    6.30
  -4   3   3   68.09    4.40
   3  -3  -3   85.89    6.20
  -3   3   3   77.39    5.70
  -3   3   3   88.79    4.40
   2  -3  -3  473.95   13.90
   2  -3  -3  463.75   16.50
  -2   3   3  477.15   16.10
   1  -3  -3   17.30    3.40
  -1   3   3    9.00    2.10
  -1   3   3   14.50    2.10
  -1   3   3   13.30    2.60
  -1   3   3   15.40    4.10
   0  -3  -3  107.69    5.80
   0  -3  -3  109.69    4.70
   0  -3  -3  107.49    5.70
   0   3   3  113.09    5.50
   0   3   3  113.79    5.20
   0   3   3  101.49    5.70
  -1  -3  -3  805.72   24.90
  -1  -3  -3  795.32   23.40
   1   3   3  785.32   24.90
   1   3   3  799.42   27.70
   1   3   3  814.02   24.00
  -2  -3  -3   39.10    3.80
  -2  -3  -3   54.29    6.90
   2   3   3   42.60    5.30
   2   3   3   47.90    6.80
   2   3   3   55.89    6.30
  -3  -3  -3  742.13   25.30
  -3  -3  -3  743.03   23.80
   3   3   3  728.33   26.80
   3   3   3  733.93   25.00
   3   3   3  721.33   24.40
  -4  -3  -3    5.90    3.10
  -4  -3  -3   13.30    4.30
   4   3   3   12.50    4.10
   4   3   3   14.40    4.40
  -5  -3  -3  111.79    9.60
   5   3   3  105.09    8.90
   5   3   3  131.99   13.80
  -6  -3  -3   66.89   10.10
  -6  -3  -3   83.99   13.20
   6   3   3   72.99    8.20
  -7  -3  -3    4.80    5.60
  -7  -3  -3    5.20    5.90
   7   3   3   15.00    7.00
   8  -4  -3   -9.80    5.20
  -8   4   3  -10.30    4.30
   7  -4  -3    1.30    4.50
  -7   4   3   -7.10    3.70
   6  -4  -3   12.30    4.40
  -6   4   3    6.40    3.40
   5  -4  -3    2.40    4.00
   4  -4  -3    7.60    3.50
  -4   4   3    5.40    2.20
   3  -4  -3  171.58    9.40
   3  -4  -3  161.78    6.60
  -3   4   3  150.58    8.30
  -3   4   3  159.88    7.60
  -3   4   3  147.79    6.30
   2  -4  -3  261.37   11.90
  -2   4   3  283.07   12.60
   1  -4  -3 1784.92   50.49
  -1   4   3 1775.62   53.39
  -1   4   3 1772.22   47.70
  -1   4   3 1699.13   48.70
  -1   4   3 1827.92   50.29
   0  -4  -3   39.20    4.40
   0  -4  -3   41.10    4.60
   0   4   3   39.90    3.50
   0   4   3   50.49    7.60
   0   4   3   37.20    3.90
   0   4   3   39.10    3.80
  -1  -4  -3  767.72   23.80
  -1  -4  -3  714.13   22.20
   1   4   3  717.13   23.80
   1   4   3  734.63   23.00
   1   4   3  729.63   27.30
  -2  -4  -3    5.10    2.30
  -2  -4  -3    8.40    3.20
   2   4   3   -3.00    2.70
   2   4   3    3.40    2.30
   2   4   3   13.90    5.00
  -3  -4  -3   17.80    3.30
  -3  -4  -3   28.40    5.50
   3   4   3   17.30    5.00
   3   4   3   21.50    4.70
  -4  -4  -3    8.70    4.30
   4   4   3    7.30    3.80
   5   4   3   50.39    7.60
  -6  -4  -3    8.60    6.40
  -7  -4  -3   25.90    7.40
   7   4   3   24.20    8.00
   8  -5  -3   36.60    9.20
   7  -5  -3    4.10    5.10
   6  -5  -3    0.60    3.90
   5  -5  -3  111.69    9.50
   4  -5  -3    4.40    1.90
   4  -5  -3    3.70    4.20
  -4   5   3   -0.40    2.00
   3  -5  -3  114.69    8.40
   2  -5  -3  141.39    9.00
  -2   5   3  134.99    8.00
   1  -5  -3   77.99    6.40
  -1   5   3   68.39    4.30
  -1   5   3   63.39    5.70
  -1   5   3   68.89    5.10
   0  -5  -3    5.30    1.90
   0  -5  -3    0.90    2.30
   0  -5  -3    1.90    1.60
   0   5   3    1.20    2.10
   0   5   3   -0.10    4.50
   0   5   3    1.80    2.20
   0   5   3    8.00    2.50
  -1  -5  -3    0.70    2.00
  -1  -5  -3   -1.00    2.60
   1   5   3   -0.70    2.30
   1   5   3    3.70    5.00
   1   5   3    0.30    2.70
  -2  -5  -3   73.19    5.60
  -2  -5  -3   81.39    6.80
   2   5   3   72.49    6.40
   2   5   3   71.19    7.00
   2   5   3   74.49   12.00
  -3  -5  -3   12.00    4.60
   3   5   3   17.30    7.10
   3   5   3   12.60    4.70
  -4  -5  -3  132.69   10.40
   4   5   3  137.59   10.10
  -5  -5  -3   52.19    7.80
  -6  -5  -3   87.19   11.40
   6   5   3  114.29   11.30
  -7  -5  -3  202.38   15.90
   8  -6  -3   -3.30    7.20
   7  -6  -3   16.70    6.80
   6  -6  -3  101.99   12.00
   4  -6  -3    4.50    2.20
   4  -6  -3    7.80    3.30
   3  -6  -3   29.80    6.10
   2  -6  -3    5.10    3.90
   1  -6  -3    3.30    3.30
  -1   6   3    1.80    2.40
  -1   6   3   -2.00    1.80
  -1   6   3   -1.30    5.30
   0  -6  -3   12.30    2.50
   0  -6  -3   20.30    4.30
   0  -6  -3   20.10    3.20
   0   6   3   19.00    6.90
   0   6   3   21.10    4.40
   0   6   3   18.80    3.70
   0   6   3   22.50    4.00
  -1  -6  -3   25.90    4.50
  -1  -6  -3   16.80    3.30
   1   6   3   24.00    3.80
   1   6   3   25.00    4.90
   1   6   3   20.40    7.70
  -2  -6  -3   94.99    7.60
  -2  -6  -3   85.39    6.30
   2   6   3  117.39   14.40
   2   6   3   81.19    7.30
  -3  -6  -3   14.20    5.40
   3   6   3   21.20    5.50
   4   6   3   37.60    7.10
  -5  -6  -3   84.69   10.50
   5   6   3  101.39   12.10
  -6  -6  -3   32.90    7.90
   6   6   3   49.80    9.10
   8  -7  -3   39.10   10.40
   7  -7  -3  114.69   13.90
   6  -7  -3    3.30    5.50
   5  -7  -3   27.20    4.40
   5  -7  -3   29.60    7.10
   4  -7  -3   58.29   10.20
   3  -7  -3    5.00    4.20
   2  -7  -3   36.90    7.40
   1  -7  -3   32.00    5.50
  -1   7   3   30.20    4.40
  -1   7   3   46.30    9.70
  -1   7   3   34.20    5.10
   0  -7  -3   37.80    3.80
   0   7   3   65.29    7.60
   0   7   3   51.39    6.00
   0   7   3   63.69   12.50
  -1  -7  -3   76.79    6.40
   1   7   3   71.39    6.70
  -2  -7  -3   54.69    7.30
   2   7   3   44.50    6.40
  -3  -7  -3    6.60    6.10
   3   7   3    0.60    3.60
  -4  -7  -3  100.09   10.20
   4   7   3  101.59   10.50
  -5  -7  -3    8.90    5.10
   5   7   3   26.20    7.20
   7  -8  -3   18.00    9.20
   6  -8  -3   16.80    7.30
   5  -8  -3   32.60    8.00
   5  -8  -3   25.40    4.20
   4  -8  -3    6.40    4.90
   4  -8  -3   10.50    3.00
   3  -8  -3  104.89    9.60
   2  -8  -3   98.19    9.50
  -2   8   3   81.69    6.90
   1  -8  -3  127.89   10.00
  -1   8   3  161.28   10.00
  -1   8   3  145.19    8.20
   0   8   3   80.09    6.80
  -1  -8  -3   13.20    4.10
  -1  -8  -3    6.60    3.10
   1   8   3    9.40    4.40
  -2  -8  -3   37.80    6.10
   2   8   3   57.39    8.30
  -3  -8  -3    6.40    4.40
   3   8   3    1.90    4.70
  -4  -8  -3   -3.90    4.30
   4   8   3    1.40    4.80
  -5  -8  -3    1.10    6.00
   5   8   3    9.60    7.20
   7  -9  -3   20.00    8.50
   6  -9  -3    2.10    6.60
   5  -9  -3    4.00    3.10
   5  -9  -3    0.70    5.80
   4  -9  -3    3.90    6.30
   3  -9  -3    5.70    5.70
   2  -9  -3   42.80    8.00
  -2   9   3   48.40    7.20
  -2   9   3   44.90    5.90
  -1   9   3   55.59    6.80
   0   9   3    8.00    4.30
  -1  -9  -3   22.40    5.70
  -2  -9  -3   15.50    5.50
   2   9   3   21.80    6.00
  -3  -9  -3   33.30    6.80
   3   9   3   36.10    7.30
  -4  -9  -3    1.70    5.20
   4   9   3   -9.00    5.70
   6 -10  -3    0.00    7.60
   5 -10  -3   39.50   16.00
   4 -10  -3    7.10    6.60
   3 -10  -3    5.20    4.90
  -2  10   3    8.50    3.90
  -1  10   3    6.00    3.90
   0  10   3   -0.80    4.30
   1  10   3   -3.20    4.40
  -2 -10  -3   36.10    6.50
   2  10   3   32.00    8.00
  -3 -10  -3   16.20    6.00
   3  10   3   -0.50    6.40
   5 -11  -3   22.60    7.80
   4 -11  -3    6.80    7.10
  -2  11   3    8.30    5.10
  -1  11   3   33.20    6.40
   0  11   3   25.10    6.30
   1  11   3   51.29    8.60
  -2  12   3   -0.90    5.30
  -1  12   3   67.59   10.20
   1  12  -4    3.70    6.20
   0  12  -4    4.70    6.40
   0 -12   4   -2.90    3.40
  -1  12  -4   17.60    6.70
   1 -12   4    5.20    3.00
   2 -12   4    6.30    3.20
  -3  12  -4    7.10    6.10
   3 -12   4    2.30    3.70
  -4  12  -4   18.70    6.50
   3  11  -4    9.70    9.30
  -3 -11   4   10.60    5.70
   2  11  -4    5.80    6.20
  -2 -11   4   13.50    5.70
   1  11  -4   30.40    8.50
   0 -11   4   10.70    3.40
  -1  11  -4   32.80    6.90
   1 -11   4   43.80    6.80
   2 -11   4  134.89    9.00
  -3  11  -4    2.50    5.20
   3 -11   4   -1.60    2.50
  -4  11  -4  103.09   10.00
   4 -11   4  102.89    8.60
   6 -11   4   60.59    8.40
  -4 -10   4   19.90    6.30
   3  10  -4   25.10    7.30
  -3 -10   4   13.90    5.50
   2  10  -4   25.80    7.30
  -2 -10   4    8.40    4.90
   1  10  -4   34.40    7.60
   0  10  -4   30.50    6.30
   0 -10   4   28.20    5.30
  -1  10  -4   50.29    7.00
   1 -10   4   45.80    6.60
   2 -10   4    7.10    3.70
  -3  10  -4   15.00    6.30
   3 -10   4    8.60    3.20
  -4  10  -4   -0.40    4.50
   4 -10   4    9.20    3.70
   5 -10   4   22.60    5.10
   6 -10   4    2.60    4.30
   5   9  -4   18.20    9.50
  -5  -9   4    2.20    6.60
   4   9  -4   36.40    8.30
  -4  -9   4   37.70    7.90
   3   9  -4    4.60    4.90
   2   9  -4   28.70   10.20
  -2  -9   4   26.70    5.70
   1   9  -4  128.59   10.20
  -1  -9   4  128.29    8.00
   0   9  -4  111.09    8.80
  -1   9  -4  228.58   11.90
  -1   9  -4  243.28   12.20
   1  -9   4  228.98   10.80
   2  -9   4   66.29    7.20
  -3   9  -4    8.80    5.10
   3  -9   4   11.70    3.20
   4  -9   4   10.10    3.40
   5  -9   4   45.00    6.20
   6  -9   4   17.70    4.90
   7  -9   4   33.90    7.80
   6   8  -4    5.40    8.70
  -6  -8   4   12.30    6.00
   5   8  -4   25.90    7.60
  -5  -8   4   26.60    6.90
   4   8  -4   20.80    7.30
  -4  -8   4    9.60    5.10
   3   8  -4   16.10    5.70
  -3  -8   4   16.40    5.30
   2   8  -4  471.35   20.10
  -2  -8   4  448.36   17.50
  -2  -8   4  429.26   17.70
   1   8  -4  132.99    9.30
  -1  -8   4  138.49   11.00
  -1  -8   4  123.39    7.30
   0   8  -4  378.86   19.10
   0   8  -4  366.76   16.00
  -1   8  -4   38.10    5.60
  -1   8  -4   28.80    4.60
   2  -8   4   41.20    5.20
  -3   8  -4  170.48   10.30
   3  -8   4  175.38    9.10
   4  -8   4   24.10    4.70
   5  -8   4    0.00    3.00
   6  -8   4    8.00    5.60
   6  -8   4    7.00    3.50
   7  -8   4    2.10    5.30
   6   7  -4   33.60    9.20
  -6  -7   4   28.80    6.90
   5   7  -4  156.58   12.90
  -5  -7   4  141.49   11.40
   4   7  -4  276.17   16.00
  -4  -7   4  279.37   16.80
   3   7  -4   95.49   10.30
  -3  -7   4   66.49    6.90
   2   7  -4  715.23   26.20
  -2  -7   4  734.13   24.30
  -2  -7   4  686.53   23.90
   1   7  -4   40.30    6.00
  -1  -7   4   41.00    5.20
  -1  -7   4   42.50    5.20
   0   7  -4    5.20    2.70
   0   7  -4    3.60    2.60
  -1   7  -4    1.50    2.40
   1  -7   4   12.40    2.80
   2  -7   4    7.50    2.40
   3  -7   4   20.50    4.30
   4  -7   4    9.30    2.80
   5  -7   4   23.50    4.60
   5  -7   4   37.20    6.40
   5  -7   4   32.60    7.60
   6  -7   4   21.80    4.40
   6  -7   4   20.60    5.70
   6  -7   4   25.10    6.70
   7  -7   4    4.90    5.20
   7  -7   4   -3.20    4.40
   8  -7   4   -0.40    5.30
   7   6  -4   71.89   11.00
  -7  -6   4   90.59   12.50
   6   6  -4  359.06   20.50
  -6  -6   4  387.76   19.30
  -5  -6   4    7.00    4.70
   4   6  -4  160.58   11.50
  -4  -6   4  170.58   10.60
   3   6  -4  117.99    9.00
  -3  -6   4  116.99    8.20
  -3  -6   4  106.69    7.90
   2   6  -4    9.80    3.70
   2   6  -4   12.10    4.90
  -2  -6   4   10.30    3.40
   1   6  -4    7.60    3.40
   1   6  -4    6.20    3.50
  -1  -6   4   11.10    2.80
   0   6  -4   46.50    6.70
   0   6  -4   46.20    5.40
   0   6  -4   53.59    5.60
   1  -6   4   74.49    4.70
  -2   6  -4    0.50    2.60
   2  -6   4   -0.10    1.60
  -3   6  -4  245.98   11.20
   3  -6   4  247.88   10.50
   4  -6   4   91.79    7.70
   4  -6   4   83.49    6.10
   5  -6   4  114.69    9.00
   5  -6   4  114.59    8.70
   6  -6   4   33.90    5.90
   6  -6   4   41.10    6.40
   7  -6   4   13.40    5.10
   7  -6   4   13.40    5.40
   8  -6   4  -11.70    5.10
   7   5  -4    6.30    7.40
  -7  -5   4   25.00    6.30
   6   5  -4    4.50   10.60
  -6  -5   4    8.00    5.30
   5   5  -4  109.09   11.60
  -5  -5   4   90.69    8.80
   4   5  -4  100.49    8.30
  -4  -5   4   80.19    7.40
   3   5  -4   70.79    6.60
   3   5  -4   73.79    7.00
  -3  -5   4   69.89    6.20
  -3  -5   4   66.89    6.60
   2   5  -4   42.20    6.00
   2   5  -4   34.50    5.70
  -2  -5   4   47.40    5.40
  -2  -5   4   32.20    4.50
   1   5  -4    2.10    2.10
   1   5  -4   -0.90    2.30
  -1  -5   4    0.20    1.80
  -1  -5   4    1.60    1.90
   0   5  -4  712.63   25.00
   0   5  -4  650.13   21.00
   0   5  -4  638.64   20.50
  -1   5  -4   98.89    6.60
   1  -5   4   93.49    5.00
  -2   5  -4    4.90    2.30
  -2   5  -4    3.90    1.40
  -2   5  -4   -1.70    2.20
   2  -5   4    3.10    1.80
  -3   5  -4   42.70    3.80
  -3   5  -4   43.60    4.40
  -3   5  -4   61.59    6.70
   3  -5   4   52.99    6.20
   3  -5   4   48.10    4.40
   3  -5   4   49.80    4.10
   4  -5   4  220.58   10.30
   4  -5   4  201.38    9.60
   4  -5   4  209.68   11.10
   5  -5   4   33.60    5.60
   5  -5   4   30.20    4.60
   5  -5   4   55.29    6.70
   6  -5   4   92.49    9.60
   7  -5   4   47.30    8.50
   8  -5   4   -1.90    5.20
  -8  -4   4   18.90    7.80
  -7  -4   4   16.40    6.00
   6   4  -4    7.90    4.90
   5   4  -4    9.20    4.60
  -5  -4   4    7.90    4.30
   4   4  -4   64.29    7.60
   4   4  -4   77.19    8.50
  -4  -4   4   75.09    8.30
  -4  -4   4   65.59    6.70
   3   4  -4   42.30    5.50
   3   4  -4   40.90    5.90
  -3  -4   4   43.60    5.50
  -3  -4   4   39.30    5.20
   2   4  -4   28.90    4.40
   2   4  -4   31.10    4.50
  -2  -4   4   35.50    4.60
  -2  -4   4   40.10    4.90
   1   4  -4  179.08    7.90
   1   4  -4  181.38    8.50
  -1  -4   4  169.68    7.70
  -1  -4   4  174.48    7.50
   0   4  -4   71.59    4.20
   0   4  -4   66.99    4.70
   0  -4   4   66.89    3.80
   0  -4   4   74.99    4.00
  -1   4  -4 1231.98   36.10
  -1   4  -4 1240.18   35.60
   1  -4   4 1222.78   34.30
  -2   4  -4  259.17    9.50
  -2   4  -4  273.77   10.50
  -2   4  -4  257.27   11.00
   2  -4   4  271.47    9.80
  -3   4  -4  610.44   19.10
  -3   4  -4  586.84   20.40
  -3   4  -4  611.64   18.90
   3  -4   4  597.24   20.30
   3  -4   4  614.34   19.60
   3  -4   4  594.64   19.10
  -4   4  -4   36.30    5.10
   4  -4   4   36.50    4.80
   4  -4   4   31.80    5.20
   4  -4   4   28.10    4.00
  -5   4  -4   41.70    6.20
   5  -4   4   42.20    6.10
   5  -4   4   38.40    5.70
  -6   4  -4   44.00    6.20
   6  -4   4   47.80    6.70
   7  -4   4  102.89   11.50
  -8   4  -4   17.40    6.70
  -8  -3   4    8.10    6.50
  -8  -3   4   12.70    6.40
   7   3  -4    2.80    5.10
  -7  -3   4    3.10    5.10
   6   3  -4   50.79    7.50
  -6  -3   4   47.00    6.60
  -6  -3   4   37.50    6.90
   5   3  -4   -1.00    4.10
   5   3  -4   -0.60    4.00
  -5  -3   4   -0.40    3.30
   4   3  -4   52.09    6.30
   4   3  -4   60.59    6.90
  -4  -3   4   40.50    6.10
  -4  -3   4   52.19    6.70
  -4  -3   4   50.89    4.80
   3   3  -4  147.09    7.80
   3   3  -4  158.38    9.70
  -3  -3   4  141.29    7.90
  -3  -3   4  148.69    7.90
   2   3  -4  251.37   10.30
   2   3  -4  259.27   10.90
  -2  -3   4  257.77   10.20
  -2  -3   4  258.47   10.50
   1   3  -4   11.90    2.90
   1   3  -4    7.40    2.20
  -1  -3   4    6.40    2.40
  -1  -3   4   11.00    2.40
   0   3  -4 1514.45   41.00
   0   3  -4 1525.45   41.80
   0  -3   4 1497.05   40.60
   0  -3   4 1543.65   41.30
  -1   3  -4   40.90    3.30
  -1   3  -4   37.20    3.50
  -1   3  -4   39.30    2.70
   1  -3   4   43.20    3.00
  -2   3  -4    2.80    1.80
  -2   3  -4    3.10    1.90
  -2   3  -4    6.10    1.70
   2  -3   4    3.00    1.90
   2  -3   4    4.10    1.70
  -3   3  -4  237.98    9.20
  -3   3  -4  227.28    9.60
  -3   3  -4  250.87    9.40
   3  -3   4  235.78    9.40
   3  -3   4  241.38    9.60
   3  -3   4  222.78    9.70
   4  -3   4   44.90    5.10
   4  -3   4   36.70    4.40
   5  -3   4   41.70    6.00
   6  -3   4   62.19    7.30
  -7   3  -4   34.40    6.70
   7  -3   4   41.80    7.40
  -8   3  -4   32.10    7.20
   8  -3   4   31.20    7.10
  -8  -2   4   15.00    6.30
  -8  -2   4   12.30    6.20
  -7  -2   4   73.29    8.50
  -7  -2   4   57.89   12.40
   6   2  -4   11.80    5.60
   6   2  -4    4.90    3.90
  -6  -2   4    4.30    4.10
  -6  -2   4    4.20    3.40
   5   2  -4  107.99    8.00
   5   2  -4  108.49    8.10
  -5  -2   4  105.69    6.90
  -5  -2   4  102.89    7.80
  -5  -2   4   98.89    7.80
   4   2  -4   19.30    3.80
   4   2  -4   18.10    4.00
  -4  -2   4   16.70    3.80
  -4  -2   4   18.90    3.40
  -4  -2   4   10.60    3.40
   3   2  -4  354.66   13.50
   3   2  -4  352.26   13.00
  -3  -2   4  349.47   13.10
  -3  -2   4  352.76   13.40
   2   2  -4  164.18    7.70
  -2  -2   4  147.59    7.00
  -2  -2   4  153.28    7.80
   1   2  -4  343.27   11.50
   1   2  -4  371.86   12.20
  -1  -2   4  351.46   11.40
  -1  -2   4  351.86   11.90
   0   2  -4   65.89    3.90
   0   2  -4   62.19    4.10
   0   2  -4   63.19    3.30
   0  -2   4   66.39    3.80
   0  -2   4   62.39    3.20
   0  -2   4   62.09    3.90
  -1   2  -4 1796.82   48.70
  -1   2  -4 1786.62   48.00
   1  -2   4 1824.42   48.70
   1  -2   4 1809.42   48.10
  -2   2  -4  123.69    5.80
  -2   2  -4  129.49    5.50
   2  -2   4  133.89    5.70
   2  -2   4  129.09    5.80
   2  -2   4  136.89    6.00
   3  -2   4  159.38    7.30
   3  -2   4  167.58    7.20
   4  -2   4    4.80    2.50
   5  -2   4   81.89   10.00
  -7   2  -4   17.10    4.90
  -7   2  -4    7.20    3.80
   7  -2   4    6.60    4.50
  -8   2  -4   23.20    5.70
  -8   2  -4   33.40   13.60
  -8  -1   4   -5.70    5.60
  -8  -1   4    0.30    4.50
  -7  -1   4   27.70    5.80
  -7  -1   4   12.50    4.90
  -6  -1   4   95.39    7.90
  -6  -1   4  117.99    8.00
  -5  -1   4    0.40    2.90
  -5  -1   4   -0.30    2.50
  -5  -1   4    1.10    3.00
   4   1  -4   26.60    3.90
   4   1  -4   23.70    4.00
  -4  -1   4   30.10    4.30
  -4  -1   4   20.40    4.10
  -4  -1   4   20.30    3.80
   3   1  -4  249.68    9.40
   3   1  -4  232.28    9.70
  -3  -1   4  247.98    9.20
  -3  -1   4  249.08   10.10
  -3  -1   4  239.78    9.50
   2   1  -4  388.86   12.80
   2   1  -4  381.36   13.10
   2   1  -4  373.66   12.20
  -2  -1   4  412.26   13.30
  -2  -1   4  399.56   12.70
  -2  -1   4  399.66   12.30
   1   1  -4  717.63   20.30
   1   1  -4  718.73   19.70
   1   1  -4  705.53   20.80
  -1  -1   4  702.03   20.20
  -1  -1   4  722.43   19.70
  -1  -1   4  725.23   20.90
   0   1  -4 5545.85  147.09
   0   1  -4 5733.03  147.29
   0   1  -4 5806.52  146.59
   0  -1   4 5513.45  146.19
   0  -1   4 5641.14  146.49
   0  -1   4 5756.92  146.29
   0  -1   4 5843.92  147.19
   0  -1   4 5615.64  147.29
  -1   1  -4 1029.40   28.40
  -1   1  -4 1037.70   28.70
  -1   1  -4  993.00   27.40
  -1   1  -4 1021.20   27.60
   1  -1   4 1018.70   27.90
   1  -1   4 1004.60   27.40
   1  -1   4 1036.70   28.40
   1  -1   4 1013.90   27.70
  -2   1  -4   17.70    2.10
  -2   1  -4   14.40    2.00
  -2   1  -4   22.40    3.20
  -2   1  -4   19.10    3.30
   2  -1   4   17.40    2.30
   2  -1   4   14.40    2.30
  -3   1  -4  118.49    6.10
  -3   1  -4  118.49    5.70
  -3   1  -4  113.59    5.60
   3  -1   4  114.29    6.00
  -4   1  -4  171.48    7.40
  -4   1  -4  163.28    8.40
   4  -1   4  159.28    8.40
  -5   1  -4   25.10    4.60
  -5   1  -4   26.60    4.20
   5  -1   4   25.80    4.80
  -6   1  -4   44.50    5.90
  -6   1  -4   45.60    7.10
  -7   1  -4   16.70    6.20
  -7   1  -4    8.80    4.60
  -8   1  -4   51.69    9.00
  -8   1  -4   74.89    9.60
  -8   0   4   82.49   11.50
  -8   0   4   79.39    9.70
   7   0  -4    5.80    3.20
  -7   0   4   11.40    4.80
  -7   0   4    6.40    5.20
   6   0  -4  220.08   11.00
  -6   0   4  210.38   10.90
  -6   0   4  203.98   10.70
  -6   0   4  181.98   11.40
  -5   0   4   82.69    6.40
  -5   0   4   71.59    6.10
  -5   0   4   76.89    6.20
  -4   0   4   45.80    4.10
  -4   0   4   41.80    4.10
  -4   0   4   49.70    5.10
   3   0  -4   -1.90    1.60
  -3   0   4    2.60    1.70
  -3   0   4    1.60    1.80
  -3   0   4    0.60    1.60
  -3   0   4    0.70    2.20
   2   0  -4  219.48    7.80
   2   0  -4  214.28    7.60
   2   0  -4  218.68    7.90
  -2   0   4  224.08    7.70
  -2   0   4  204.38    8.10
  -2   0   4  210.18    7.70
   1   0  -4  282.77    8.80
   1   0  -4  280.07    9.10
   1   0  -4  282.87    8.60
  -1   0   4  267.37    8.80
  -1   0   4  274.27    8.50
  -1   0   4  281.87    9.30
   0   0  -4  251.77    9.10
   0   0  -4  245.08    8.10
   0   0  -4  259.47    7.80
   0   0  -4  253.37    9.40
   0   0   4  254.17    7.80
   0   0   4  255.97    8.90
   0   0   4  255.57    8.20
  -1   0  -4  894.61   24.80
  -1   0  -4  876.91   26.50
  -1   0  -4  929.01   25.90
  -1   0  -4  881.41   24.30
   1   0   4  905.61   24.30
   1   0   4  891.31   25.60
   1   0   4  889.71   24.80
   1   0   4  899.81   25.80
  -2   0  -4   22.90    2.10
  -2   0  -4   24.30    4.50
  -2   0  -4   22.80    3.30
  -2   0  -4   17.30    2.30
   2   0   4   25.90    3.30
   2   0   4   23.50    2.80
   2   0   4   24.10    3.50
   2   0   4   17.90    2.50
  -3   0  -4  226.48    9.70
  -3   0  -4  205.68    9.00
  -3   0  -4  216.48    8.50
   3   0   4  202.08    8.80
   3   0   4  210.28    8.60
   3   0   4  219.38    8.70
  -4   0  -4    8.80    3.20
  -5   0  -4    1.20    3.60
   5   0   4    1.40    2.50
  -6   0  -4    5.60    4.30
  -7   0  -4    3.20    7.10
  -7   0  -4   -0.80    4.90
  -8   0  -4   -1.70    5.70
  -8   0  -4    1.50    7.60
  -9   1   4   24.20    8.20
  -9   1   4    7.70    6.80
  -8   1   4   83.69    8.90
  -8   1   4   91.29    9.80
   7  -1  -4   21.70    6.00
  -7   1   4   32.00    6.00
   6  -1  -4   10.40    4.40
  -6   1   4    2.20    4.10
  -6   1   4   14.80    3.60
  -6   1   4    4.20    3.10
   5  -1  -4   59.09    6.80
  -5   1   4   53.69    5.10
  -5   1   4   58.09    4.90
  -5   1   4   57.09    5.20
   4  -1  -4  472.45   17.00
  -4   1   4  471.25   15.50
  -4   1   4  496.95   16.20
  -4   1   4  461.75   16.50
  -4   1   4  485.65   16.30
   3  -1  -4   13.70    2.50
  -3   1   4   16.60    2.90
  -3   1   4   11.10    2.50
  -3   1   4   20.10    3.00
  -3   1   4   13.10    2.40
   2  -1  -4 1203.88   32.60
  -2   1   4 1192.68   32.70
  -2   1   4 1187.28   32.20
  -2   1   4 1163.38   32.30
   1  -1  -4  429.46   12.40
   1  -1  -4  431.26   12.40
   1  -1  -4  413.56   13.20
  -1   1   4  436.66   13.40
  -1   1   4  417.36   12.40
   0  -1  -4  114.29    4.60
   0  -1  -4  111.79    5.60
   0  -1  -4  115.89    7.10
   0  -1  -4  107.79    4.60
   0   1   4  113.79    4.30
   0   1   4  112.49    5.50
   0   1   4  112.69    6.50
   0   1   4  109.29    4.70
  -1  -1  -4  301.37   11.10
  -1  -1  -4  308.37   10.00
  -1  -1  -4  289.27   12.60
   1   1   4  305.67   10.20
   1   1   4  318.17   11.20
   1   1   4  305.07   11.90
  -2  -1  -4  121.19    8.40
  -2  -1  -4  108.29    6.50
  -2  -1  -4  118.99    5.70
   2   1   4  127.39    8.40
   2   1   4  118.99    6.90
   2   1   4  111.59    5.70
  -3  -1  -4  260.37   10.20
  -3  -1  -4  247.18   11.20
   3   1   4  256.07   10.70
   3   1   4  254.47   10.30
  -4  -1  -4  160.58    8.10
  -4  -1  -4  157.58    9.30
   4   1   4  138.69    8.20
   4   1   4  152.98    8.10
  -5  -1  -4   43.60    5.80
  -5  -1  -4   53.09    7.40
   5   1   4   52.99    6.50
  -6  -1  -4   22.60    5.70
  -7  -1  -4    2.10    5.30
  -7  -1  -4   15.00    5.30
  -8  -1  -4   -2.00    6.30
  -9   2   4   10.00    6.20
   8  -2  -4   70.79   10.10
  -8   2   4   84.89    9.30
   7  -2  -4    3.80    4.40
  -7   2   4    1.70    3.60
  -6   2   4   83.19    6.90
   5  -2  -4    4.00    3.10
  -5   2   4    7.70    3.00
   4  -2  -4   86.29    6.70
  -4   2   4   78.89    5.30
  -4   2   4   86.69    4.80
   3  -2  -4  666.73   22.20
  -3   2   4  675.23   20.00
  -3   2   4  720.43   22.70
   2  -2  -4   29.80    3.90
   1  -2  -4  179.78    6.00
   1  -2  -4  181.98    7.60
   1  -2  -4  166.88    6.80
  -1   2   4  179.68    7.10
  -1   2   4  173.08    6.30
   0  -2  -4    1.70    1.90
   0  -2  -4    1.00    1.40
   0  -2  -4   -1.30    3.20
   0  -2  -4    1.20    1.90
   0   2   4    2.80    1.50
   0   2   4    1.30    1.60
   0   2   4   -1.30    2.80
   0   2   4    2.70    1.30
  -1  -2  -4   67.49    4.10
  -1  -2  -4   83.89    9.00
  -1  -2  -4   69.39    5.10
   1   2   4   77.19    5.00
   1   2   4   67.39    4.40
   1   2   4   67.29    5.90
  -2  -2  -4  125.49    9.70
  -2  -2  -4  124.39    7.30
  -2  -2  -4  124.59    6.20
   2   2   4  124.49    6.40
   2   2   4  114.99    6.80
   2   2   4  136.99    8.40
  -3  -2  -4   51.59    4.40
  -3  -2  -4   36.20    5.30
   3   2   4   47.90    4.80
   3   2   4   63.19    7.20
   3   2   4   54.79    6.30
  -4  -2  -4   -0.60    3.70
  -4  -2  -4    7.40    2.90
   4   2   4    5.30    3.80
   4   2   4    1.80    3.20
  -5  -2  -4    9.40    4.50
   5   2   4   16.40    5.30
   5   2   4    9.60    4.10
   6   2   4   15.00    4.80
   6   2   4    8.30    6.70
  -7  -2  -4    0.70    4.90
  -7  -2  -4    3.20    5.10
  -8  -2  -4    5.80   11.00
   9  -3  -4    6.40    7.60
  -9   3   4    6.20    5.90
   8  -3  -4   17.90    6.90
  -8   3   4    4.80    5.50
   7  -3  -4   31.30    7.10
  -7   3   4   31.80    6.10
   6  -3  -4   12.60    5.00
   5  -3  -4   18.00    4.80
  -5   3   4   18.80    3.80
   4  -3  -4   99.19    7.40
  -4   3   4   99.29    5.30
   3  -3  -4   58.49    5.40
  -3   3   4   45.60    4.00
  -3   3   4   48.70    3.20
   2  -3  -4 1153.98   34.60
  -2   3   4 1150.98   32.90
  -2   3   4 1165.98   33.90
   1  -3  -4  395.96   14.00
  -1   3   4  393.66   13.50
  -1   3   4  380.26   13.10
  -1   3   4  384.96   12.00
  -1   3   4  386.16   15.70
   0  -3  -4   26.50    3.70
   0  -3  -4   21.50    2.70
   0  -3  -4   23.80    3.40
   0   3   4   30.60    4.00
   0   3   4   21.90    3.00
   0   3   4   25.80    3.00
   0   3   4   26.10    5.00
  -1  -3  -4  261.87    9.80
  -1  -3  -4  261.27   11.10
   1   3   4  269.37   10.30
   1   3   4  264.37   11.00
   1   3   4  268.97   13.30
  -2  -3  -4   10.80    3.40
  -2  -3  -4   12.40    2.50
   2   3   4   22.50    3.70
   2   3   4    9.00    4.10
   2   3   4   15.20    3.30
  -3  -3  -4   75.39    7.30
  -3  -3  -4   65.39    5.40
   3   3   4   92.69   10.20
   3   3   4   68.69    6.70
   3   3   4   69.99    6.40
  -4  -3  -4    3.40    3.80
   4   3   4   10.80    3.70
   4   3   4   10.80    4.90
  -5  -3  -4   85.49    9.80
   5   3   4   80.59    7.90
  -6  -3  -4    5.60    5.40
   6   3   4    4.90    5.10
  -7  -3  -4   -5.20    5.10
  -7  -3  -4   14.20    6.00
   8  -4  -4    4.60    6.80
  -8   4   4    1.80    4.50
   7  -4  -4   22.10    6.20
  -7   4   4   18.10    4.80
   6  -4  -4   18.20    5.50
   5  -4  -4   14.10    5.00
   4  -4  -4   10.20    3.90
  -4   4   4    3.80    2.10
   3  -4  -4  831.72   27.60
  -3   4   4  817.02   25.50
   2  -4  -4   10.50    3.10
  -2   4   4    6.50    2.30
   1  -4  -4 2493.25   68.09
  -1   4   4 2467.55   65.39
  -1   4   4 2432.36   67.69
  -1   4   4 2442.46   71.09
  -1   4   4 2409.86   66.59
   0  -4  -4  460.85   16.10
   0  -4  -4  452.35   15.80
   0  -4  -4  451.05   14.40
   0   4   4  460.75   15.80
   0   4   4  459.85   16.40
   0   4   4  474.75   19.70
   0   4   4  459.05   15.30
  -1  -4  -4   79.99    4.80
   1   4   4   81.59    5.70
   1   4   4   89.99    8.40
   1   4   4   76.89    6.00
  -2  -4  -4   20.80    3.20
  -2  -4  -4   21.30    4.80
   2   4   4   25.70    4.50
   2   4   4   27.00    4.40
   2   4   4   39.30    7.60
  -3  -4  -4   25.90    4.10
  -3  -4  -4   24.10    5.20
   3   4   4   25.40    5.00
   3   4   4   35.00    5.90
  -4  -4  -4   10.80    4.60
   4   4   4   18.50    5.30
  -5  -4  -4   20.30    6.10
   5   4   4   17.60    5.20
  -6  -4  -4   -3.00    5.30
   6   4   4    6.40    5.60
  -7  -4  -4   68.59   13.90
  -7  -4  -4   56.79    8.80
   7   4   4   61.59   10.10
   8  -5  -4    6.40    6.60
   7  -5  -4    9.40    6.50
   6  -5  -4   23.20    6.50
   5  -5  -4    4.80    4.00
   4  -5  -4  106.69   16.00
   3  -5  -4   98.49    7.80
   2  -5  -4   54.69    7.10
   1  -5  -4  115.79    7.90
  -1   5   4  108.39    7.00
  -1   5   4  112.29    5.70
  -1   5   4  103.69    6.50
   0  -5  -4    6.30    2.00
   0  -5  -4    4.00    2.30
   0  -5  -4    6.50    2.90
   0   5   4    3.10    2.00
   0   5   4    1.90    2.80
   0   5   4    4.90    4.30
   0   5   4    4.50    2.10
  -1  -5  -4   50.29    6.00
  -1  -5  -4   39.40    4.20
   1   5   4   34.00    5.20
   1   5   4   43.50    8.20
   1   5   4   49.20    5.40
  -2  -5  -4  264.87   11.30
  -2  -5  -4  271.27   13.00
   2   5   4  263.17   16.50
   2   5   4  249.18   12.00
   2   5   4  286.07   13.70
  -3  -5  -4   14.80    4.60
   3   5   4   12.20    3.90
   3   5   4   16.60    7.50
  -4  -5  -4    5.70    5.10
   4   5   4    8.00    3.90
  -5  -5  -4    0.60    5.10
   5   5   4    4.70    4.80
  -6  -5  -4    1.40    5.10
   6   5   4   14.40    7.00
   7  -6  -4  130.49   14.40
   6  -6  -4    7.70    4.90
   5  -6  -4   21.10    5.90
   4  -6  -4   41.70    4.70
   4  -6  -4   51.19    8.10
   2  -6  -4   83.39    7.60
   1  -6  -4   42.80    6.10
  -1   6   4   48.80    6.40
  -1   6   4   42.50    7.70
  -1   6   4   43.00    5.30
   0  -6  -4    2.70    2.70
   0  -6  -4    6.80    3.40
   0  -6  -4    3.70    1.80
   0   6   4    3.00    2.40
   0   6   4   -0.90    5.60
   0   6   4    5.40    2.60
   0   6   4    1.20    3.10
  -1  -6  -4   10.60    2.80
  -1  -6  -4   11.90    3.60
   1   6   4    6.70    3.10
   1   6   4   11.90    4.50
   1   6   4   -9.30    6.70
  -2  -6  -4    0.60    2.60
  -2  -6  -4    1.70    3.70
   2   6   4    5.30    3.30
  -3  -6  -4   19.70    5.20
   3   6   4   16.30    4.90
  -4  -6  -4   43.70    8.00
   4   6   4   37.60    7.20
  -5  -6  -4    7.70    5.30
   5   6   4    9.10    5.30
  -6  -6  -4   29.80   11.20
   6   6   4   28.80    8.50
   8  -7  -4   34.80    9.40
   7  -7  -4   12.10    7.60
   6  -7  -4   10.10    5.30
   5  -7  -4   76.99   10.50
   4  -7  -4   25.00    6.60
   3  -7  -4  124.39   10.10
   2  -7  -4   33.10    6.50
   1  -7  -4   53.49    7.00
  -1   7   4   50.39    4.80
  -1   7   4   49.99    7.00
  -1   7   4   66.39   11.90
   0  -7  -4   31.00    3.90
   0   7   4   31.40    4.70
   0   7   4   35.90    5.90
  -1  -7  -4  178.08   10.10
  -1  -7  -4  169.48    8.60
   1   7   4  163.48    9.70
  -2  -7  -4  113.59    9.20
   2   7   4  113.69    8.40
  -3  -7  -4   48.30    7.80
   3   7   4   57.69    8.60
  -4  -7  -4  120.19   11.30
   4   7   4  137.79   12.10
  -5  -7  -4   21.30    7.30
   5   7   4   28.50    8.00
   6  -8  -4   -7.80    6.20
   5  -8  -4  115.89   13.70
   4  -8  -4   30.20    8.00
   3  -8  -4    7.80    5.80
   2  -8  -4   22.40    9.40
  -2   8   4   28.50    6.20
   1  -8  -4    1.60    4.40
  -1   8   4   -2.60    4.00
  -1   8   4    2.50    2.60
   0   8   4    4.50    3.40
  -1  -8  -4    6.30    4.20
   1   8   4   11.70    4.50
  -2  -8  -4   34.80    6.80
   2   8   4   25.60    7.00
  -3  -8  -4    1.40    4.60
   3   8   4   -2.10    4.80
  -4  -8  -4    5.50    5.20
   4   8   4   -0.70    5.60
   7  -9  -4   26.30    9.00
   5  -9  -4    9.90    7.00
   4  -9  -4  130.09   12.40
   3  -9  -4   76.49   11.40
   2  -9  -4   15.30    4.90
  -2   9   4   11.30    3.90
  -1   9   4    9.10    4.00
   0   9   4   70.49    8.10
  -1  -9  -4   -1.30    3.60
   1   9   4    0.50    4.10
  -2  -9  -4   95.29    9.00
   2   9   4   82.49   10.20
  -3  -9  -4   -1.60    4.70
   3   9   4    0.80    4.40
   4   9   4    7.40    6.30
   6 -10  -4   31.00   10.60
   5 -10  -4   46.10   10.30
   4 -10  -4   28.70    8.50
   3 -10  -4    1.10    6.00
  -2  10   4    9.20    4.20
   0  10   4    8.30    5.10
  -1 -10  -4   15.50    5.60
   1  10   4   11.80    5.60
  -2 -10  -4   10.90    6.60
   2  10   4   22.90    7.10
   5 -11  -4   12.30    8.80
   4 -11  -4  176.38   15.10
  -2  11   4    0.40    5.00
  -1  11   4    3.40    4.30
   0  11   4   -2.90    4.70
   1  11   4   30.20    7.40
   1  12  -5   30.00    8.00
   0  12  -5   48.00    9.40
  -1  12  -5   14.40    6.90
   1 -12   5   14.90    4.80
   2 -12   5   13.30    4.70
  -3  12  -5   -0.40    5.60
  -4  12  -5    6.80    5.40
  -3 -11   5   44.60    7.70
   2  11  -5    3.80    5.60
   1  11  -5   49.80    9.80
   0  11  -5   43.90   11.50
   0 -11   5   18.00    5.10
  -1  11  -5    9.90    5.70
   1 -11   5    3.50    3.50
   2 -11   5   16.40    4.50
  -3  11  -5   17.50    6.80
   3 -11   5   24.80    5.20
  -4  11  -5   76.99   10.40
   4 -11   5   71.39    8.90
   5 -11   5    5.40    3.90
   6 -11   5   -4.00    4.90
  -4 -10   5   22.20    6.00
   3  10  -5    1.40    5.90
  -3 -10   5   10.70    5.50
   2  10  -5    8.40    5.50
  -2 -10   5   10.30    4.40
   1  10  -5    1.70    6.10
   0  10  -5   12.60    5.20
   0 -10   5    5.80    3.20
  -1  10  -5   43.00    7.00
   1 -10   5   43.00    6.30
   2 -10   5   22.50    4.90
  -3  10  -5   63.29    8.20
   3 -10   5   64.99    7.90
   4 -10   5    3.30    3.20
   5 -10   5   76.59    9.00
  -5  -9   5   14.80    6.50
   4   9  -5    6.20    6.40
  -4  -9   5    2.80    5.60
   3   9  -5   96.29   11.40
  -2  -9   5   62.99    7.30
   1   9  -5    4.80    4.20
  -1  -9   5   10.00    3.60
   0   9  -5   22.10    5.50
  -1   9  -5   62.59    7.40
  -1   9  -5   60.69    7.50
   1  -9   5   61.99    7.70
  -3   9  -5   35.70    6.50
   3  -9   5   47.70    6.40
   4  -9   5   84.89    8.60
   5  -9   5    5.00    3.90
   6  -9   5    4.80    4.20
   6  -9   5    0.60    4.90
   7  -9   5   -2.80    6.10
   6   8  -5   40.00   11.40
  -6  -8   5   45.50    8.30
   5   8  -5   -5.40    6.00
  -5  -8   5    3.50    4.60
   4   8  -5  113.09   12.90
  -4  -8   5   97.79   10.80
   3   8  -5   23.90    7.20
  -3  -8   5   22.80    5.90
   2   8  -5   82.79    8.40
  -2  -8   5   63.69    6.30
  -2  -8   5   65.99    6.70
   1   8  -5   97.99    8.40
  -1  -8   5   87.89    6.30
   0   8  -5   24.90    6.50
   0   8  -5   29.50    5.20
  -1   8  -5  152.78    8.90
  -1   8  -5  163.58    9.00
   1  -8   5  171.28    8.60
   2  -8   5    8.30    3.00
  -3   8  -5   63.49    6.80
   3  -8   5   72.49    5.60
   4  -8   5    2.40    2.70
   5  -8   5   72.39    6.60
   6  -8   5   13.70    5.20
   6  -8   5    4.20    3.40
   7  -8   5    5.60    8.00
   6   7  -5   92.79   12.20
  -6  -7   5   82.99   11.40
   5   7  -5   32.80    7.90
  -5  -7   5   33.60    7.00
   4   7  -5  112.69   10.70
  -4  -7   5  119.89   16.40
   3   7  -5   12.60    4.60
  -3  -7   5   11.60    3.90
   2   7  -5    4.50    4.20
  -2  -7   5    2.30    2.80
  -2  -7   5    4.50    2.80
   1   7  -5   40.60    8.70
   1   7  -5   42.20    6.10
  -1  -7   5   38.70    5.00
  -1  -7   5   34.80    5.00
   0   7  -5   15.80    3.30
   0   7  -5   14.30    3.40
  -1   7  -5    3.30    2.30
  -1   7  -5    5.80    2.60
   1  -7   5    3.50    2.20
  -2   7  -5  122.69    8.30
   2  -7   5  129.69    7.10
  -3   7  -5   10.00    3.80
   3  -7   5    9.70    2.90
   4  -7   5    3.00    3.40
   4  -7   5    2.70    2.40
   5  -7   5   -1.50    3.60
   5  -7   5   -1.30    2.00
   6  -7   5  103.49   10.80
   6  -7   5   88.09    7.50
   7  -7   5    4.10    5.40
   8  -7   5   12.10    6.90
   7   6  -5   18.50    7.50
  -7  -6   5   16.50    8.30
   6   6  -5  151.38   15.20
  -6  -6   5  147.69   11.60
   5   6  -5   31.70    9.80
  -5  -6   5   12.00    5.30
   4   6  -5   90.69    9.00
  -4  -6   5   81.49    7.60
   3   6  -5   34.00    6.40
  -3  -6   5   43.00    6.30
  -3  -6   5   46.80    6.30
   2   6  -5   89.99    9.40
   2   6  -5   62.29    6.30
  -2  -6   5   63.29    5.80
   1   6  -5  168.48    9.00
   1   6  -5  181.08    9.60
  -1  -6   5  179.88    8.40
   0   6  -5   32.50    4.60
   0   6  -5   29.60    4.70
  -1   6  -5   12.10    2.40
   1  -6   5    8.20    2.70
  -2   6  -5   15.80    4.00
   2  -6   5   17.10    3.40
  -3   6  -5   99.79    6.80
   3  -6   5  100.89    6.30
   4  -6   5    1.30    3.70
   4  -6   5    7.00    2.60
   5  -6   5   38.20    5.30
   6  -6   5    1.00    3.80
   7  -6   5    2.30    4.80
   8  -6   5   10.00    5.80
   7   5  -5   49.00   10.00
  -7  -5   5   66.69    8.80
  -6  -5   5   18.80    5.80
   5   5  -5   39.50    7.90
  -5  -5   5   39.20    6.50
   4   5  -5  147.39   10.10
  -4  -5   5  143.39    9.50
   3   5  -5   52.29    7.00
   3   5  -5   66.89    7.40
  -3  -5   5   57.09    6.90
  -3  -5   5   58.59    6.90
   2   5  -5   13.20    4.10
   2   5  -5    9.10    3.70
  -2  -5   5   14.30    3.20
  -2  -5   5    7.70    2.70
   1   5  -5   64.89    4.90
   1   5  -5   61.69    5.40
  -1  -5   5   62.39    4.80
  -1  -5   5   59.19    4.40
   0   5  -5  185.78    8.00
   0   5  -5  183.78    8.50
  -1   5  -5    0.60    2.00
  -1   5  -5    3.60    2.60
   1  -5   5   -0.70    1.40
  -2   5  -5    9.10    3.00
  -2   5  -5    6.60    1.80
  -2   5  -5    6.10    2.60
   2  -5   5    8.30    2.10
  -3   5  -5  204.18   10.50
   3  -5   5  209.68    9.10
   3  -5   5  198.28    9.20
   4  -5   5   25.60    4.10
   4  -5   5   20.40    4.10
   5  -5   5  177.38    9.40
   5  -5   5  180.88   10.50
   5  -5   5  175.28   10.20
   6  -5   5    8.60    4.70
   7  -5   5  110.09   10.20
   8  -5   5   10.90    6.10
  -8  -4   5   17.70    8.40
  -7  -4   5    8.60    5.80
  -7  -4   5    5.10    5.40
   6   4  -5    5.30    4.80
   5   4  -5    4.80    4.40
  -5  -4   5    2.40    3.80
   4   4  -5   95.29    9.40
   4   4  -5   68.79    6.80
  -4  -4   5   77.09    8.40
  -4  -4   5   72.29    8.20
   3   4  -5  228.28   10.80
   3   4  -5  206.78   10.80
  -3  -4   5  213.38   10.50
  -3  -4   5  214.88   10.30
   2   4  -5    2.00    2.50
  -2  -4   5    1.70    2.10
  -2  -4   5    0.40    2.00
   1   4  -5  292.37   11.20
   1   4  -5  286.87   11.80
  -1  -4   5  307.17   11.40
  -1  -4   5  303.37   10.80
   0   4  -5  154.28    6.70
   0   4  -5  164.88    7.50
   0  -4   5  160.98    6.70
  -1   4  -5  811.32   24.70
  -1   4  -5  800.72   25.00
   1  -4   5  795.82   23.40
  -2   4  -5  301.67   11.40
  -2   4  -5  298.47   12.00
  -2   4  -5  294.47   11.40
   2  -4   5  282.57   10.40
   2  -4   5  296.57   10.70
  -3   4  -5  806.02   25.90
  -3   4  -5  791.12   24.50
   3  -4   5  819.62   24.90
   3  -4   5  818.62   24.70
  -4   4  -5  178.28    9.30
   4  -4   5  175.68    8.80
   4  -4   5  189.78    8.90
   5  -4   5    7.40    3.70
   6  -4   5   -0.60    3.50
  -7   4  -5    9.90    5.50
   7  -4   5    8.60    5.10
  -8   4  -5   -4.10    4.80
   8  -4   5   -2.40    6.10
  -8  -3   5    0.30    5.70
  -8  -3   5    2.00    5.60
   7   3  -5   11.60    6.00
  -7  -3   5   15.90    6.10
  -7  -3   5    5.70    4.70
   6   3  -5    6.80    4.90
  -6  -3   5   -3.60    3.70
  -6  -3   5    4.40    4.20
   5   3  -5   29.80    6.00
   5   3  -5   26.20    6.00
  -5  -3   5   37.30    6.00
  -5  -3   5   37.50    5.40
   4   3  -5    8.90    3.50
   4   3  -5   11.60    4.00
  -4  -3   5    6.90    3.40
   3   3  -5   43.20    5.00
   3   3  -5   39.80    5.30
  -3  -3   5   41.20    5.40
  -3  -3   5   36.30    4.90
   2   3  -5  674.43   21.50
   2   3  -5  666.23   22.30
  -2  -3   5  696.93   22.00
  -2  -3   5  689.73   21.40
   1   3  -5  215.68    9.10
  -1  -3   5  201.98    8.50
  -1  -3   5  202.38    8.00
   0   3  -5   48.10    3.20
   0   3  -5   41.20    4.00
   0   3  -5   44.70    3.70
   0  -3   5   46.70    3.00
   0  -3   5   43.90    3.40
  -1   3  -5  304.97   10.00
  -1   3  -5  297.97   10.90
   1  -3   5  304.87   10.10
   1  -3   5  300.17   11.00
  -2   3  -5   18.20    3.10
  -2   3  -5   13.20    3.00
  -2   3  -5   12.50    2.10
   2  -3   5   13.90    2.60
   2  -3   5   12.10    2.40
   2  -3   5   19.10    2.70
  -3   3  -5    5.60    2.00
   3  -3   5   10.30    2.40
   3  -3   5   10.80    2.30
   4  -3   5    0.50    2.70
   4  -3   5    0.50    2.10
   5  -3   5   61.69    6.90
   6  -3   5  261.77   13.70
  -7   3  -5   24.30    5.50
   7  -3   5   18.40    4.70
  -8   3  -5   55.29    8.50
  -8  -2   5    6.60    5.80
  -8  -2   5    7.70    5.70
  -7  -2   5   28.90    6.50
   6   2  -5   -0.10    3.90
  -6  -2   5    0.50    3.90
   5   2  -5   59.89    7.20
   5   2  -5   75.29    7.80
  -5  -2   5   67.59    5.70
  -5  -2   5   69.09    7.50
  -5  -2   5   69.99    7.50
   4   2  -5    1.00    2.70
   4   2  -5   -4.50    2.50
  -4  -2   5    5.10    2.50
  -4  -2   5    1.00    2.60
  -4  -2   5    4.70    3.20
   3   2  -5 1195.78   34.10
   3   2  -5 1174.18   35.00
   3   2  -5 1201.68   35.50
  -3  -2   5 1180.48   34.90
  -3  -2   5 1214.98   33.90
  -3  -2   5 1193.98   35.60
   2   2  -5   52.79    4.60
   2   2  -5   64.49    3.70
   2   2  -5   53.59    3.90
  -2  -2   5   57.09    4.30
  -2  -2   5   62.79    4.60
   1   2  -5  473.05   15.00
   1   2  -5  470.55   15.70
  -1  -2   5  503.15   14.90
  -1  -2   5  493.15   15.70
   0   2  -5   52.69    3.90
   0   2  -5   44.20    3.40
   0   2  -5   48.50    3.10
   0  -2   5   49.90    3.50
   0  -2   5   43.20    2.90
   0  -2   5   47.70    3.50
  -1   2  -5    5.00    2.10
  -1   2  -5    4.80    1.80
  -1   2  -5    3.90    1.40
  -1   2  -5    5.60    1.50
   1  -2   5    2.80    1.30
   1  -2   5    6.50    2.10
  -2   2  -5   20.20    2.60
  -2   2  -5   28.00    3.80
   2  -2   5   23.00    2.90
   2  -2   5   24.50    2.90
   2  -2   5   25.40    3.20
  -3   2  -5   79.99    4.70
   3  -2   5   82.99    5.10
   3  -2   5   75.99    4.80
   4  -2   5   -1.50    2.40
   5  -2   5   42.10    5.60
  -6   2  -5    1.80    4.00
  -6   2  -5    4.70    3.80
   6  -2   5    6.70    3.90
  -7   2  -5  112.19    9.80
   7  -2   5  126.99   10.40
  -8   2  -5   -6.10    4.70
   8  -2   5   10.20    6.20
  -8  -1   5   54.89    8.90
  -8  -1   5   37.00    6.90
  -7  -1   5   11.80    4.90
  -7  -1   5   26.30    6.30
  -6  -1   5    2.00    3.60
  -6  -1   5   -0.40    2.90
  -5  -1   5    3.40    3.40
  -5  -1   5   -3.70    2.40
   4   1  -5   65.89    5.30
   4   1  -5   69.59    5.40
  -4  -1   5   70.99    5.00
  -4  -1   5   66.59    5.80
   3   1  -5  155.08    7.60
   3   1  -5  151.28    6.80
   3   1  -5  155.58    7.20
  -3  -1   5  158.48    7.30
  -3  -1   5  151.58    7.70
  -3  -1   5  158.68    6.90
   2   1  -5  164.68    6.70
   2   1  -5  165.58    7.40
   2   1  -5  164.18    6.60
  -2  -1   5  161.98    7.40
  -2  -1   5  164.38    6.90
  -2  -1   5  168.48    6.40
   1   1  -5  189.98    7.50
   1   1  -5  183.58    6.40
   1   1  -5  189.78    7.00
  -1  -1   5  179.48    6.80
  -1  -1   5  187.38    6.30
  -1  -1   5  184.08    7.50
   0   1  -5  287.77    9.00
   0   1  -5  279.57    9.70
   0   1  -5  288.57    9.70
   0   1  -5  279.27    8.60
   0  -1   5  288.47    9.60
   0  -1   5  291.57    8.50
   0  -1   5  282.07    8.70
   0  -1   5  279.07    9.70
   0  -1   5  277.67    9.00
  -1   1  -5  299.37    9.30
  -1   1  -5  289.57   10.60
  -1   1  -5  284.17    9.20
  -1   1  -5  288.57   10.50
   1  -1   5  301.47   10.20
   1  -1   5  296.17    9.20
   1  -1   5  295.07    9.70
  -2   1  -5  233.98    9.90
  -2   1  -5  240.88    8.30
  -2   1  -5  234.18    9.30
  -2   1  -5  231.58    8.20
   2  -1   5  236.98    8.20
   2  -1   5  231.28    9.00
   2  -1   5  236.38    8.40
   2  -1   5  232.58    8.50
  -3   1  -5   19.50    2.40
  -3   1  -5   25.20    3.80
  -3   1  -5   20.00    3.20
   3  -1   5   22.20    3.30
   3  -1   5   13.90    3.10
  -4   1  -5  133.69    7.80
  -4   1  -5  134.59    6.70
  -5   1  -5  113.89    7.20
  -5   1  -5  116.89    8.10
   5  -1   5  136.19    8.50
  -6   1  -5   84.69    8.60
   6  -1   5   83.69    8.10
  -7   1  -5   29.80    7.10
   7  -1   5   17.50    4.90
  -8   1  -5   35.00    9.00
  -8   1  -5   30.20    6.70
  -8   0   5  127.99   11.60
  -8   0   5  122.19   10.00
   7   0  -5   12.60    5.10
  -7   0   5    6.20    4.60
  -7   0   5    1.80    4.50
   6   0  -5   68.89    7.10
  -6   0   5   58.29    8.10
  -6   0   5   74.69    6.50
  -6   0   5   72.19    7.50
  -5   0   5  177.28    9.60
  -5   0   5  185.38    9.10
  -5   0   5  165.18    8.80
   4   0  -5   78.49    5.50
  -4   0   5   79.89    5.30
  -4   0   5   70.79    5.10
  -4   0   5   75.39    5.50
  -4   0   5   74.49    5.40
   3   0  -5   11.00    2.40
   3   0  -5   12.40    2.60
  -3   0   5   10.70    2.20
  -3   0   5   12.40    3.00
  -3   0   5   13.30    2.60
  -3   0   5    7.20    2.30
   2   0  -5   59.19    3.80
   2   0  -5   69.19    3.70
   2   0  -5   67.79    4.10
  -2   0   5   61.39    3.80
  -2   0   5   68.99    4.40
  -2   0   5   65.79    3.80
   1   0  -5   11.60    2.10
   1   0  -5   16.40    2.50
   1   0  -5   16.60    2.00
  -1   0   5   16.10    2.60
  -1   0   5   17.30    2.00
  -1   0   5   12.10    2.20
   0   0  -5 1340.77   36.00
   0   0  -5 1356.56   37.60
   0   0  -5 1359.46   38.00
   0   0  -5 1359.16   36.40
   0   0   5 1357.06   37.30
   0   0   5 1332.07   36.00
   0   0   5 1356.56   36.40
  -1   0  -5   75.09    4.90
  -1   0  -5   76.29    4.00
  -1   0  -5   78.39    5.90
  -1   0  -5   85.49    3.90
   1   0   5   75.99    4.00
   1   0   5   76.89    4.70
   1   0   5   83.39    3.50
   1   0   5   75.59    4.90
  -2   0  -5   38.40    4.40
  -2   0  -5   39.60    3.40
  -2   0  -5   48.20    6.10
  -2   0  -5   31.70    2.70
   2   0   5   44.00    5.70
   2   0   5   30.40    3.40
   2   0   5   33.50    4.00
  -3   0  -5  574.14   18.30
  -3   0  -5  579.54   19.10
  -3   0  -5  582.04   19.70
   3   0   5  572.54   18.90
   3   0   5  599.34   18.40
   3   0   5  573.24   18.40
  -4   0  -5   28.50    4.00
  -4   0  -5   21.90    4.60
   4   0   5   27.50    3.70
   4   0   5   34.60    4.50
  -5   0  -5   13.40    4.70
  -5   0  -5   17.60    4.00
  -6   0  -5   13.10    5.10
  -7   0  -5   12.20    6.40
  -8   0  -5    9.80    7.30
  -9   1   5   11.10    7.00
  -9   1   5    2.00    6.30
   8  -1  -5   -2.90    5.40
  -8   1   5   -1.20    4.40
  -8   1   5   13.60    7.30
   7  -1  -5    7.20    5.00
  -7   1   5    5.50    4.60
  -6   1   5  404.26   16.00
   5  -1  -5   51.99    6.50
  -5   1   5   64.29    6.30
  -5   1   5   62.79    6.30
  -5   1   5   51.79    5.30
   4  -1  -5   96.59    6.40
   4  -1  -5   86.89    5.70
  -4   1   5   90.69    5.60
  -4   1   5   95.59    5.50
  -4   1   5   91.19    7.00
  -4   1   5   90.69    5.60
   3  -1  -5    1.10    1.80
  -3   1   5    4.50    1.90
  -3   1   5    1.80    1.80
  -3   1   5    2.10    1.80
  -3   1   5    2.30    1.90
   2  -1  -5  220.58    7.90
  -2   1   5  209.18    7.70
  -2   1   5  225.68    7.70
  -2   1   5  230.18    8.20
   1  -1  -5    6.40    1.50
   1  -1  -5    5.20    1.70
   1  -1  -5    7.40    2.40
  -1   1   5    8.30    1.90
  -1   1   5    4.20    1.40
  -1   1   5   13.70    2.70
   0  -1  -5   27.00    2.10
   0  -1  -5   32.10    2.60
   0  -1  -5   31.20    4.70
   0  -1  -5   32.80    3.70
   0   1   5   26.00    2.70
   0   1   5   28.10    3.50
   0   1   5   26.90    2.30
   0   1   5   40.20    4.70
  -1  -1  -5  273.57   12.30
  -1  -1  -5  253.57   10.40
  -1  -1  -5  270.37    8.90
  -1  -1  -5  288.47   10.10
   1   1   5  271.97    9.60
   1   1   5  267.57   10.50
   1   1   5  271.87   11.20
  -2  -1  -5    2.60    1.80
  -2  -1  -5    1.60    1.30
  -2  -1  -5    6.10    4.20
  -2  -1  -5   -0.60    2.10
   2   1   5    5.70    2.50
   2   1   5    1.90    2.30
   2   1   5    0.00    1.70
  -3  -1  -5   46.10    4.20
  -3  -1  -5   48.90    6.20
  -3  -1  -5   47.40    3.70
   3   1   5   46.50    5.00
   3   1   5   50.99    4.90
   3   1   5   48.10    5.30
  -4  -1  -5  227.58   10.40
   4   1   5  226.68   11.00
   4   1   5  223.08   10.40
  -5  -1  -5  100.49    8.60
   5   1   5   86.79    7.60
  -6  -1  -5    1.90    4.40
  -7  -1  -5   42.80    8.50
  -8  -1  -5    0.90    5.80
  -8  -1  -5   11.00    8.00
   9  -2  -5   -0.20    7.10
  -9   2   5   -5.20    7.10
  -9   2   5    3.80    6.40
   8  -2  -5   -3.50    5.20
  -8   2   5   -2.70    4.20
  -8   2   5   -0.50    5.30
   7  -2  -5    2.60    4.30
   6  -2  -5   97.89    8.80
  -6   2   5   80.19    6.70
   5  -2  -5   46.10    6.60
   4  -2  -5   11.30    3.00
   4  -2  -5   12.60    3.40
  -4   2   5   10.70    2.60
   3  -2  -5   44.80    4.40
  -3   2   5   46.60    3.90
   2  -2  -5   78.39    5.40
  -2   2   5   74.59    4.00
  -2   2   5   87.99    4.80
   1  -2  -5   -0.50    2.00
   1  -2  -5    1.30    1.90
   1  -2  -5    2.50    1.40
  -1   2   5    1.10    1.50
  -1   2   5   -2.40    1.50
   0  -2  -5   78.89    4.00
   0  -2  -5   75.89    5.10
   0  -2  -5   79.59    7.20
   0   2   5   73.49    5.50
   0   2   5   81.19    4.50
   0   2   5   81.99    6.90
  -1  -2  -5  132.19    5.90
  -1  -2  -5  141.99    9.60
  -1  -2  -5  126.59    7.10
   1   2   5  116.99    6.80
   1   2   5  129.89    8.10
   1   2   5  127.29    6.20
  -2  -2  -5   65.99    4.30
  -2  -2  -5   74.19    8.70
  -2  -2  -5   63.69    5.60
   2   2   5   69.69    5.40
   2   2   5   59.69    6.00
   2   2   5   70.69    5.10
  -3  -2  -5    2.70    5.00
  -3  -2  -5    7.10    3.40
  -3  -2  -5    3.20    2.20
   3   2   5    7.30    3.40
   3   2   5    3.40    2.80
  -4  -2  -5    5.90    3.40
  -4  -2  -5    9.70    4.30
   4   2   5   12.30    3.80
   4   2   5   11.60    4.40
  -5  -2  -5  210.58   12.90
   5   2   5  214.78   11.40
   5   2   5  203.98   12.20
  -6  -2  -5   30.20    9.10
   6   2   5   41.20    7.10
  -7  -2  -5    8.00    5.20
  -7  -2  -5   13.30    6.60
   9  -3  -5   39.90   10.90
  -9   3   5   24.60    6.90
   8  -3  -5    1.70    6.10
  -8   3   5   -1.80    4.30
   7  -3  -5   19.80    6.00
  -7   3   5   23.20    9.20
   6  -3  -5    7.20    4.40
  -6   3   5   12.10    3.90
   5  -3  -5   14.30    5.10
  -5   3   5   16.10    3.30
   4  -3  -5   78.79    6.90
   3  -3  -5   67.69    6.10
  -3   3   5   70.09    5.10
   2  -3  -5  103.49    6.80
  -2   3   5   98.39    5.40
  -2   3   5   96.19    4.60
   1  -3  -5  200.28    8.00
   1  -3  -5  189.98    6.90
   1  -3  -5  205.08    9.10
  -1   3   5  196.88    8.20
  -1   3   5  196.18    7.40
  -1   3   5  196.28   10.60
   0  -3  -5  386.36   12.60
   0  -3  -5  379.86   13.80
   0  -3  -5  371.26   13.40
   0   3   5  397.26   13.00
   0   3   5  367.96   14.00
   0   3   5  411.06   16.80
   0   3   5  400.16   13.10
  -1  -3  -5  174.78    8.90
  -1  -3  -5  172.88   11.40
  -1  -3  -5  166.18    7.40
   1   3   5  173.18   10.30
   1   3   5  174.48    8.00
   1   3   5  170.58    8.50
  -2  -3  -5   47.10    9.10
  -2  -3  -5   45.20    4.10
  -2  -3  -5   44.80    6.30
   2   3   5   57.09    7.70
   2   3   5   45.40    4.70
   2   3   5   56.29    6.50
  -3  -3  -5   10.70    4.20
  -3  -3  -5   10.70    3.30
   3   3   5    7.00    4.10
   3   3   5    8.80    3.10
  -4  -3  -5  100.39    8.50
   4   3   5   93.29    7.90
   4   3   5   94.29    8.80
  -5  -3  -5   39.20    7.40
   5   3   5   19.20    5.80
  -6  -3  -5   11.20    5.50
   6   3   5   15.70    5.80
  -7  -3  -5    2.40    6.10
  -7  -3  -5    2.60    6.30
   7   3   5  -10.30    6.60
   8  -4  -5   10.70    6.40
  -8   4   5    1.90    4.50
   7  -4  -5  116.49   11.50
   6  -4  -5   32.60    8.00
   5  -4  -5  393.56   17.70
   4  -4  -5  150.38    9.60
   3  -4  -5  255.77   12.10
  -3   4   5  236.18   10.10
   2  -4  -5  175.28    9.50
  -2   4   5  170.38    8.50
   1  -4  -5    1.70    2.30
  -1   4   5   -0.60    1.70
  -1   4   5   -0.30    1.80
  -1   4   5    4.40    1.80
  -1   4   5   -0.90    3.60
   0  -4  -5  204.38    9.60
   0  -4  -5  213.88    8.20
   0  -4  -5  222.38    9.70
   0   4   5  210.78    9.00
   0   4   5  211.68   12.80
   0   4   5  204.28    9.80
   0   4   5  218.78    8.90
  -1  -4  -5   39.50    5.20
  -1  -4  -5   28.90    3.40
   1   4   5   27.90    4.20
   1   4   5   40.50    5.60
  -2  -4  -5  211.58   11.20
  -2  -4  -5  206.88    9.40
   2   4   5  218.38   10.50
   2   4   5  218.98   12.60
   2   4   5  219.68   13.40
  -3  -4  -5   35.60    6.70
  -3  -4  -5   28.50    4.00
   3   4   5   33.60    5.10
   3   4   5   41.80    8.30
   3   4   5   42.70    6.20
  -4  -4  -5   29.60    6.10
   4   4   5   26.80    5.70
  -5  -4  -5  149.39   12.00
   5   4   5  146.69   11.90
  -6  -4  -5    2.60    6.00
   6   4   5   -2.40    5.90
  -7  -4  -5   13.10    8.60
  -7  -4  -5   -2.10    6.50
   7   4   5   19.80    8.60
   8  -5  -5   -6.20    5.80
   7  -5  -5  161.58   12.80
   6  -5  -5    9.30    5.10
   5  -5  -5   37.00    7.00
   4  -5  -5   35.20    6.50
   3  -5  -5    1.10    3.30
   2  -5  -5  198.58   11.00
  -2   5   5  193.68    7.80
  -2   5   5  210.28   12.70
   1  -5  -5   26.80    4.80
  -1   5   5   31.10    4.50
  -1   5   5   37.00    7.50
  -1   5   5   31.80    4.70
  -1   5   5   32.40    3.30
   0  -5  -5    7.80    2.40
   0  -5  -5    3.00    2.60
   0  -5  -5    6.30    4.40
   0   5   5    4.20    2.40
   0   5   5   13.00    3.50
   0   5   5   14.80    6.40
  -1  -5  -5    5.30    2.50
  -1  -5  -5    9.00    3.60
   1   5   5   10.00    6.20
   1   5   5   12.40    3.40
  -2  -5  -5   29.90    5.30
  -2  -5  -5   32.30    4.70
   2   5   5   41.80    8.70
   2   5   5   42.20    6.80
   2   5   5   34.10    5.50
  -3  -5  -5   47.70    7.80
   3   5   5   62.19    7.70
  -4  -5  -5   14.60    5.20
   4   5   5   22.70    5.70
  -5  -5  -5   31.40    7.00
   5   5   5   33.60    6.90
  -6  -5  -5   71.09    9.90
   6   5   5   73.59   10.10
   8  -6  -5    5.80    9.20
   7  -6  -5    8.50    6.10
   6  -6  -5   94.89   12.10
   5  -6  -5   33.70    7.90
   4  -6  -5   35.60    6.80
   3  -6  -5  129.99   10.10
   2  -6  -5   72.09    8.40
  -2   6   5   90.69   12.10
  -2   6   5   63.69    4.70
   1  -6  -5  168.88   10.40
  -1   6   5  159.58    9.00
  -1   6   5  162.48    8.20
   0  -6  -5    6.10    3.20
   0  -6  -5    5.20    2.80
   0  -6  -5    1.90    2.60
   0   6   5   -5.80    7.00
   0   6   5    6.80    3.20
   0   6   5    5.50    2.60
  -1  -6  -5  127.09    8.40
   1   6   5  117.69    9.00
   1   6   5  182.98   23.10
   1   6   5  126.59    8.20
  -2  -6  -5  150.88    9.70
   2   6   5  145.19    9.50
  -3  -6  -5   15.10    5.20
   3   6   5   10.60    4.90
  -4  -6  -5   21.10    6.80
   4   6   5   18.30    5.20
  -5  -6  -5    1.20    4.80
   5   6   5    8.90    5.20
  -6  -6  -5   -1.80    5.90
   6   6   5   12.50    7.50
   8  -7  -5   15.60    8.80
   7  -7  -5   25.20   10.50
   6  -7  -5   -0.30    5.20
   5  -7  -5   24.20    6.50
   4  -7  -5   60.49    9.90
   3  -7  -5   15.80    5.10
   2  -7  -5    4.30    4.20
  -2   7   5    0.50    3.10
  -2   7   5    6.40    7.70
  -2   7   5    6.30    2.50
   1  -7  -5    8.00    3.70
  -1   7   5    6.10    3.80
  -1   7   5   -0.10    2.20
   0  -7  -5  446.96   17.90
   0  -7  -5  445.66   15.40
   0   7   5  437.36   17.20
   0   7   5  439.06   25.90
  -1  -7  -5   10.60    4.30
  -1  -7  -5    3.00    2.90
   1   7   5    7.80    3.60
  -2  -7  -5  538.35   21.80
   2   7   5  510.55   22.00
  -3  -7  -5   56.19    9.30
   3   7   5   72.99    9.30
  -4  -7  -5   31.70    7.20
   4   7   5   38.10    7.50
  -5  -7  -5    4.70    6.00
   5   7   5    6.10    5.80
   7  -8  -5   11.30    7.10
   6  -8  -5    9.90    7.50
   5  -8  -5   -0.30    5.90
   4  -8  -5    6.50    5.80
   3  -8  -5   65.09    9.40
   2  -8  -5    1.30    4.70
  -2   8   5   -3.60    4.20
  -2   8   5    2.90    2.60
   1  -8  -5    8.30    4.40
  -1   8   5   11.80    3.40
   0   8   5   17.00    5.00
  -1  -8  -5   14.70    4.60
   1   8   5    3.40    5.60
  -2  -8  -5   10.60    5.60
   2   8   5    9.90    4.90
  -3  -8  -5   -0.50    5.00
   3   8   5   -5.80    4.10
  -4  -8  -5    3.50    5.40
   4   8   5    5.90    5.80
   7  -9  -5    1.70    8.30
   6  -9  -5    3.50    6.80
   5  -9  -5   42.70    9.70
   4  -9  -5   50.79    9.10
   3  -9  -5   54.19    9.70
   2  -9  -5   45.90    9.30
  -2   9   5   29.50    4.80
  -1   9   5   17.00    4.50
   0   9   5    1.30    4.00
  -1  -9  -5    9.00    4.10
   1   9   5    9.10    4.50
  -2  -9  -5   17.20    5.80
   2   9   5   21.20    5.60
  -3  -9  -5   -2.90    5.00
   3   9   5    0.70    4.90
   6 -10  -5   -8.00    7.40
   5 -10  -5   14.50    8.00
   3 -10  -5   14.60    5.80
   2 -10  -5   -4.40    5.20
  -2  10   5    1.90    3.60
   0  10   5    3.70    4.80
   1  10   5   21.00    5.60
  -2 -10  -5    6.50    6.00
   2  10   5   10.20    6.90
   4 -11  -5   11.70    7.00
   3 -11  -5    1.20    7.00
  -2  11   5   12.60    5.50
  -1  11   5   -2.10    4.70
   0  11   5   13.20    5.10
  -2  13  -6    6.60    7.30
   2  12  -6   -2.40    7.10
   1  12  -6   13.40    6.50
  -1 -12   6   11.80    5.10
   0  12  -6    7.10    6.70
   0 -12   6    1.40    4.20
  -1  12  -6   15.60    7.40
   1 -12   6   26.10    7.20
  -2  12  -6   30.90    7.60
   2 -12   6   39.20    8.30
  -3  12  -6   60.79    9.80
   3 -12   6   58.29    8.20
  -4  12  -6   13.10    7.00
   4 -12   6   17.60    5.80
  -3 -11   6   16.10    6.00
   2  11  -6   35.10    7.60
   1  11  -6    4.60    6.60
   0  11  -6  168.98   20.30
   0 -11   6  113.89    8.70
  -1  11  -6    5.00    5.20
   1 -11   6   -2.00    2.90
  -2  11  -6  243.58   15.60
   2 -11   6  220.78   12.30
  -3  11  -6   27.00    7.30
   3 -11   6   27.20    5.40
  -4  11  -6   14.20    6.10
   4 -11   6   15.00    5.30
   4  10  -6   11.30   11.50
  -4 -10   6    1.70    5.30
   3  10  -6    4.90    6.70
  -3 -10   6   25.70    6.30
   2  10  -6   13.10    6.00
  -2 -10   6    5.50    4.50
   1  10  -6   44.00    9.30
   0  10  -6   53.09    8.10
   0 -10   6   50.79    6.70
  -1  10  -6    3.90    4.10
   1 -10   6    0.50    2.70
  -2  10  -6    5.30    4.40
   2 -10   6    4.40    3.40
   3 -10   6   77.89    7.00
  -4  10  -6   55.39    8.80
   4 -10   6   40.30    6.50
   5 -10   6    7.60    4.50
   6 -10   6   -3.00    3.80
  -5  -9   6   32.40    7.80
   4   9  -6  125.09   14.00
  -4  -9   6  105.89   11.50
   3   9  -6  113.29   12.30
  -2  -9   6  153.58    9.70
   1   9  -6    5.10    4.10
  -1  -9   6    5.30    3.40
   0   9  -6    4.10    4.20
   0  -9   6    2.50    2.30
  -1   9  -6  126.09    9.00
  -1   9  -6  145.09    9.20
   1  -9   6  154.38    9.80
  -2   9  -6   18.90    5.70
   2  -9   6   15.70    3.90
  -3   9  -6  170.18   11.40
   3  -9   6  173.38    9.50
  -4   9  -6    5.50    4.80
   4  -9   6    1.10    2.80
   5  -9   6   35.10    6.30
   6  -9   6    5.20    4.70
   7  -9   6    0.40    5.30
   7  -9   6   -1.20    3.80
   6   8  -6    8.10   10.30
  -6  -8   6   11.30    6.40
   5   8  -6   17.50    7.50
  -5  -8   6    8.20    5.20
   4   8  -6  125.89   13.40
  -4  -8   6  113.09    9.90
   3   8  -6   40.20    9.40
  -3  -8   6   54.49    7.80
   2   8  -6   34.00    7.10
  -2  -8   6   34.50    5.30
  -2  -8   6   31.20    5.60
   1   8  -6  478.75   20.30
  -1  -8   6  536.65   19.60
  -1  -8   6  501.45   17.90
   0   8  -6    5.00    4.10
   0   8  -6    0.00    3.30
  -1   8  -6    7.30    3.10
  -1   8  -6    3.60    3.90
   1  -8   6   10.30    3.30
  -2   8  -6   75.39    7.20
   2  -8   6   74.89    5.70
  -3   8  -6   36.60    6.40
   3  -8   6   41.30    5.60
   4  -8   6   51.89    6.30
   5  -8   6    7.20    4.10
   5  -8   6    2.60    2.60
   6  -8   6    7.00    3.40
   6  -8   6   14.90    5.50
   6   7  -6  158.08   13.80
  -6  -7   6  145.39   12.40
   5   7  -6    9.00    6.50
  -5  -7   6   -0.50    4.30
   4   7  -6   29.20    7.10
  -4  -7   6   28.70    8.60
   3   7  -6   25.80    5.60
  -3  -7   6   41.90    6.40
   2   7  -6  180.08   11.50
  -2  -7   6  190.18   10.20
  -2  -7   6  183.98    9.60
   1   7  -6   63.19    7.30
   1   7  -6   46.80    6.50
  -1  -7   6   48.00    5.00
  -1  -7   6   46.10    4.70
   0   7  -6    5.60    3.40
   0   7  -6   16.60    4.20
  -1   7  -6   10.20    3.10
   1  -7   6   10.10    2.80
  -2   7  -6  157.98    9.20
   2  -7   6  155.28    8.10
  -3   7  -6   30.10    5.40
   3  -7   6   27.70    4.70
  -4   7  -6   27.70    5.30
   4  -7   6   32.10    5.70
   5  -7   6   66.89    7.30
   6  -7   6   44.80    6.50
   6  -7   6   45.20    7.10
   7  -7   6   12.60    7.30
   8  -7   6   -7.80    6.60
   7   6  -6  105.39   12.30
  -7  -6   6  116.39   16.90
   6   6  -6    8.60    7.00
  -6  -6   6   15.40    5.80
   5   6  -6   -4.50    6.40
  -5  -6   6    5.00    4.90
   4   6  -6    4.30    4.70
  -4  -6   6    5.40    3.30
   3   6  -6   27.80    5.90
  -3  -6   6   35.90    5.80
  -3  -6   6   29.50    5.00
   2   6  -6    8.20    4.20
   2   6  -6    7.40    3.50
  -2  -6   6    9.30    3.70
  -2  -6   6    8.60    3.00
   1   6  -6   34.00    5.00
   1   6  -6   21.50    4.30
  -1  -6   6   25.70    3.90
  -1  -6   6   26.00    4.10
   0   6  -6    1.20    2.10
   0   6  -6    3.50    3.00
  -1   6  -6   27.40    4.00
  -1   6  -6   20.70    4.00
   1  -6   6   21.20    3.70
  -2   6  -6   84.89    6.50
   2  -6   6   90.99    5.70
  -3   6  -6   50.79    5.50
   3  -6   6   51.89    4.50
  -4   6  -6    6.40    3.10
   4  -6   6    7.10    2.50
   4  -6   6    5.20    2.20
   5  -6   6    5.90    3.10
   5  -6   6    7.70    3.90
   6  -6   6   27.50    6.20
   7  -6   6    0.40    4.90
   8  -6   6   45.00    8.00
   7   5  -6   19.60    8.10
  -7  -5   6    7.20    4.70
  -7  -5   6   20.60    5.90
  -6  -5   6    9.20    5.50
   5   5  -6    8.20    5.40
  -5  -5   6    7.40    4.30
   4   5  -6    3.90    3.80
  -4  -5   6    0.50    3.10
   3   5  -6   16.50    4.60
   3   5  -6   11.50    4.30
  -3  -5   6    8.50    3.50
  -3  -5   6    8.00    3.40
   2   5  -6   65.09    7.30
   2   5  -6   50.99    5.20
  -2  -5   6   54.59    5.00
  -2  -5   6   46.80    4.60
   1   5  -6   15.20    3.30
   1   5  -6   12.50    3.90
  -1  -5   6   12.70    3.10
  -1  -5   6   15.50    3.10
   0   5  -6  124.49    7.00
   0   5  -6  133.99    7.50
   0   5  -6  130.09    6.30
  -1   5  -6   48.40    5.20
  -1   5  -6   49.00    4.70
   1  -5   6   53.49    4.00
  -2   5  -6   34.70    4.70
  -2   5  -6   31.00    4.70
   2  -5   6   34.30    4.00
  -3   5  -6   25.40    4.20
   3  -5   6   25.80    4.00
   3  -5   6   28.60    4.20
   4  -5   6   35.80    5.20
   4  -5   6   39.00    5.90
   5  -5   6   45.50    7.80
   6  -5   6   12.20    4.70
   7  -5   6    5.70    4.40
  -8   5  -6   10.60    6.10
   8  -5   6    2.30    5.60
   8   4  -6    2.90    7.80
  -8  -4   6    4.30    7.00
   7   4  -6   -2.70    7.00
  -7  -4   6    8.30    5.40
  -7  -4   6    4.90    5.10
   6   4  -6   35.20    7.40
   5   4  -6    2.00    3.80
  -5  -4   6   10.80    4.20
   4   4  -6    6.10    3.60
  -4  -4   6   10.60    3.80
  -4  -4   6   -2.10    2.70
   3   4  -6   71.89    6.40
   3   4  -6   81.29    6.90
  -3  -4   6   71.99    6.00
  -3  -4   6   76.09    6.10
   2   4  -6    6.30    2.30
   2   4  -6    5.80    2.90
  -2  -4   6    7.40    2.70
   1   4  -6 1572.24   45.10
   1   4  -6 1643.54   46.30
  -1  -4   6 1600.84   45.40
  -1  -4   6 1616.44   44.50
   0   4  -6  127.29    6.90
   0   4  -6  124.99    6.10
   0   4  -6  142.79    6.90
   0  -4   6  127.79    5.50
   0  -4   6  134.29    6.20
  -1   4  -6 1171.38   34.90
   1  -4   6 1216.38   33.70
  -2   4  -6   77.29    4.50
  -2   4  -6   77.19    5.40
  -2   4  -6   78.19    5.60
   2  -4   6   83.79    5.00
  -3   4  -6   20.50    3.70
  -3   4  -6   17.80    3.60
   3  -4   6   18.50    3.20
   3  -4   6   20.50    3.50
  -4   4  -6   19.00    3.90
   4  -4   6   19.80    3.90
   4  -4   6   10.80    2.80
   5  -4   6   23.70    5.10
   6  -4   6   60.79    7.80
   7  -4   6   -0.60    4.90
  -8   4  -6    2.40    5.70
   8  -4   6   13.10    6.10
  -8  -3   6    4.00    5.70
  -8  -3   6   11.50    6.50
  -7  -3   6    3.90    4.60
  -7  -3   6    6.20    5.30
   6   3  -6   15.00    5.10
  -6  -3   6    9.00    4.70
  -6  -3   6    2.50    3.70
   5   3  -6   23.50    5.90
   5   3  -6   20.20    5.30
  -5  -3   6   17.80    4.80
   4   3  -6    9.90    4.10
  -4  -3   6   14.10    3.60
  -4  -3   6   19.30    3.80
  -4  -3   6   16.40    5.50
   3   3  -6   16.50    3.80
   3   3  -6   13.40    3.60
  -3  -3   6   20.80    4.10
  -3  -3   6   26.50    4.50
   2   3  -6   19.80    3.90
   2   3  -6   21.70    3.30
  -2  -3   6   21.70    3.50
  -2  -3   6   25.00    3.80
   1   3  -6   29.60    3.80
   1   3  -6   29.10    4.20
  -1  -3   6   27.50    3.90
  -1  -3   6   34.40    3.80
   0   3  -6  122.99    5.50
   0   3  -6  123.99    6.30
   0   3  -6  121.59    6.20
   0  -3   6  123.89    5.20
   0  -3   6  129.39    6.00
  -1   3  -6   10.50    1.90
  -1   3  -6    7.70    2.30
  -1   3  -6    7.40    2.50
   1  -3   6    6.40    1.70
   1  -3   6    5.80    2.30
  -2   3  -6   14.10    2.40
  -2   3  -6   13.40    2.50
  -2   3  -6   11.70    2.60
   2  -3   6   10.70    2.40
   2  -3   6   13.50    2.80
   2  -3   6   15.00    2.50
  -3   3  -6   10.60    2.70
  -3   3  -6    6.30    1.70
   3  -3   6   10.30    2.60
   3  -3   6   11.50    2.40
   4  -3   6  174.18    8.70
   4  -3   6  166.38    8.30
   5  -3   6   48.60    6.40
   6  -3   6  248.48   13.10
   7  -3   6   34.30    6.70
  -8   3  -6   20.30    6.40
   8  -3   6   19.20    7.40
  -8  -2   6   -1.50    4.80
  -8  -2   6   10.60    5.60
  -7  -2   6   21.30    6.40
   6   2  -6    5.50    4.30
  -6  -2   6    4.50    4.30
  -6  -2   6    7.50    3.50
   5   2  -6  179.68   10.50
  -5  -2   6  181.08   10.50
  -5  -2   6  178.88    9.20
  -5  -2   6  183.28   10.10
   4   2  -6    3.50    2.50
   4   2  -6    6.30    3.20
  -4  -2   6    4.90    2.60
  -4  -2   6    6.20    3.10
  -4  -2   6    3.40    2.30
   3   2  -6    9.40    2.70
   3   2  -6   10.80    3.20
  -3  -2   6   14.10    3.10
  -3  -2   6    8.70    3.20
   2   2  -6   50.99    3.60
   2   2  -6   61.19    4.10
   2   2  -6   62.49    4.90
  -2  -2   6   54.49    4.30
  -2  -2   6   65.99    4.40
   1   2  -6  521.15   16.60
   1   2  -6  506.25   15.70
  -1  -2   6  494.75   15.50
  -1  -2   6  506.35   16.50
   0   2  -6  117.99    5.60
   0   2  -6  109.59    5.70
   0   2  -6  117.59    4.90
   0  -2   6  110.49    4.90
   0  -2   6  112.19    4.60
   0  -2   6  113.49    5.50
   0  -2   6  115.99    5.70
   0  -2   6  113.79    4.50
  -1   2  -6  138.59    5.40
  -1   2  -6  138.69    6.60
  -1   2  -6  139.59    5.50
  -1   2  -6  146.99    6.40
  -1   2  -6  139.79    5.40
   1  -2   6  141.99    6.00
   1  -2   6  149.88    5.40
   1  -2   6  138.59    5.70
   1  -2   6  140.89    6.40
  -2   2  -6  115.39    4.90
  -2   2  -6  113.29    6.20
  -2   2  -6  115.99    6.40
  -2   2  -6  108.99    5.20
   2  -2   6  118.29    5.40
   2  -2   6  118.49    5.60
   2  -2   6  112.79    5.90
  -3   2  -6   66.29    5.10
  -3   2  -6   52.29    3.70
  -3   2  -6   55.99    4.80
  -3   2  -6   55.59    4.10
   3  -2   6   52.39    4.00
   3  -2   6   54.29    4.40
  -4   2  -6   58.79    5.00
  -4   2  -6   53.59    4.10
   4  -2   6   53.79    5.20
  -5   2  -6   65.19    6.60
   5  -2   6   60.89    6.90
  -6   2  -6   44.10    6.20
  -6   2  -6   44.60    6.80
   6  -2   6   54.29    7.30
  -7   2  -6  127.19   10.80
   7  -2   6  133.59   10.50
  -8   2  -6    3.20    7.00
  -8   2  -6   11.30    6.70
   8  -2   6   10.00    7.20
  -8  -1   6   14.70    6.30
  -8  -1   6   11.70    5.70
   7   1  -6   15.90    5.20
  -7  -1   6    7.80    3.80
  -7  -1   6    8.20    5.50
  -6  -1   6    9.80    4.30
  -6  -1   6   12.00    3.70
   5   1  -6   -3.40    2.90
   5   1  -6    2.50    3.00
  -5  -1   6    3.00    2.40
  -5  -1   6    0.60    2.60
   4   1  -6  362.46   13.70
   4   1  -6  355.06   13.60
   4   1  -6  373.26   13.90
  -4  -1   6  368.56   14.60
  -4  -1   6  370.96   13.40
  -4  -1   6  362.56   13.70
   3   1  -6  303.27   11.00
   3   1  -6  293.97   11.20
   3   1  -6  291.87   11.40
  -3  -1   6  312.97   10.70
  -3  -1   6  299.07   11.30
  -3  -1   6  290.07   11.90
  -3  -1   6  295.47   10.80
   2   1  -6   77.49    4.50
   2   1  -6   74.79    5.00
   2   1  -6   66.29    4.00
  -2  -1   6   74.69    4.50
  -2  -1   6   70.19    4.80
  -2  -1   6   80.19    4.10
   1   1  -6  927.21   26.10
   1   1  -6  928.11   25.40
   1   1  -6  909.61   26.60
  -1  -1   6  920.41   25.90
  -1  -1   6  914.01   26.90
  -1  -1   6  929.51   25.30
   0   1  -6 7712.63  200.48
   0   1  -6 7964.80  200.88
   0   1  -6 7612.44  199.78
   0   1  -6 7656.73  199.28
   0  -1   6 7794.72  198.98
   0  -1   6 7691.93  199.68
   0  -1   6 7801.12  200.68
   0  -1   6 7634.04  199.28
   0  -1   6 7740.43  200.48
  -1   1  -6  184.08    6.70
  -1   1  -6  187.18    6.70
  -1   1  -6  178.18    8.10
  -1   1  -6  196.58    8.30
   1  -1   6  184.58    7.60
   1  -1   6  184.48    6.60
   1  -1   6  180.88    7.20
   1  -1   6  175.88    6.70
  -2   1  -6  771.62   23.30
  -2   1  -6  729.23   21.70
  -2   1  -6  755.72   24.00
   2  -1   6  748.93   21.70
   2  -1   6  744.63   21.80
   2  -1   6  739.23   22.90
   2  -1   6  741.73   21.80
  -3   1  -6  268.57    9.60
  -3   1  -6  249.58   10.80
  -3   1  -6  252.97    9.80
   3  -1   6  261.57   10.20
   3  -1   6  249.97   10.40
  -4   1  -6  217.68   14.90
  -4   1  -6  203.08    8.90
   4  -1   6  194.48    9.60
   5  -1   6   99.99    7.50
  -6   1  -6   97.99    9.60
   6  -1   6  100.09    8.50
  -7   1  -6   17.90    7.00
  -8   1  -6    3.80    7.80
   8   0  -6   56.19    9.40
  -8   0   6   53.59    8.30
  -8   0   6   40.90    7.60
  -7   0   6   32.70    5.80
  -7   0   6   53.29    7.40
   6   0  -6   77.49    7.50
  -6   0   6   77.59    8.70
  -6   0   6   75.19    6.80
  -6   0   6   93.29    6.90
  -5   0   6   47.20    6.20
  -5   0   6   28.10    4.70
  -5   0   6   45.00    5.10
   4   0  -6    8.70    2.80
  -4   0   6    9.90    2.50
  -4   0   6    6.30    2.50
  -4   0   6   11.10    3.20
  -4   0   6    5.40    3.00
   3   0  -6   83.89    4.60
   3   0  -6   75.69    4.60
   3   0  -6   73.99    4.80
  -3   0   6   77.29    4.80
  -3   0   6   70.59    4.70
  -3   0   6   72.29    5.20
  -3   0   6   75.29    4.50
   2   0  -6  247.38    8.70
   2   0  -6  245.88    9.10
   2   0  -6  235.38    8.60
  -2   0   6  232.78    9.50
  -2   0   6  239.38    8.70
  -2   0   6  248.38    8.50
   1   0  -6    6.60    1.70
   1   0  -6    2.30    1.70
  -1   0   6    3.50    1.90
  -1   0   6    2.60    1.90
  -1   0   6    6.30    1.60
   0   0  -6  687.33   20.70
   0   0  -6  664.33   18.80
   0   0  -6  663.63   21.00
   0   0  -6  653.93   19.20
   0   0   6  692.73   20.00
   0   0   6  659.33   18.80
   0   0   6  669.93   20.20
   0   0   6  658.03   19.20
  -1   0  -6 1924.21   55.29
  -1   0  -6 2032.60   53.39
  -1   0  -6 1974.80   54.29
  -1   0  -6 1919.51   52.69
   1   0   6 2022.40   55.29
   1   0   6 1937.91   53.99
   1   0   6 1922.91   52.59
  -2   0  -6   12.10    1.90
  -2   0  -6   10.00    2.20
  -2   0  -6   16.20    4.50
  -2   0  -6   14.50    3.60
   2   0   6   17.40    3.20
   2   0   6   13.50    3.40
   2   0   6   16.80    2.80
  -3   0  -6   64.49    4.40
  -3   0  -6   72.49    4.70
  -3   0  -6   82.89    6.30
  -3   0  -6   74.49    7.60
   3   0   6   79.89    5.10
   3   0   6   73.29    5.20
   3   0   6   65.49    4.70
  -4   0  -6   -0.30    2.40
  -4   0  -6    4.80    3.30
   4   0   6    4.00    2.80
  -5   0  -6    4.50    3.50
  -5   0  -6    8.90    3.90
   5   0   6    6.00    3.80
  -6   0  -6    8.90    5.70
  -7   0  -6    7.10    6.70
  -8   0  -6    5.00    6.00
  -8   0  -6    2.80    6.80
   9  -1  -6    7.70    8.00
  -9   1   6   -2.50    6.30
   8  -1  -6    4.50    5.40
  -8   1   6   -8.50    4.30
   7  -1  -6   -2.30    3.90
  -7   1   6   -0.10    3.80
  -7   1   6    9.50    4.50
   6  -1  -6   -4.10    2.90
  -6   1   6    2.50    2.90
  -6   1   6    4.00    3.80
  -6   1   6    5.20    3.20
   5  -1  -6    1.60    2.80
  -5   1   6    2.20    3.10
  -5   1   6    1.40    2.50
  -5   1   6    1.30    2.80
   4  -1  -6  162.48    7.80
  -4   1   6  164.58    8.00
  -4   1   6  165.98    7.50
  -4   1   6  158.78    7.60
   3  -1  -6   37.10    4.00
  -3   1   6   31.70    3.60
  -3   1   6   33.80    3.30
  -3   1   6   30.80    3.40
  -3   1   6   35.60    3.40
   2  -1  -6    9.90    2.00
   2  -1  -6    6.70    2.10
   2  -1  -6   10.70    2.50
  -2   1   6    8.10    2.00
  -2   1   6    6.70    2.20
  -2   1   6    6.00    2.10
   1  -1  -6    5.00    2.20
   1  -1  -6    3.80    1.40
   1  -1  -6    2.50    1.50
  -1   1   6    2.40    1.60
  -1   1   6    3.90    1.90
   0  -1  -6  245.68   10.30
   0  -1  -6  268.87    8.50
   0  -1  -6  251.47   11.80
   0  -1  -6  263.87    9.00
   0   1   6  263.37    8.50
   0   1   6  258.27    9.00
   0   1   6  265.17   10.20
   0   1   6  265.27   10.70
  -1  -1  -6  111.79    7.90
  -1  -1  -6  115.59    5.20
  -1  -1  -6  104.99    4.80
  -1  -1  -6  110.49    6.30
   1   1   6  107.19    6.80
   1   1   6  109.89    6.20
   1   1   6  117.99    5.60
  -2  -1  -6   58.79    3.60
  -2  -1  -6   67.89    4.30
  -2  -1  -6   62.29    7.70
  -2  -1  -6   55.89    5.40
   2   1   6   63.89    5.50
   2   1   6   62.09    5.10
   2   1   6   58.89    4.40
  -3  -1  -6   58.89    3.90
  -3  -1  -6   56.19    6.40
  -3  -1  -6   46.20    4.10
   3   1   6   52.09    5.30
   3   1   6   52.19    5.30
  -4  -1  -6   34.60    4.50
  -4  -1  -6   42.00    6.60
   4   1   6   34.70    5.10
   4   1   6   40.80    5.90
  -5  -1  -6    1.10    4.10
   5   1   6    6.20    3.40
   5   1   6   -2.60    4.10
  -6  -1  -6   29.40    6.80
  -7  -1  -6    0.00    5.80
   9  -2  -6   11.40    8.70
  -9   2   6    7.50    6.70
  -9   2   6   -0.40    7.50
   8  -2  -6   -3.40    5.50
  -8   2   6   -6.80    4.50
  -8   2   6    1.80    5.20
   7  -2  -6   18.50    6.00
  -7   2   6   28.30    6.50
   6  -2  -6    3.70    4.40
  -6   2   6    0.10    3.30
   5  -2  -6    2.40    3.00
  -5   2   6    1.90    2.70
   4  -2  -6    2.50    2.50
   4  -2  -6    3.10    2.10
  -4   2   6    0.50    2.10
   3  -2  -6   69.19    5.60
  -3   2   6   63.09    4.10
  -3   2   6   65.39    4.10
  -3   2   6   70.29    5.10
  -3   2   6   60.09    4.80
   2  -2  -6  196.68    9.00
  -2   2   6  194.68    7.40
  -2   2   6  200.88    8.40
   1  -2  -6  149.19    6.90
   1  -2  -6  139.19    5.70
   1  -2  -6  131.39    6.80
  -1   2   6  149.39    6.10
  -1   2   6  151.98    8.10
   0  -2  -6  202.18    7.50
   0  -2  -6  197.58   11.20
   0  -2  -6  176.58    7.70
   0  -2  -6  193.48    8.70
   0   2   6  197.68    8.90
   0   2   6  197.18    7.70
   0   2   6  181.88    9.90
  -1  -2  -6   45.20    5.20
  -1  -2  -6   46.00    3.50
  -1  -2  -6   49.99    7.20
   1   2   6   45.60    5.30
   1   2   6   40.40    3.90
   1   2   6   57.09    6.90
  -2  -2  -6   49.10    8.10
  -2  -2  -6   42.50    5.50
  -2  -2  -6   40.70    3.70
   2   2   6   43.80    4.20
   2   2   6   43.30    6.10
   2   2   6   38.80    4.90
  -3  -2  -6    0.50    2.30
  -3  -2  -6   -1.60    1.90
  -3  -2  -6   -0.40    5.30
   3   2   6    1.80    4.20
   3   2   6    3.60    3.00
   3   2   6    2.90    2.60
  -4  -2  -6   51.99    5.80
  -4  -2  -6   73.09    8.90
  -4  -2  -6   68.59   10.10
   4   2   6   69.79    6.40
   4   2   6   80.59    9.10
  -5  -2  -6   12.80    5.70
   5   2   6   22.30    6.60
   5   2   6   21.20    4.80
  -6  -2  -6    3.70    5.60
   6   2   6    2.00    4.30
  -7  -2  -6   47.00    8.70
   8  -3  -6   22.50    8.10
  -8   3   6   20.00    5.10
   7  -3  -6    2.90    4.80
  -7   3   6   -1.80    5.80
   6  -3  -6   17.70    6.30
  -6   3   6    7.60    3.30
   5  -3  -6    3.40    3.00
  -5   3   6    4.80    2.80
   4  -3  -6   34.00    5.70
   3  -3  -6   67.89    6.10
  -3   3   6   56.09    4.60
   2  -3  -6   12.50    3.70
  -2   3   6    7.30    2.20
  -2   3   6   11.90    2.80
   1  -3  -6   32.60    4.00
   1  -3  -6   27.10    4.00
   1  -3  -6   31.50    3.10
  -1   3   6   39.70    6.20
  -1   3   6   32.00    3.40
  -1   3   6   32.00    4.20
   0  -3  -6    2.70    2.20
   0  -3  -6    0.40    4.00
   0  -3  -6    2.00    1.70
   0   3   6    0.00    1.90
   0   3   6   -0.70    1.80
   0   3   6    1.00    3.50
  -1  -3  -6   15.30    5.80
  -1  -3  -6   12.50    4.90
  -1  -3  -6   10.10    2.10
   1   3   6    9.10    3.10
   1   3   6   14.10    4.60
   1   3   6   14.70    2.90
  -2  -3  -6   20.50    6.60
  -2  -3  -6   11.30    3.90
  -2  -3  -6   11.70    3.00
   2   3   6    9.20    2.60
   2   3   6   11.90    5.00
   2   3   6   12.80    3.60
  -3  -3  -6    6.60    3.70
  -3  -3  -6    8.20    2.90
  -3  -3  -6   10.90    7.40
   3   3   6    9.30    4.00
   3   3   6    8.60    3.10
  -4  -3  -6   23.40    5.30
   4   3   6   24.70    5.10
   5   3   6   -0.50    4.30
  -6  -3  -6   41.70    8.80
   6   3   6   51.59    8.20
  -7  -3  -6   -4.40    6.30
  -7  -3  -6    3.80    7.00
   7   3   6   12.90    7.80
   8  -4  -6   44.00    9.20
  -8   4   6   41.70    6.70
   7  -4  -6    1.20    5.80
   6  -4  -6   21.50    6.20
   5  -4  -6  406.46   18.40
   4  -4  -6   20.60    4.80
   3  -4  -6  718.43   25.30
   2  -4  -6   40.40    6.00
  -2   4   6   38.10    3.90
  -2   4   6   33.80    3.40
   1  -4  -6   98.29    6.70
   1  -4  -6   95.99    4.90
   1  -4  -6  105.79    6.00
  -1   4   6  104.79    6.90
  -1   4   6  103.99    5.50
  -1   4   6  103.59    8.90
  -1   4   6  107.09    6.60
   0  -4  -6   11.30    2.80
   0  -4  -6    9.60    3.30
   0  -4  -6   11.20    2.40
   0   4   6   17.30    5.40
   0   4   6    5.30    3.00
   0   4   6   14.30    2.90
   0   4   6    8.50    2.40
  -1  -4  -6  139.29    7.10
  -1  -4  -6  140.69    8.50
   1   4   6  146.69   11.00
   1   4   6  137.99    8.80
   1   4   6  144.69    7.80
  -2  -4  -6   32.40    6.00
  -2  -4  -6   30.90    4.60
   2   4   6   47.90    8.50
   2   4   6   30.60    5.40
   2   4   6   32.30    4.90
  -3  -4  -6  560.34   22.40
   3   4   6  582.74   21.40
   3   4   6  527.95   24.30
  -4  -4  -6   13.50    4.80
   4   4   6    8.70    4.40
  -5  -4  -6    4.10    5.50
   5   4   6    2.40    5.10
  -6  -4  -6   13.70    6.70
   6   4   6   12.40    6.90
   7  -5  -6   49.70    9.50
   6  -5  -6   93.59   11.60
   5  -5  -6  116.89   15.40
   4  -5  -6   21.60    5.70
   3  -5  -6   -0.50    3.20
   2  -5  -6    6.80    4.00
  -2   5   6    9.30    4.90
  -2   5   6    1.60    2.80
  -2   5   6    8.10    2.50
   1  -5  -6   34.50    5.30
  -1   5   6   47.30    9.00
  -1   5   6   47.70    5.90
  -1   5   6   48.00    5.50
  -1   5   6   39.40    4.40
   0  -5  -6    3.40    2.70
   0  -5  -6    5.20    2.30
   0  -5  -6    4.10    2.70
   0   5   6    2.10    3.10
   0   5   6    2.80    5.10
   0   5   6    1.10    2.50
   0   5   6   -0.10    2.30
  -1  -5  -6    2.20    2.40
  -1  -5  -6    7.90    3.10
   1   5   6    4.20    3.30
   1   5   6    9.90    6.10
   1   5   6    5.60    2.70
  -2  -5  -6   54.79    5.50
  -2  -5  -6   67.79    7.90
   2   5   6   66.79    6.40
  -3  -5  -6   25.10    5.90
   3   5   6   29.30    5.40
   4   5   6   95.79    9.20
  -5  -5  -6  154.28   12.20
   5   5   6  156.38   12.50
  -6  -5  -6   30.80    7.90
   6   5   6   23.10    7.50
   8  -6  -6   17.90    8.80
   7  -6  -6   29.90    8.40
   6  -6  -6    1.60    4.70
   5  -6  -6   94.59   11.30
   4  -6  -6  144.39   20.30
   3  -6  -6   99.29    8.80
   2  -6  -6   53.09    7.60
  -2   6   6   55.29    6.90
  -2   6   6   65.89   10.60
  -2   6   6   52.09    4.50
   1  -6  -6    6.50    4.00
  -1   6   6    0.00    2.10
  -1   6   6   -1.80    2.90
  -1   6   6    2.80    6.60
   0  -6  -6   -0.30    2.40
   0  -6  -6    1.60    3.30
   0  -6  -6    2.60    3.30
   0   6   6    1.30    2.90
   0   6   6   -1.30    7.40
   0   6   6    0.00    3.30
  -1  -6  -6  124.79    8.60
  -1  -6  -6  119.49    7.10
   1   6   6  101.49    7.60
  -2  -6  -6   14.50    4.90
   2   6   6   15.90    5.00
   3   6   6   10.90    4.50
  -4  -6  -6   45.20    8.20
   4   6   6   40.00    7.20
  -5  -6  -6   12.30    6.10
   5   6   6    2.00    4.90
   8  -7  -6   -0.60    9.20
   7  -7  -6   17.90    7.40
   6  -7  -6   10.50    6.70
   5  -7  -6    2.90    5.70
   4  -7  -6    6.10    4.90
   2  -7  -6  313.37   16.00
  -2   7   6  291.37   19.60
  -1   7   6  139.39    9.70
  -1   7   6  139.99    8.10
   0  -7  -6  178.58    8.50
   0  -7  -6  179.08   10.80
   0  -7  -6  189.28   10.10
   0   7   6  191.98   10.30
  -1  -7  -6   97.59    8.40
   1   7   6  110.29    8.40
  -2  -7  -6    3.30    4.30
   2   7   6    8.70    4.90
  -3  -7  -6   23.70    6.70
   3   7   6   18.10    5.40
  -4  -7  -6   12.80    5.20
   4   7   6   22.40    6.40
  -5  -7  -6  -10.20    5.80
   7  -8  -6   11.30    9.50
   5  -8  -6   98.69   12.70
   4  -8  -6  123.39   11.60
   3  -8  -6   80.59   10.60
   2  -8  -6   22.10    6.60
  -2   8   6   25.10    4.30
   1  -8  -6   52.09    8.00
  -1   8   6   61.49    5.90
   0   8   6   21.70    5.10
  -1  -8  -6   10.20    4.10
   1   8   6    2.80    6.60
   2   8   6   19.70    6.20
  -3  -8  -6   -3.30    5.60
   3   8   6   -3.80    4.10
  -4  -8  -6    1.60    6.10
   6  -9  -6    5.90    8.20
   4  -9  -6   13.40    7.60
   3  -9  -6   51.09    9.30
  -3   9   6   39.50    5.50
   2  -9  -6   27.80    7.90
  -2   9   6   24.60    5.10
   1  -9  -6    9.20    5.20
  -1   9   6   -1.40    3.40
   0   9   6    9.80    5.10
  -1  -9  -6    6.20    5.20
   1   9   6   10.80    4.60
  -2  -9  -6    7.90    5.30
   2   9   6   16.00    5.90
  -3  -9  -6    8.20    5.70
   5 -10  -6   12.00    8.60
   4 -10  -6   16.40    8.60
   3 -10  -6   27.30    8.70
   2 -10  -6   21.70    6.00
  -2  10   6    7.50    4.80
  -1  10   6    7.60    4.70
   0  10   6    6.10    5.20
   1  10   6    7.10    5.30
  -2 -10  -6   20.20    6.50
   2  10   6   20.00    6.80
   4 -11  -6   27.00    9.60
   3 -11  -6   27.70    9.10
  -3  11   6   12.70    5.20
  -2  11   6    4.70    4.50
  -1  11   6   -0.60    4.80
   0  11   6   51.69    8.80
   2  12  -7   35.90    9.50
   1  12  -7   83.79   11.10
  -1 -12   7   54.89    8.00
   0  12  -7   -9.80    5.80
   0 -12   7    6.40    4.70
  -1  12  -7  104.59   11.70
  -1  12  -7  139.19   13.90
  -2  12  -7   10.20    6.20
   2 -12   7   13.60    5.60
  -3  12  -7   85.09   10.70
  -4  12  -7   17.20    7.00
   4 -12   7   27.50    6.10
  -3 -11   7    4.90    4.90
   2  11  -7  126.09   12.30
   1  11  -7    4.60    6.60
   0 -11   7  146.99    9.80
  -1  11  -7   15.70    6.40
  -1  11  -7   15.00    5.70
   1 -11   7   11.80    4.70
  -2  11  -7   96.59   11.60
   2 -11   7   80.79    9.10
  -3  11  -7    2.40    5.40
   3 -11   7    0.00    3.20
  -4  11  -7    3.50    6.10
   4 -11   7    4.00    4.10
   5 -11   7    3.60    3.80
   4  10  -7   -7.70    9.20
  -4 -10   7    7.70    5.30
   3  10  -7    9.20    6.60
  -3 -10   7    9.70    5.30
   2  10  -7   -3.00    5.00
  -2 -10   7    5.50    4.40
   1  10  -7   14.80    6.70
   0  10  -7    2.60    4.50
   0 -10   7   -0.30    2.70
  -1  10  -7    2.00    4.60
   1 -10   7    5.30    3.40
   2 -10   7    1.00    2.90
  -3  10  -7    8.50    6.80
   3 -10   7    6.20    3.30
  -4  10  -7    0.10    4.60
   4 -10   7    5.00    2.90
   5 -10   7   38.60    6.60
   6 -10   7   -6.00    3.60
  -5  -9   7    5.90    6.10
   4   9  -7  116.09   13.40
  -4  -9   7  105.89   10.10
   3   9  -7   14.40    6.00
   2   9  -7   -0.80    7.00
  -2  -9   7    0.60    3.60
   1   9  -7   -0.30    4.10
   0   9  -7   36.10    6.60
   0  -9   7   29.00    5.00
  -1   9  -7   18.20    4.80
  -1   9  -7    9.50    4.80
  -1   9  -7   10.90    4.10
   1  -9   7   11.30    3.20
  -2   9  -7   20.70    5.90
   2  -9   7   17.60    3.70
  -3   9  -7   -0.10    3.50
   3  -9   7    2.30    2.50
   4  -9   7  109.29    7.90
   5  -9   7   16.80    4.50
   6  -9   7   13.70    4.90
   6  -9   7   14.60    6.70
   7  -9   7    2.30    4.90
   7  -9   7   -2.70    3.90
   6   8  -7   11.90   10.10
  -6  -8   7    6.80    5.70
   5   8  -7    9.70    7.30
  -5  -8   7    8.10    5.10
   4   8  -7   11.20    7.10
  -4  -8   7   14.20    5.70
   3   8  -7  106.09   13.20
  -3  -8   7  116.99    9.20
   2   8  -7  103.29   11.20
  -2  -8   7   99.59    7.90
  -2  -8   7   84.69    8.30
   1   8  -7   10.80    4.90
  -1  -8   7    7.60    2.80
  -1  -8   7   11.40    3.40
   0   8  -7    3.40    3.80
   0   8  -7    5.30    4.00
  -1   8  -7   10.70    3.70
  -1   8  -7    5.20    3.50
  -1   8  -7    5.30    3.50
   1  -8   7    1.20    2.20
  -2   8  -7    1.30    3.90
   2  -8   7   -0.20    2.10
  -3   8  -7   30.50    6.10
   3  -8   7   21.30    5.00
  -4   8  -7   20.80    4.60
   4  -8   7   21.30    4.50
   5  -8   7   70.29    8.50
   5  -8   7   67.89    7.70
   6  -8   7   18.90    5.40
   6  -8   7   25.20    5.20
   7  -8   7   20.70    7.20
   6   7  -7   -4.30    7.40
  -6  -7   7  -11.90    5.50
   5   7  -7   -0.60    5.80
  -5  -7   7    3.20    4.40
   4   7  -7   89.79   11.00
  -4  -7   7  108.09   11.50
   3   7  -7    2.80    4.60
  -3  -7   7    4.20    3.40
   2   7  -7    7.20    4.20
  -2  -7   7    5.50    3.10
  -2  -7   7    6.40    3.60
   1   7  -7    1.00    3.70
   1   7  -7   -0.40    3.10
  -1  -7   7    1.70    2.50
  -1  -7   7   -3.30    2.60
   0   7  -7   21.00    4.60
   0   7  -7   38.70    5.40
  -1   7  -7   22.50    4.30
  -1   7  -7   27.80    4.10
   1  -7   7   34.50    4.60
  -2   7  -7   12.30    4.40
  -3   7  -7    3.90    3.10
   3  -7   7    1.30    2.30
   4  -7   7    5.00    2.70
   5  -7   7   29.10    5.80
   5  -7   7   23.10    4.50
   6  -7   7    9.90    4.20
   6  -7   7   14.00    5.40
   7  -7   7   38.10    8.30
   7   6  -7   -6.90    6.90
  -7  -6   7    0.30    6.40
   6   6  -7    6.50    6.60
  -6  -6   7   10.90    5.60
  -5  -6   7   14.00    6.20
   4   6  -7   97.39    9.70
  -4  -6   7   96.79    8.30
   3   6  -7  130.89    9.80
  -3  -6   7  126.39    9.10
  -3  -6   7  141.29    8.90
   2   6  -7  171.18   10.70
   2   6  -7  190.48   10.30
  -2  -6   7  176.08    9.00
  -2  -6   7  186.98    9.90
   1   6  -7   24.60    3.90
   1   6  -7   19.40    4.10
  -1  -6   7   16.40    3.60
  -1  -6   7   17.90    3.50
   0   6  -7   79.29    7.10
   0   6  -7   56.69    5.50
   0   6  -7   62.39    4.90
  -1   6  -7   53.79    6.30
  -1   6  -7   45.40    4.60
   1  -6   7   51.89    5.30
  -2   6  -7   26.80    5.20
   2  -6   7   26.40    4.10
   3  -6   7   -0.50    2.30
   4  -6   7   59.79    6.80
   4  -6   7   41.30    5.40
   5  -6   7   66.49    6.10
   5  -6   7   52.19    6.60
   6  -6   7    7.90    4.60
   6  -6   7   10.50    3.70
   8  -6   7   12.20    5.90
   7   5  -7   16.70    7.60
  -7  -5   7   15.50    5.80
   6   5  -7    2.30    6.30
  -6  -5   7    9.00    5.40
   5   5  -7    7.60    5.60
  -5  -5   7    7.90    4.90
   4   5  -7   31.60    6.30
  -4  -5   7   23.20    5.10
   3   5  -7   22.40    5.70
   3   5  -7   25.90    6.10
  -3  -5   7   37.80    5.30
  -3  -5   7   32.80    5.50
   2   5  -7   -0.30    2.70
   2   5  -7    5.20    2.90
  -2  -5   7   -0.70    2.20
  -2  -5   7    2.30    2.40
   1   5  -7  109.39    6.40
   1   5  -7   87.09    7.80
  -1  -5   7   87.99    6.00
  -1  -5   7   99.99    5.80
   0   5  -7   -1.50    2.00
   0   5  -7    2.50    3.80
   0   5  -7    6.50    2.20
   0  -5   7    2.40    1.90
  -1   5  -7    6.90    2.70
  -1   5  -7    2.20    1.70
  -1   5  -7    8.10    2.60
   1  -5   7    8.50    2.30
  -2   5  -7   33.50    4.80
  -2   5  -7   28.90    4.80
   2  -5   7   33.30    4.20
  -3   5  -7   69.09    6.40
  -3   5  -7   57.69    5.60
   3  -5   7   78.39    5.20
   3  -5   7   64.09    5.50
   4  -5   7   29.30    4.50
   4  -5   7   28.50    4.80
   5  -5   7   22.30    4.10
   5  -5   7   13.50    3.40
   6  -5   7   28.40    6.10
   7  -5   7    0.60    4.90
  -8   5  -7    6.00    6.50
   8  -5   7    2.40    5.50
  -8  -4   7    3.40    6.90
   7   4  -7   -4.50    6.10
  -7  -4   7    8.30    5.50
  -7  -4   7    9.70    5.30
   6   4  -7   12.60    5.00
  -6  -4   7    5.10    5.50
   5   4  -7  241.38   13.40
  -5  -4   7  246.18   12.70
   4   4  -7  106.79    8.40
   4   4  -7  111.39    8.40
  -4  -4   7  102.99    8.30
  -4  -4   7  110.69    8.00
   3   4  -7  407.56   16.00
  -3  -4   7  390.76   15.90
   2   4  -7  257.97   11.80
   2   4  -7  257.17   11.00
  -2  -4   7  254.17   11.10
  -2  -4   7  257.37   10.60
   1   4  -7 1003.00   30.50
   1   4  -7  968.40   29.20
  -1  -4   7  987.00   29.60
  -1  -4   7  970.20   28.50
   0   4  -7  197.28    8.30
   0   4  -7  219.28    9.40
   0   4  -7  208.18    9.10
   0  -4   7  203.18    8.50
   0  -4   7  208.88    7.70
  -1   4  -7  177.78    8.40
  -1   4  -7  192.28    8.60
  -1   4  -7  197.58    8.20
   1  -4   7  182.88    7.70
  -2   4  -7   -1.00    1.40
  -2   4  -7   -0.40    1.60
  -2   4  -7   -0.70    1.90
   2  -4   7   -0.40    1.70
   2  -4   7    1.40    1.60
  -3   4  -7   -2.10    2.50
  -3   4  -7    2.30    2.40
   3  -4   7    4.40    2.00
   3  -4   7    1.00    2.20
   3  -4   7    4.20    2.40
   4  -4   7   -0.70    2.10
   4  -4   7    2.20    2.50
   5  -4   7    7.20    6.30
   6  -4   7   56.29    8.20
   7  -4   7   74.99    9.20
  -8   4  -7   28.20    7.80
   8  -4   7   34.10    7.40
  -8  -3   7    3.90    5.70
  -8  -3   7  -10.10    5.10
   7   3  -7   18.40    6.30
  -7  -3   7   10.10    5.10
  -7  -3   7   10.40    5.00
   6   3  -7   76.49    9.10
  -6  -3   7   66.59    8.10
  -6  -3   7   74.09    8.50
   5   3  -7  149.09   10.70
   5   3  -7  181.08   10.80
  -5  -3   7  178.08    9.20
  -5  -3   7  160.58   10.00
   4   3  -7  321.27   14.30
   4   3  -7  340.27   16.10
  -4  -3   7  325.97   14.60
  -4  -3   7  331.57   13.90
   3   3  -7  249.58   11.90
   3   3  -7  253.27   11.10
  -3  -3   7  264.57   11.10
  -3  -3   7  254.77   11.70
   2   3  -7   51.99    5.20
   2   3  -7   57.69    4.30
  -2  -3   7   59.09    4.80
  -2  -3   7   51.49    4.40
   1   3  -7   27.60    3.50
   1   3  -7   22.40    3.30
   1   3  -7   27.00    4.10
  -1  -3   7   23.80    3.40
  -1  -3   7   31.20    3.70
   0   3  -7   95.99    5.40
   0   3  -7   92.49    5.60
   0   3  -7   90.39    6.80
   0  -3   7   89.99    4.50
   0  -3   7   86.89    5.30
   0  -3   7   90.59    5.10
  -1   3  -7  484.35   14.70
  -1   3  -7  485.65   16.30
  -1   3  -7  484.05   15.70
   1  -3   7  480.55   15.10
   1  -3   7  493.75   16.30
  -2   3  -7  197.48    7.40
  -2   3  -7  188.08    7.90
  -2   3  -7  198.18    9.00
  -2   3  -7  192.78    8.50
   2  -3   7  202.58    8.00
   2  -3   7  202.28    8.10
   2  -3   7  199.38    8.90
  -3   3  -7    8.20    2.40
   3  -3   7   13.90    2.70
   3  -3   7   14.30    3.20
   3  -3   7   18.90    3.30
   4  -3   7   67.99    5.00
   4  -3   7   69.39    5.40
   5  -3   7   90.99    7.50
   6  -3   7  137.59   10.20
   7  -3   7   14.10    5.80
  -8   3  -7   26.90   13.60
  -8   3  -7   -0.60    7.00
   8  -3   7    1.70    6.60
   8   2  -7   -0.20    6.20
  -8  -2   7   10.30    5.80
  -8  -2   7    2.70    4.90
  -7  -2   7  279.27   16.60
  -7  -2   7  252.57   13.50
   6   2  -7   12.70    4.40
  -6  -2   7   19.90    5.30
  -6  -2   7   13.80    3.60
   5   2  -7  128.29    9.10
   5   2  -7  130.99    9.80
  -5  -2   7  133.49    7.70
  -5  -2   7  126.89    8.20
  -5  -2   7  130.09    9.20
   4   2  -7    4.00    3.20
   4   2  -7    5.30    3.30
  -4  -2   7   -1.50    2.50
  -4  -2   7    1.20    2.20
  -4  -2   7    2.60    3.40
   3   2  -7    3.20    2.00
   3   2  -7   10.50    2.80
   3   2  -7    5.60    2.60
  -3  -2   7    6.30    3.30
  -3  -2   7    4.30    2.80
   2   2  -7   15.30    3.00
   2   2  -7   16.40    3.30
  -2  -2   7   20.90    2.60
  -2  -2   7   18.30    3.10
  -2  -2   7   19.70    4.00
   1   2  -7   40.40    3.90
   1   2  -7   36.60    3.50
  -1  -2   7   39.30    3.40
  -1  -2   7   41.20    2.70
  -1  -2   7   40.00    3.80
   0   2  -7  133.19    5.30
   0   2  -7  141.79    6.00
   0   2  -7  143.39    6.80
   0   2  -7  147.99    6.60
   0  -2   7  142.09    5.80
   0  -2   7  140.69    5.50
   0  -2   7  148.19    6.60
   0  -2   7  136.89    6.50
  -1   2  -7  344.07   11.50
  -1   2  -7  321.27   10.70
  -1   2  -7  325.07   11.50
  -1   2  -7  324.97   12.20
  -1   2  -7  343.57   10.90
   1  -2   7  346.27   11.60
   1  -2   7  337.07   12.00
   1  -2   7  335.27   10.90
   1  -2   7  341.97   10.70
  -2   2  -7   52.39    3.60
  -2   2  -7   57.69    5.00
  -2   2  -7   54.49    4.70
   2  -2   7   49.90    3.60
   2  -2   7   55.79    4.30
  -3   2  -7   58.59    5.70
  -3   2  -7   58.09    4.00
  -3   2  -7   56.39    4.90
  -3   2  -7   64.49    4.40
   3  -2   7   64.19    4.40
   3  -2   7   53.49    4.80
  -4   2  -7    1.10    2.20
  -4   2  -7    4.70    2.60
   4  -2   7    3.10    2.20
  -5   2  -7  221.18   11.40
   5  -2   7  204.68   11.20
  -6   2  -7   12.90    4.90
   6  -2   7    5.60    3.90
  -7   2  -7   -5.50    5.20
   7  -2   7   -1.00    4.80
  -8   2  -7   35.80    9.10
   8  -2   7   21.20    7.40
   8   1  -7    6.40    6.70
  -8  -1   7   -6.70    4.70
  -8  -1   7   -1.60    5.40
   7   1  -7   12.40    5.10
  -7  -1   7   29.10    6.30
  -7  -1   7   21.70    6.50
  -6  -1   7   55.39    6.80
  -6  -1   7   54.69    6.60
   5   1  -7  360.06   13.90
   5   1  -7  307.47   13.30
  -5  -1   7  342.57   13.90
  -5  -1   7  337.07   14.90
  -5  -1   7  309.97   13.00
   4   1  -7   24.80    4.30
   4   1  -7   22.60    3.60
   4   1  -7   25.90    4.40
  -4  -1   7   26.50    4.00
  -4  -1   7   19.70    4.40
  -4  -1   7   19.30    3.60
   3   1  -7  172.28    7.80
   3   1  -7  158.98    7.20
   3   1  -7  168.58    8.00
  -3  -1   7  169.18    8.40
  -3  -1   7  167.28    7.90
  -3  -1   7  166.18    7.30
   2   1  -7   40.00    4.00
   2   1  -7   36.90    3.40
   2   1  -7   37.80    3.20
  -2  -1   7   37.40    3.00
  -2  -1   7   47.10    5.00
  -2  -1   7   40.30    3.70
   1   1  -7  157.18    7.30
   1   1  -7  172.68    7.20
   1   1  -7  163.58    6.50
  -1  -1   7  159.18    6.60
  -1  -1   7  172.18    6.10
   0   1  -7    0.70    1.40
   0   1  -7    4.60    2.10
   0   1  -7    0.90    2.20
   0   1  -7    0.00    1.60
   0  -1   7    2.40    1.80
   0  -1   7   -2.30    1.50
   0  -1   7    4.10    1.70
   0  -1   7    0.10    1.50
  -1   1  -7  279.97   11.20
  -1   1  -7  270.67   11.00
  -1   1  -7  288.07    9.40
   1  -1   7  279.87    9.20
   1  -1   7  281.37   10.60
   1  -1   7  282.47   10.20
   1  -1   7  286.07    9.60
  -2   1  -7  928.01   26.50
  -2   1  -7  942.61   29.40
  -2   1  -7  911.61   26.30
  -2   1  -7  926.11   28.40
   2  -1   7  950.90   27.00
   2  -1   7  918.11   27.90
   2  -1   7  911.11   26.50
   2  -1   7  910.81   26.50
  -3   1  -7  281.07   12.10
  -3   1  -7  275.37   10.60
  -3   1  -7  289.77   15.70
  -3   1  -7  285.37   10.70
   3  -1   7  304.07   11.90
   3  -1   7  280.87   11.00
  -4   1  -7  604.84   21.70
   4  -1   7  591.54   20.40
  -5   1  -7    8.80    3.70
  -5   1  -7    6.60    3.70
   5  -1   7    6.70    3.40
  -6   1  -7   78.39    9.70
  -7   1  -7    6.00    6.20
  -8   1  -7   16.90    7.20
  -8   1  -7    9.50    6.70
   8  -1   7    9.90    7.10
   8   0  -7   15.00    6.50
  -8   0   7   19.50    6.40
  -8   0   7   12.60    5.00
   7   0  -7   24.20    5.50
  -7   0   7   21.80    5.30
  -7   0   7   10.40    4.10
   6   0  -7   31.80    5.40
  -6   0   7   43.10    5.80
  -6   0   7   41.30    5.90
  -6   0   7   29.00    7.20
   5   0  -7   10.70    3.90
  -5   0   7   14.70    4.10
  -5   0   7   13.40    3.60
  -5   0   7   11.50    3.00
   4   0  -7  119.09    6.50
   4   0  -7  123.79    7.00
  -4   0   7  114.99    7.30
  -4   0   7  131.39    6.60
   3   0  -7   85.49    4.90
   3   0  -7   77.89    5.00
   3   0  -7   80.39    5.20
  -3   0   7   80.39    5.60
  -3   0   7   93.89    4.90
  -3   0   7   82.29    5.10
   2   0  -7  130.39    6.30
   2   0  -7  129.99    6.30
   2   0  -7  122.29    5.70
  -2   0   7  134.19    6.70
  -2   0   7  125.29    5.90
  -2   0   7  127.49    5.50
   1   0  -7  510.75   15.60
   1   0  -7  497.55   16.80
  -1   0   7  512.95   15.50
  -1   0   7  509.95   15.00
   0   0  -7    3.40    2.60
   0   0  -7    8.90    3.30
   0   0   7    6.10    1.90
   0   0   7    6.70    2.70
   0   0   7    6.00    2.00
  -1   0  -7  160.68    9.00
  -1   0  -7  156.88    6.60
  -1   0  -7  169.68    8.30
  -1   0  -7  154.18    6.20
   1   0   7  155.98    6.80
   1   0   7  164.38    7.80
   1   0   7  174.48    8.00
  -2   0  -7   22.70    4.10
  -2   0  -7   18.10    2.60
  -2   0  -7   17.30    2.40
  -2   0  -7   20.20    5.30
   2   0   7   22.20    3.10
   2   0   7   30.20    4.60
   2   0   7   24.10    4.20
  -3   0  -7    5.20    4.40
  -3   0  -7    0.20    2.00
  -3   0  -7    7.10    3.30
  -3   0  -7   -0.80    1.80
   3   0   7   -2.10    2.30
   3   0   7   -0.40    2.00
   3   0   7    4.00    3.40
  -4   0  -7   23.40    5.30
  -4   0  -7   37.20    9.00
  -4   0  -7   38.30    7.50
   4   0   7   34.00    4.70
  -5   0  -7   11.20    4.90
   5   0   7   13.50    3.90
  -6   0  -7   60.39    8.30
  -7   0  -7   23.40    7.50
  -8   0  -7    1.80    7.10
   8  -1  -7   30.90    7.20
  -8   1   7   33.60    7.90
  -8   1   7   42.20    6.80
   7  -1  -7    5.00    4.90
  -7   1   7    3.20    4.40
  -7   1   7    5.90    4.00
   6  -1  -7   26.00    5.60
  -6   1   7   31.10    6.40
  -6   1   7   31.30    4.90
  -6   1   7   35.10    5.50
   5  -1  -7   42.70    6.20
   5  -1  -7   54.59    6.50
  -5   1   7   38.80    5.70
  -5   1   7   50.79    5.50
  -5   1   7   50.49    5.40
   4  -1  -7    9.90    2.80
  -4   1   7   13.80    2.90
  -4   1   7   14.20    3.20
  -4   1   7   12.90    3.40
   3  -1  -7    1.70    1.90
  -3   1   7    0.80    1.50
  -3   1   7    2.10    2.00
  -3   1   7    2.30    1.80
   2  -1  -7  503.85   15.80
   2  -1  -7  517.15   15.80
   2  -1  -7  510.85   16.80
  -2   1   7  513.55   16.60
  -2   1   7  509.35   15.80
  -2   1   7  516.75   15.50
   1  -1  -7   23.70    3.50
   1  -1  -7   25.20    2.90
   1  -1  -7   26.90    2.80
  -1   1   7   25.90    2.70
  -1   1   7   29.20    3.10
   0  -1  -7  266.07    9.40
   0  -1  -7  272.17   11.10
   0  -1  -7  259.77   12.40
   0  -1  -7  276.77    8.90
   0   1   7  264.77   11.10
   0   1   7  271.97    9.50
   0   1   7  269.47   10.90
   0   1   7  266.87    9.00
  -1  -1  -7  169.28    8.20
  -1  -1  -7  161.68    9.90
  -1  -1  -7  151.68    6.70
   1   1   7  156.38    7.00
   1   1   7  145.09    8.20
   1   1   7  140.69    7.70
  -2  -1  -7   -2.10    1.80
   2   1   7   -0.30    1.90
   2   1   7   -1.40    2.50
   2   1   7    4.80    2.10
  -3  -1  -7  125.19    6.80
  -3  -1  -7  122.49    6.20
  -3  -1  -7   94.09    9.70
  -3  -1  -7  103.29    8.10
   3   1   7  127.79    8.30
   3   1   7  110.39    6.90
   3   1   7  119.19    7.60
  -4  -1  -7   31.60    5.60
  -4  -1  -7   28.00    4.40
   4   1   7   33.40    6.70
   4   1   7   30.40    5.50
  -5  -1  -7   15.50    4.90
   5   1   7    9.70    3.80
  -6  -1  -7    3.40    5.50
  -7  -1  -7   28.00    8.10
   8  -2  -7   13.60    7.30
  -8   2   7   17.80    5.30
  -8   2   7   22.70    6.00
   7  -2  -7   43.10    7.40
  -7   2   7   57.19    7.00
  -7   2   7   48.00    6.80
   6  -2  -7   52.29    8.40
  -6   2   7   41.40    6.00
   5  -2  -7   58.89   10.10
   5  -2  -7   55.19    5.20
  -5   2   7   46.50    4.70
  -5   2   7   45.70    5.20
   4  -2  -7   43.00    6.10
   4  -2  -7   37.60    4.70
  -4   2   7   39.40    4.80
  -4   2   7   30.60    3.40
  -4   2   7   34.10    3.50
  -4   2   7   43.40    4.60
   3  -2  -7  190.68    7.90
   3  -2  -7  191.48    9.70
  -3   2   7  184.98    8.30
  -3   2   7  182.38    8.00
  -3   2   7  182.58    7.50
   2  -2  -7   30.70    2.70
   2  -2  -7   33.30    4.00
   2  -2  -7   30.50    4.40
  -2   2   7   31.40    3.40
  -2   2   7   31.30    3.20
   1  -2  -7    2.80    1.60
   1  -2  -7    0.40    1.50
   1  -2  -7   -0.20    2.40
  -1   2   7    3.30    2.80
  -1   2   7    5.10    2.30
  -1   2   7    1.90    1.60
  -1   2   7    0.10    1.70
   0  -2  -7    0.60    4.60
   0  -2  -7    0.40    2.20
   0  -2  -7    0.60    1.60
   0  -2  -7    2.50    2.00
   0   2   7    4.60    1.90
   0   2   7    3.00    2.90
   0   2   7    3.50    2.50
  -1  -2  -7  248.28   11.30
  -1  -2  -7  251.97    8.80
  -1  -2  -7  255.77   14.20
  -1  -2  -7  251.17    9.60
   1   2   7  248.58   10.20
   1   2   7  243.08   11.00
   1   2   7  240.18   11.90
  -2  -2  -7   21.20    7.10
  -2  -2  -7   23.00    4.50
  -2  -2  -7   15.20    3.10
   2   2   7   24.80    5.60
   2   2   7   21.50    3.80
   2   2   7   23.30    4.00
  -3  -2  -7  189.28   10.70
  -3  -2  -7  169.98   14.60
  -3  -2  -7  187.08    8.20
  -3  -2  -7  191.98    9.30
   3   2   7  190.68    9.70
   3   2   7  180.28   11.10
   3   2   7  186.98   10.60
  -4  -2  -7   37.30    7.10
   4   2   7   29.30    6.20
   4   2   7   35.30    5.60
  -5  -2  -7    9.10    5.20
   5   2   7   10.00    4.50
  -6  -2  -7    9.00    6.00
   6   2   7    1.70    5.30
  -7  -2  -7   -7.10    6.10
   8  -3  -7    2.10    5.90
  -8   3   7   -0.20    4.10
   7  -3  -7   43.00    9.00
  -7   3   7   26.30    5.20
   6  -3  -7   21.40    5.80
  -6   3   7   12.80    4.00
   5  -3  -7  131.69    9.80
  -5   3   7  143.79    7.50
   4  -3  -7  103.99    7.80
   4  -3  -7  104.29    6.40
  -4   3   7   92.99    5.70
   3  -3  -7   97.29    7.40
  -3   3   7  108.99    5.40
  -3   3   7  105.79    5.90
   2  -3  -7  151.38    8.80
  -2   3   7  167.28    8.20
  -2   3   7  168.28    7.00
   1  -3  -7   46.00    4.90
   1  -3  -7   46.80    7.10
   1  -3  -7   33.30    3.10
   1  -3  -7   35.60    4.90
  -1   3   7   46.50    5.30
  -1   3   7   37.30    5.40
  -1   3   7   40.30    3.90
   0  -3  -7   66.19    4.20
   0  -3  -7   54.49    5.30
   0   3   7   63.29    6.60
   0   3   7   63.69    5.20
   0   3   7   67.49    5.20
  -1  -3  -7  102.09    7.10
  -1  -3  -7   94.39    5.50
  -1  -3  -7   94.79   11.40
   1   3   7   92.89    5.80
   1   3   7   82.09    8.30
   1   3   7   90.89    7.00
  -2  -3  -7   92.69   13.30
  -2  -3  -7   68.79    6.70
  -2  -3  -7   73.79    5.60
   2   3   7   65.49    5.50
   2   3   7   71.49    7.70
   2   3   7   67.49    6.80
  -3  -3  -7    0.90    3.00
  -3  -3  -7   -6.90    5.70
  -3  -3  -7   -0.20    3.90
   3   3   7    2.70    4.10
   3   3   7    4.90    3.10
   3   3   7  -11.50    4.80
  -4  -3  -7    5.60    4.70
   4   3   7    1.40    2.90
   5   3   7    9.10    5.10
  -6  -3  -7   70.09   11.20
   6   3   7   91.09   11.80
   7   3   7   12.20   14.10
   8  -4  -7    5.50    7.60
  -8   4   7    2.30    4.10
   7  -4  -7   27.10    7.20
   6  -4  -7    2.20    3.90
   5  -4  -7    4.10    3.90
   4  -4  -7   -3.90    3.30
   3  -4  -7    7.90    3.60
  -3   4   7    5.20    2.00
  -3   4   7    2.60    2.70
   2  -4  -7   64.29    7.30
  -2   4   7   62.29    5.10
  -2   4   7   54.09    4.30
   1  -4  -7    7.20    2.80
   1  -4  -7    4.00    2.10
   1  -4  -7    4.20    2.90
  -1   4   7    3.30    2.90
  -1   4   7    9.20    5.10
   0  -4  -7   -1.10    2.10
   0  -4  -7    4.90    2.00
   0  -4  -7    1.50    2.50
   0   4   7    2.80    2.30
   0   4   7    4.60    4.00
   0   4   7    1.10    2.50
  -1  -4  -7  353.46   13.30
  -1  -4  -7  392.76   21.10
   1   4   7  362.36   19.60
   1   4   7  365.86   14.40
   1   4   7  363.96   17.10
  -2  -4  -7  123.39    7.20
  -2  -4  -7  129.89    9.30
   2   4   7  142.39    8.30
   2   4   7  115.99   10.80
   2   4   7  138.99    9.80
  -3  -4  -7    3.80    4.50
   3   4   7    0.50    3.50
   4   4   7    2.70    4.20
  -5  -4  -7    4.40    5.60
   5   4   7    7.90    5.90
  -6  -4  -7   19.80    6.80
   6   4   7   12.30    6.40
   8  -5  -7   12.00    8.00
   7  -5  -7   -0.80    5.90
   6  -5  -7   59.19    9.70
   5  -5  -7    3.10    4.60
   4  -5  -7   41.40    7.30
   2  -5  -7  196.98   11.00
  -2   5   7  179.58    9.70
  -2   5   7  174.98    8.30
   1  -5  -7   58.59    5.40
   1  -5  -7   66.29    6.60
  -1   5   7   52.99    4.90
  -1   5   7   81.99   10.60
  -1   5   7   59.19    6.10
   0  -5  -7   14.90    3.90
   0  -5  -7    9.70    3.70
   0  -5  -7   13.60    3.00
   0   5   7    4.20    2.70
   0   5   7    9.10    6.60
   0   5   7   16.10    3.60
  -1  -5  -7   27.30    5.60
  -1  -5  -7   33.10    4.40
   1   5   7   37.30    9.70
   1   5   7   30.30    5.20
   1   5   7   22.60    5.10
  -2  -5  -7   26.80    5.70
   2   5   7   26.60    4.80
  -3  -5  -7  310.77   16.10
   3   5   7  277.47   14.70
  -4  -5  -7   -2.00    4.80
   4   5   7    2.80    4.30
  -5  -5  -7   38.30    7.50
   5   5   7   25.20    7.20
  -6  -5  -7    2.30    5.90
   6   5   7   17.70    6.70
   8  -6  -7   28.90   10.60
   7  -6  -7   94.39   13.20
   6  -6  -7   19.90    6.90
   5  -6  -7   30.30    7.30
   4  -6  -7   13.90    6.30
   3  -6  -7   64.89    9.00
  -2   6   7  113.09    6.40
  -2   6   7   91.89    7.70
   1  -6  -7   39.60    6.70
  -1   6   7   31.90    4.60
  -1   6   7   34.00    5.90
  -1   6   7   43.10    9.90
   0  -6  -7   45.90    4.70
   0  -6  -7   56.39    6.70
   0  -6  -7   51.59    6.10
   0   6   7   45.40    5.90
   0   6   7   47.30    5.80
  -1  -6  -7   11.30    4.20
  -1  -6  -7    6.70    3.60
   1   6   7    3.50    3.20
  -2  -6  -7    1.40    4.10
   2   6   7   -1.40    3.80
   3   6   7    9.40    5.20
  -4  -6  -7   25.20    6.90
   4   6   7   25.40    6.20
  -5  -6  -7    1.90    6.60
   5   6   7   20.60    8.10
   6  -7  -7    3.40    6.40
   5  -7  -7   18.00    7.80
   4  -7  -7   33.10    7.00
   3  -7  -7   59.29    9.00
   2  -7  -7  450.55   19.60
  -2   7   7  399.06   17.90
  -2   7   7  428.26   15.80
   1  -7  -7  193.58   11.80
  -1   7   7  188.88    9.80
   0  -7  -7  102.99    8.40
   0  -7  -7   90.39    6.50
   0  -7  -7  105.39    7.70
   0   7   7  108.49    7.80
  -1  -7  -7   40.80    5.80
   1   7   7   35.20    6.50
   2   7   7    5.20    4.20
  -3  -7  -7    5.20    5.30
   3   7   7    2.30    4.70
  -4  -7  -7   13.00    5.70
   4   7   7   -2.40    5.20
   7  -8  -7   98.29   14.30
   6  -8  -7   59.79   11.60
   5  -8  -7   40.90   10.20
   4  -8  -7   16.60    7.00
   3  -8  -7    8.60    6.00
  -3   8   7    8.40    3.10
   2  -8  -7   -0.90    4.50
  -2   8   7   -1.20    3.30
  -1   8   7   16.00    3.90
   0   8   7   17.00    5.60
  -1  -8  -7   17.20    4.90
   1   8   7   26.20    5.80
  -2  -8  -7    9.00    5.00
   2   8   7    4.30    5.20
  -3  -8  -7   62.99    9.10
   3   8   7   53.79    7.70
  -4  -8  -7    0.00    8.10
   4   8   7    3.00    6.30
   6  -9  -7    7.60    7.20
   5  -9  -7   17.10    9.00
   4  -9  -7   10.00    6.50
   3  -9  -7    5.10    5.40
  -3   9   7    2.70    3.30
   2  -9  -7    7.50    6.60
  -2   9   7    6.30    3.80
   1  -9  -7   54.09    8.50
  -1   9   7   41.60    6.60
   0   9   7    9.40    4.60
  -1  -9  -7   32.60    7.10
   1   9   7   56.89    8.20
  -2  -9  -7   26.50    6.90
   2   9   7   21.30    6.40
  -3  -9  -7   21.80    7.30
   3   9   7   27.10    7.70
   5 -10  -7    3.60    8.00
   4 -10  -7   -3.50    8.20
   3 -10  -7   86.29   16.70
   2 -10  -7    8.00    6.30
  -2  10   7   10.30    4.40
  -1  10   7    3.20    4.70
   0  10   7    3.00    4.20
   1  10   7   16.20    6.80
   3 -11  -7    3.30    6.40
  -3  11   7   -4.50    4.50
  -2  11   7   62.09    8.00
  -1  11   7   41.50    7.70
   2  12  -8  -12.80    6.90
   1  12  -8   40.30    8.70
  -1 -12   8   30.50    6.20
   0  12  -8   19.30    7.20
   0  12  -8   17.40    7.50
  -1  12  -8   17.60    7.50
  -1  12  -8    8.00    6.00
   1 -12   8   12.00    5.20
  -2  12  -8    2.60    5.30
   2 -12   8    4.60    3.90
  -3  12  -8   40.20    8.20
   3 -12   8   41.70    7.20
  -4  12  -8   10.60    6.60
   4 -12   8   11.20    4.90
  -3 -11   8   10.70    5.40
   2  11  -8  100.89   12.00
   1  11  -8    3.00    6.20
   0  11  -8   53.19    8.90
   0 -11   8   33.90    6.20
  -1  11  -8   23.10    6.30
  -1  11  -8    5.10    5.80
   1 -11   8    4.90    3.60
  -2  11  -8   24.30    7.40
   2 -11   8   43.50    7.10
  -3  11  -8   47.70    8.10
   3 -11   8   32.20    5.80
  -4  11  -8    6.80    6.20
   4 -11   8    7.90    4.10
  -5  11  -8   12.60    6.60
   5 -11   8   12.00    5.10
  -4 -10   8   13.90    6.10
   3  10  -8   21.70    7.40
  -3 -10   8   33.20    6.40
   2  10  -8    8.30    6.10
  -2 -10   8    3.20    4.40
   1  10  -8    2.50    5.20
   0  10  -8   72.19    9.50
   0 -10   8   67.29    6.30
  -1  10  -8   51.49    7.70
  -1  10  -8   51.09    8.70
   1 -10   8   49.80    6.40
  -2  10  -8   42.90    8.40
   2 -10   8   32.70    5.70
  -3  10  -8   21.40    5.90
   3 -10   8   11.10    3.80
  -4  10  -8   16.00    5.70
   4 -10   8   22.10    5.20
   6 -10   8    3.40    4.90
  -5  -9   8   -0.80    5.50
   4   9  -8   -2.00    5.90
  -4  -9   8    0.60    4.80
   3   9  -8   31.10    7.40
   2   9  -8   13.10    6.30
  -2  -9   8    2.10    3.80
   1   9  -8  262.67   14.50
  -1  -9   8  256.37   11.50
  -1  -9   8  269.57   12.90
   0   9  -8   42.40    6.80
   0   9  -8   36.00    7.30
   0  -9   8   44.20    5.90
  -1   9  -8   52.29    7.80
  -1   9  -8   74.99    8.00
  -1   9  -8   55.39    7.60
   1  -9   8   49.99    6.20
  -2   9  -8  282.87   14.80
   2  -9   8  283.77   13.10
  -3   9  -8   55.89    8.10
   3  -9   8   47.20    6.60
  -4   9  -8   70.79   14.00
   4  -9   8   73.29    6.60
   5  -9   8   28.50    5.70
   6  -9   8   16.00    6.50
   7  -9   8   75.29   10.50
   7  -9   8   50.19    6.90
   6   8  -8   53.99   11.30
  -6  -8   8   57.29    8.80
   5   8  -8  140.39   13.00
  -5  -8   8  127.29   10.60
   4   8  -8   20.30    7.90
  -4  -8   8   24.00    5.80
   3   8  -8   92.19   11.60
  -3  -8   8   99.39   10.40
   2   8  -8    0.60    4.70
  -2  -8   8   -2.80    3.50
   1   8  -8    4.00    4.30
  -1  -8   8    2.60    3.10
  -1  -8   8    6.50    2.80
   0   8  -8   66.19    8.40
   0   8  -8   88.09    8.40
   0   8  -8   63.49    7.80
   0  -8   8   61.19    5.40
  -1   8  -8  133.19    9.30
  -1   8  -8  126.89    8.10
  -1   8  -8  120.39    8.70
   1  -8   8  135.29    7.60
  -2   8  -8  166.18   10.40
   2  -8   8  156.48    8.80
  -3   8  -8  401.06   17.70
   3  -8   8  419.16   16.30
  -4   8  -8   75.89    7.70
   4  -8   8   76.39    6.50
   5  -8   8  155.68   11.20
   5  -8   8  170.28   10.40
   6  -8   8   30.50    6.80
   6  -8   8   23.80    5.70
   7  -8   8    0.90    5.20
   6   7  -8   10.20    8.40
  -6  -7   8   16.60    7.20
   5   7  -8   13.30    6.70
  -5  -7   8    8.60    5.10
   4   7  -8   25.60    8.40
   3   7  -8   11.90    4.90
  -3  -7   8   14.30    4.50
   2   7  -8   87.59    9.70
  -2  -7   8   58.99    5.90
  -2  -7   8   77.69    8.40
   1   7  -8    5.20    3.70
   1   7  -8    9.20    4.60
  -1  -7   8    8.00    2.90
  -1  -7   8    7.40    3.70
   0   7  -8   10.20    3.50
   0   7  -8   10.30    3.50
   0   7  -8    9.80    3.40
  -1   7  -8    2.50    2.70
  -1   7  -8    7.30    2.90
  -1   7  -8    4.00    2.80
  -2   7  -8    6.30    3.70
   2  -7   8    2.70    2.00
  -3   7  -8    3.80    3.90
   3  -7   8    1.60    2.40
   4  -7   8    3.80    3.50
   4  -7   8    0.50    2.70
   5  -7   8    7.70    3.70
   5  -7   8   12.90    4.90
   6  -7   8   13.50    4.70
   6  -7   8   27.30    6.00
   7  -7   8    8.50    6.50
   7   6  -8   -0.60    7.10
  -7  -6   8   -5.90    5.50
   6   6  -8   -3.40    6.40
  -6  -6   8    5.20    4.80
  -5  -6   8   20.10    6.20
   4   6  -8   63.79    8.60
  -4  -6   8   43.40    7.00
   3   6  -8   36.20    6.90
  -3  -6   8   37.10    5.50
   2   6  -8    1.40    3.80
   2   6  -8    2.40    4.00
  -2  -6   8    2.60    3.70
  -2  -6   8    1.50    2.80
   1   6  -8   99.89    6.60
   1   6  -8   93.59    7.50
   1   6  -8  103.79    7.30
  -1  -6   8   98.79    7.00
  -1  -6   8   98.69    6.00
   0   6  -8  110.39    6.70
   0   6  -8  116.39    7.70
   0   6  -8  104.69    7.10
  -1   6  -8  231.38    9.20
  -1   6  -8  213.08   10.00
   1  -6   8  216.08    9.50
  -2   6  -8   -1.80    2.90
   2  -6   8   -0.10    1.40
  -3   6  -8  108.39    7.60
   3  -6   8  110.39    6.90
   4  -6   8   16.60    3.70
   4  -6   8   24.50    4.30
   5  -6   8   38.00    6.00
   5  -6   8   29.80    4.90
   6  -6   8    9.70    4.90
   6  -6   8    3.00    3.30
   7  -6   8   18.00    5.60
   7   5  -8   16.10    8.40
  -7  -5   8   28.30    7.70
  -7  -5   8   16.30    5.30
   6   5  -8    3.10    5.80
  -6  -5   8   15.00    6.00
   5   5  -8   28.10    6.70
   4   5  -8   29.80    6.10
  -4  -5   8   18.70    5.10
   3   5  -8   66.39    8.00
   3   5  -8   47.40    7.00
  -3  -5   8   49.00    6.70
  -3  -5   8   53.79    5.50
   2   5  -8   35.70    5.30
  -2  -5   8   36.70    5.00
  -2  -5   8   34.80    5.00
   1   5  -8    0.50    2.30
   1   5  -8   -2.90    2.90
   1   5  -8    1.90    2.50
  -1  -5   8    4.20    2.50
   0   5  -8   50.09    5.10
   0   5  -8   53.59    4.20
   0   5  -8   54.89    4.80
   0  -5   8   50.19    3.60
   0  -5   8   48.70    4.10
  -1   5  -8   49.99    4.00
  -1   5  -8   51.19    4.90
  -1   5  -8   50.59    4.70
   1  -5   8   49.70    4.10
  -2   5  -8  112.09    7.40
  -2   5  -8  109.49    7.00
   2  -5   8  102.39    6.10
  -3   5  -8    5.20    3.20
  -3   5  -8    0.50    3.20
   3  -5   8    6.70    2.50
   3  -5   8    1.90    1.90
   4  -5   8    2.70    2.60
   4  -5   8    7.40    3.50
   5  -5   8   11.20    3.10
   5  -5   8   11.70    4.10
   6  -5   8    8.30    4.50
  -8   5  -8   10.70    9.90
   8  -5   8    1.00    6.50
  -8  -4   8    9.40    6.70
   7   4  -8   23.00    7.20
  -7  -4   8   29.50    7.20
  -7  -4   8   24.70    5.80
   6   4  -8   25.30    6.90
  -6  -4   8   21.20    5.10
   5   4  -8  102.79    8.90
  -5  -4   8   88.59    8.00
   4   4  -8    0.70    4.50
   4   4  -8    2.00    3.40
  -4  -4   8   -3.90    3.80
  -4  -4   8    4.00    3.60
   3   4  -8  391.86   16.40
   3   4  -8  373.56   15.50
  -3  -4   8  390.06   15.10
  -3  -4   8  399.26   17.00
   2   4  -8  288.07   12.80
   2   4  -8  297.37   12.30
  -2  -4   8  293.67   11.70
  -2  -4   8  294.67   12.60
   1   4  -8   73.89    5.20
   1   4  -8   64.89    5.80
   1   4  -8   77.09    5.00
  -1  -4   8   69.49    5.30
  -1  -4   8   80.49    4.80
   0   4  -8   31.20    3.70
   0   4  -8   43.20    5.10
   0   4  -8   31.20    4.40
   0  -4   8   36.30    4.30
   0  -4   8   26.10    3.10
   0  -4   8   28.00    2.90
  -1   4  -8   23.50    3.40
  -1   4  -8   29.90    3.20
  -1   4  -8   26.20    4.00
   1  -4   8   21.10    3.80
   1  -4   8   18.80    3.00
  -2   4  -8   70.09    6.00
  -2   4  -8   72.59    4.60
  -2   4  -8   91.89    6.10
   2  -4   8   88.99    5.70
   2  -4   8   86.99    5.30
   2  -4   8   83.69    5.10
  -3   4  -8    8.20    3.20
   3  -4   8    7.10    2.30
   3  -4   8    9.60    2.60
   3  -4   8    5.60    3.10
   4  -4   8   77.29    5.90
   4  -4   8   90.79    6.30
   5  -4   8  138.19    9.30
   6  -4   8   10.60    4.50
   7  -4   8   12.40    5.90
   8  -4   8   69.49   10.90
  -8  -3   8   16.30    6.20
  -8  -3   8    8.30    6.70
   7   3  -8   23.40    7.00
  -7  -3   8   25.60    6.00
  -7  -3   8   23.10    5.50
   6   3  -8   17.30    6.20
  -6  -3   8   30.10    5.60
  -6  -3   8   29.30    5.60
   5   3  -8   86.09    8.90
   5   3  -8   97.79    8.20
  -5  -3   8   99.39    7.70
   4   3  -8   64.99    9.50
   4   3  -8   43.70    6.20
   4   3  -8   41.00    5.90
  -4  -3   8   47.90    6.40
  -4  -3   8   47.80    6.40
   3   3  -8   86.49    6.70
   3   3  -8   79.39    6.20
  -3  -3   8   74.89    6.40
  -3  -3   8   76.49    5.90
  -3  -3   8   79.39    4.80
   2   3  -8  108.39    6.40
  -2  -3   8   99.89    6.60
   1   3  -8   16.50    3.80
   1   3  -8   10.90    2.70
   1   3  -8   16.60    2.70
  -1  -3   8   18.00    2.90
  -1  -3   8   19.10    3.10
   0   3  -8   75.59    4.50
   0   3  -8   73.79    5.20
   0   3  -8   69.99    5.00
   0  -3   8   80.69    4.40
   0  -3   8   83.39    5.00
   0  -3   8   68.99    6.10
   0  -3   8   74.69    4.10
  -1   3  -8  253.87    9.00
  -1   3  -8  257.47   10.40
  -1   3  -8  245.48    9.90
   1  -3   8  244.68    9.50
   1  -3   8  264.07    9.30
   1  -3   8  245.28   10.30
  -2   3  -8   85.49    6.30
  -2   3  -8   83.59    4.50
   2  -3   8   86.09    5.10
   2  -3   8   82.39    5.00
   2  -3   8   89.79    5.80
  -3   3  -8    7.00    2.40
  -3   3  -8    7.70    2.10
  -3   3  -8    2.30    3.10
   3  -3   8    2.50    1.90
   3  -3   8    0.30    2.50
   3  -3   8    1.80    2.10
  -4   3  -8    1.80    3.50
   4  -3   8    2.20    3.20
   4  -3   8   -0.40    2.10
  -5   3  -8   23.30    4.00
   6  -3   8   50.49    7.40
  -7   3  -8   31.20    7.00
   7  -3   8   19.50    6.20
  -8   3  -8  -18.90    7.00
   8  -3   8    9.00    6.20
   8   2  -8   63.29    9.40
  -8  -2   8   60.19    8.00
  -8  -2   8   68.19    9.30
  -7  -2   8  119.89    9.00
  -7  -2   8  133.89   10.70
   6   2  -8   38.30    6.40
   6   2  -8   35.90    6.60
  -6  -2   8   35.00    6.10
  -6  -2   8   28.20    5.40
   5   2  -8  112.99    8.20
   5   2  -8  102.99    8.50
  -5  -2   8  124.59   14.80
  -5  -2   8  117.29    8.20
  -5  -2   8  105.49    6.80
   4   2  -8   16.40    4.40
   4   2  -8    9.10    3.10
   4   2  -8   10.10    4.30
  -4  -2   8   10.60    3.70
  -4  -2   8   13.60    3.00
  -4  -2   8   17.10    4.60
   3   2  -8  184.48    8.60
   3   2  -8  180.88    8.10
   3   2  -8  189.18    9.50
  -3  -2   8  194.38    9.00
  -3  -2   8  179.68    9.40
  -3  -2   8  174.48    7.60
   2   2  -8    3.80    2.10
   2   2  -8    6.60    2.10
   2   2  -8    3.70    2.10
  -2  -2   8    5.70    1.90
  -2  -2   8    6.20    2.40
   1   2  -8    0.80    1.70
   1   2  -8    0.90    2.20
   1   2  -8    0.60    1.60
  -1  -2   8    1.40    1.40
  -1  -2   8    4.90    2.10
  -1  -2   8    6.00    2.30
   0   2  -8  139.89    6.80
   0   2  -8  128.89    5.90
   0   2  -8  136.89    6.80
   0   2  -8  129.99    5.40
   0  -2   8  140.39    5.40
   0  -2   8  122.49    5.70
   0  -2   8  127.79    7.20
   0  -2   8  132.69    6.50
  -1   2  -8    1.20    1.60
  -1   2  -8    1.70    1.20
  -1   2  -8   -0.50    1.60
  -1   2  -8    4.10    2.60
   1  -2   8    1.50    1.70
   1  -2   8    4.10    1.90
   1  -2   8    1.90    1.10
   1  -2   8    6.00    2.30
  -2   2  -8  371.76   12.30
  -2   2  -8  371.96   12.30
  -2   2  -8  374.96   14.40
  -2   2  -8  359.06   13.90
   2  -2   8  383.76   12.60
   2  -2   8  359.56   12.70
   2  -2   8  372.96   13.80
  -3   2  -8  152.38    9.20
  -3   2  -8  137.29    6.90
  -3   2  -8  130.29    8.00
  -3   2  -8  148.19    6.60
   3  -2   8  137.29    7.70
   3  -2   8  140.99    6.90
   3  -2   8  142.39    7.40
  -4   2  -8   44.80    6.70
  -4   2  -8   60.29    6.40
  -4   2  -8   51.69    4.90
   4  -2   8   49.10    7.40
  -5   2  -8   75.59    8.10
  -5   2  -8   62.29    5.80
   5  -2   8   57.79    7.40
  -6   2  -8   25.80    6.40
   6  -2   8   20.40    5.70
   7  -2   8   16.70    5.20
  -8   2  -8   -8.60    7.30
   8  -2   8   12.30    6.80
   8   1  -8   33.10    7.60
  -8  -1   8   44.10    8.40
  -8  -1   8   43.70    7.10
   7   1  -8   -1.00    4.20
  -7  -1   8    7.00    4.30
  -6  -1   8   60.39    7.00
  -6  -1   8   68.19    7.60
   5   1  -8   65.89    6.80
   5   1  -8   57.09    5.90
  -5  -1   8   53.99    5.20
  -5  -1   8   61.19    6.00
  -5  -1   8   67.79    7.80
   4   1  -8  231.38   10.00
   4   1  -8  226.98   10.20
   4   1  -8  215.28    9.70
  -4  -1   8  195.68    9.50
  -4  -1   8  209.38   10.60
  -4  -1   8  222.58   10.50
   3   1  -8   13.20    3.20
   3   1  -8   10.40    2.80
   3   1  -8   10.50    2.60
  -3  -1   8   13.40    2.70
  -3  -1   8    6.00    3.40
  -3  -1   8   11.10    3.10
   2   1  -8  443.16   15.40
   2   1  -8  428.06   14.70
   2   1  -8  428.56   14.10
  -2  -1   8  457.25   14.00
  -2  -1   8  450.15   15.90
  -2  -1   8  460.85   14.80
   1   1  -8    1.50    1.40
   1   1  -8   -2.40    1.90
   1   1  -8   -3.20    2.10
   1   1  -8   -0.20    1.50
  -1  -1   8    1.70    2.00
  -1  -1   8    0.10    1.70
  -1  -1   8    1.40    1.70
   0   1  -8  320.37   12.40
   0   1  -8  319.17   10.90
   0   1  -8  322.07   10.40
   0  -1   8  326.97   12.00
   0  -1   8  334.47   11.70
   0  -1   8  337.07   11.10
   0  -1   8  320.97   10.50
  -1   1  -8  175.58    7.20
  -1   1  -8  191.18    9.20
  -1   1  -8  166.88    8.70
  -1   1  -8  190.18    7.10
   1  -1   8  179.08    7.40
   1  -1   8  188.68    8.00
   1  -1   8  188.48    6.80
   1  -1   8  191.68    8.40
  -2   1  -8  549.05   19.70
  -2   1  -8  578.24   17.70
  -2   1  -8  592.74   18.10
  -2   1  -8  568.24   20.90
   2  -1   8  582.84   17.70
   2  -1   8  568.34   18.40
   2  -1   8  598.94   18.10
   2  -1   8  590.34   19.40
  -3   1  -8  120.79    6.10
  -3   1  -8  105.49    6.10
  -3   1  -8  102.39    8.30
  -3   1  -8  109.59    8.80
   3  -1   8  115.19    7.30
   3  -1   8  108.89    6.30
   3  -1   8  119.99    6.10
   3  -1   8  120.69    6.10
  -4   1  -8   15.50    4.30
  -4   1  -8   16.80    3.30
   4  -1   8   11.60    3.50
  -5   1  -8    3.80    3.90
  -5   1  -8    6.60    4.10
   5  -1   8   -0.70    3.20
  -6   1  -8   16.30    6.20
   6  -1   8   17.20    5.40
  -7   1  -8   -0.50    6.50
  -8   1  -8   -7.30    7.10
   8   0  -8   11.40    7.50
  -8   0   8   15.20    5.30
  -8   0   8   19.90    6.30
   7   0  -8   -8.40    4.50
  -7   0   8   10.40    4.00
  -7   0   8    0.40    4.10
   6   0  -8    1.50    3.60
  -6   0   8    5.10    3.20
  -6   0   8   -4.00    3.60
   5   0  -8   49.40    6.60
  -5   0   8   51.69    5.10
  -5   0   8   54.59    6.50
   4   0  -8  121.49    6.70
   4   0  -8  123.09    6.60
   4   0  -8  113.19    6.80
  -4   0   8  111.49    6.70
  -4   0   8  116.39    7.80
  -4   0   8  118.39    8.90
   3   0  -8  683.13   21.10
   3   0  -8  641.34   20.70
   3   0  -8  676.63   21.00
  -3   0   8  683.83   20.90
  -3   0   8  667.13   20.40
  -3   0   8  680.33   22.10
   2   0  -8   83.99    4.80
   2   0  -8   84.59    4.60
  -2   0   8   83.89    4.80
  -2   0   8   83.49    4.30
  -2   0   8   85.89    5.50
   1   0  -8 2219.48   60.69
   1   0  -8 2254.57   60.19
   1   0  -8 2277.37   62.59
  -1   0   8 2286.37   61.19
  -1   0   8 2262.17   61.89
  -1   0   8 2255.37   60.69
  -1   0   8 2268.17   60.09
   0   0  -8  352.16   12.00
   0   0  -8  357.66   13.70
   0   0  -8  355.26   14.40
   0   0  -8  360.96   11.40
   0   0   8  371.36   13.30
   0   0   8  357.36   12.10
   0   0   8  380.46   12.80
   0   0   8  355.46   11.50
  -1   0  -8  383.76   14.60
  -1   0  -8  382.16   12.30
  -1   0  -8  382.56   12.80
  -1   0  -8  395.96   15.90
   1   0   8  380.96   14.20
   1   0   8  375.86   12.80
  -2   0  -8   63.99    4.40
  -2   0  -8   59.49    3.80
  -2   0  -8   61.79    4.10
  -2   0  -8   68.49    7.70
  -2   0  -8   64.69    9.60
   2   0   8   60.29    5.10
   2   0   8   59.49    5.30
   2   0   8   72.19    4.80
  -3   0  -8  128.69    6.60
  -3   0  -8  153.08    7.30
  -3   0  -8  132.59    8.50
  -3   0  -8  119.49   10.10
   3   0   8  128.49    7.70
   3   0   8  133.89    8.50
   3   0   8  139.99    7.70
   3   0   8  134.09    6.90
  -4   0  -8   31.80    5.10
  -4   0  -8   27.00    4.40
   4   0   8   31.00    5.40
   4   0   8   29.80    4.20
  -5   0  -8    2.80    3.60
  -6   0  -8   -1.50    5.60
  -7   0  -8    8.10    6.60
   8  -1  -8    6.50    6.20
  -8   1   8   19.60    9.20
  -8   1   8   21.10    4.70
   7  -1  -8   -1.40    3.60
  -7   1   8    5.00    3.80
  -7   1   8    4.30    4.40
   6  -1  -8   30.10    7.40
  -6   1   8   34.60    5.10
  -6   1   8   29.20    5.30
  -6   1   8   26.40    6.00
   5  -1  -8    9.70    3.50
   5  -1  -8    7.80    3.30
  -5   1   8    9.70    3.90
  -5   1   8   11.70    3.40
  -5   1   8   17.90    3.90
   4  -1  -8  315.27   12.80
  -4   1   8  351.36   13.70
   3  -1  -8   29.50    3.50
   3  -1  -8   46.80    4.90
  -3   1   8   39.70    3.80
  -3   1   8   36.40    4.00
  -3   1   8   39.60    4.00
   2  -1  -8  140.39    6.20
   2  -1  -8  141.79    7.40
   2  -1  -8  136.29    6.30
  -2   1   8  135.39    7.00
  -2   1   8  144.29    6.20
  -2   1   8  152.68    6.60
   1  -1  -8    0.50    1.60
   1  -1  -8    1.30    2.30
   1  -1  -8    2.80    1.60
   1  -1  -8    3.30    3.50
  -1   1   8    1.30    1.90
  -1   1   8    3.90    2.10
  -1   1   8    3.50    1.90
   0  -1  -8    7.60    2.50
   0  -1  -8    5.50    2.30
   0  -1  -8    7.70    3.90
   0   1   8    4.00    2.00
   0   1   8    6.10    1.80
   0   1   8    5.30    2.50
   0   1   8    5.50    2.50
  -1  -1  -8   62.49    7.50
  -1  -1  -8   65.99    5.50
  -1  -1  -8   67.49    4.30
  -1  -1  -8   60.19    3.80
   1   1   8   55.19    5.30
   1   1   8   59.09    5.10
   1   1   8   64.09    4.50
  -2  -1  -8   26.70    3.50
  -2  -1  -8   36.60    5.40
  -2  -1  -8   40.50    4.00
  -2  -1  -8   27.40    2.80
  -2  -1  -8   26.20    6.40
   2   1   8   33.10    4.80
   2   1   8   40.90    4.50
   2   1   8   35.10    5.20
  -3  -1  -8  110.09    8.50
  -3  -1  -8  106.29    5.90
   3   1   8   98.29    7.80
   3   1   8   91.29    7.30
   3   1   8  102.99    6.70
  -4  -1  -8   48.00    7.80
   4   1   8   49.60    6.90
   4   1   8   46.00    6.90
   4   1   8   53.69    6.30
  -5  -1  -8    8.40    4.50
   5   1   8   17.90    5.80
   5   1   8   14.00    4.40
  -6  -1  -8    6.00    6.30
  -7  -1  -8   37.50    8.40
   8  -2  -8   23.80    8.00
  -8   2   8   12.20    5.10
   7  -2  -8    3.30    4.80
  -7   2   8   17.00    4.90
  -7   2   8    9.70    4.00
   6  -2  -8    7.00    4.30
  -6   2   8   16.10    5.10
  -6   2   8    5.50    3.00
  -6   2   8   11.40    3.80
   5  -2  -8    4.80    3.10
   5  -2  -8    5.80    3.80
  -5   2   8   -0.40    2.70
  -5   2   8    6.10    2.80
  -5   2   8    6.90    3.90
   4  -2  -8    1.90    2.20
   4  -2  -8    1.60    2.50
  -4   2   8    8.70    3.00
  -4   2   8    5.40    3.90
  -4   2   8    1.60    2.50
   3  -2  -8   11.40    3.60
   3  -2  -8   16.50    2.90
  -3   2   8   16.80    2.80
  -3   2   8   23.00    3.60
  -3   2   8   20.30    2.90
   2  -2  -8   41.90    5.10
   2  -2  -8   45.40    4.30
   2  -2  -8   38.60    3.20
  -2   2   8   40.70    4.10
   1  -2  -8    4.60    2.50
   1  -2  -8    9.00    3.40
   1  -2  -8    4.30    2.00
   1  -2  -8   11.00    2.40
  -1   2   8    5.40    2.10
  -1   2   8    9.70    3.10
  -1   2   8    5.70    2.10
   0  -2  -8  136.49    6.30
   0  -2  -8  141.09   10.60
   0  -2  -8  134.99    7.80
   0   2   8  125.89    6.60
   0   2   8  126.29    7.60
   0   2   8  138.59    8.50
  -1  -2  -8   38.30    3.70
  -1  -2  -8   43.20    8.40
  -1  -2  -8   38.80    5.50
   1   2   8   53.79    7.00
   1   2   8   41.00    4.80
   1   2   8   37.90    4.40
  -2  -2  -8   45.90    8.40
  -2  -2  -8   23.90    3.50
   2   2   8   27.30    5.60
   2   2   8   28.60    4.40
   2   2   8   25.40    5.00
  -3  -2  -8   14.60    6.40
  -3  -2  -8    3.30    3.20
  -3  -2  -8   -0.40    2.50
  -3  -2  -8   -2.70    2.50
   3   2   8    2.10    4.30
   3   2   8    4.50    4.20
   3   2   8    0.70    2.40
  -4  -2  -8    6.90    4.00
   4   2   8    3.30    4.70
   4   2   8    2.90    3.40
   5   2   8   56.09    7.50
  -6  -2  -8   64.39   10.10
   6   2   8   75.49    8.50
  -7  -2  -8    3.00    7.60
   8  -3  -8    9.50    7.20
  -8   3   8    4.10    4.60
   7  -3  -8    4.10    5.40
  -7   3   8    7.40    4.20
   6  -3  -8   -3.10    3.70
   5  -3  -8   37.20    5.30
   5  -3  -8   44.70    7.10
  -5   3   8   35.30    5.00
   4  -3  -8    0.00    3.40
  -4   3   8    4.50    2.50
  -4   3   8    1.00    2.50
   3  -3  -8   26.70    5.30
  -3   3   8   34.40    4.30
  -3   3   8   27.40    3.70
   2  -3  -8   16.60    3.70
  -2   3   8   26.50    4.50
  -2   3   8   34.30    4.00
   1  -3  -8  160.98    8.40
   1  -3  -8  161.88    6.90
   1  -3  -8  164.48    8.80
  -1   3   8  169.68    8.20
  -1   3   8  174.68   10.10
  -1   3   8  163.98    8.70
   0  -3  -8  179.68   12.80
   0  -3  -8  193.28    8.20
   0  -3  -8  203.08    9.70
   0  -3  -8  187.18    8.70
   0   3   8  189.98    8.60
   0   3   8  191.98    9.90
   0   3   8  195.98   11.50
  -1  -3  -8   23.60    4.70
  -1  -3  -8   20.60    3.50
  -1  -3  -8   15.90    6.80
   1   3   8   27.10    6.20
   1   3   8   22.30    4.80
   1   3   8   21.60    3.70
  -2  -3  -8  122.29    9.00
  -2  -3  -8  118.99    6.90
  -2  -3  -8  133.59   14.90
   2   3   8  101.29    7.30
   2   3   8  115.09    9.50
   2   3   8  127.19    8.70
  -3  -3  -8    2.60    3.70
  -3  -3  -8    0.20    6.80
   3   3   8    3.00    5.90
   3   3   8    7.40    5.20
   3   3   8    5.10    3.20
  -4  -3  -8  560.74   23.50
   4   3   8  530.75   21.30
  -5  -3  -8   51.69    9.10
  -6  -3  -8  137.79   12.80
   6   3   8  147.99   12.20
   7  -4  -8   52.59    9.50
   6  -4  -8   -1.10    4.30
   5  -4  -8   -1.70    4.40
   4  -4  -8   87.59   10.00
   3  -4  -8  187.38   10.80
  -3   4   8  185.68    9.30
  -3   4   8  164.28    7.80
   2  -4  -8    9.00    3.40
  -2   4   8    0.70    2.60
  -2   4   8    5.50    3.00
   1  -4  -8  715.23   24.60
   1  -4  -8  738.53   22.10
   1  -4  -8  737.43   24.00
  -1   4   8  710.33   24.80
  -1   4   8  754.82   22.90
  -1   4   8  727.53   27.50
   0  -4  -8    3.20    3.20
   0  -4  -8    1.70    2.40
   0   4   8   -0.70    3.10
   0   4   8    7.90    5.00
   0   4   8   -0.10    2.30
  -1  -4  -8  123.79    8.30
   1   4   8  124.19    8.90
   1   4   8  106.29   10.60
   1   4   8  120.69    7.70
  -2  -4  -8  196.28   11.90
  -2  -4  -8  192.68   10.50
   2   4   8  220.18   25.10
   2   4   8  182.48   10.30
  -3  -4  -8   14.20    5.30
   3   4   8    7.30    4.10
  -5  -4  -8    9.00    6.20
   5   4   8    8.20    5.40
  -6  -4  -8    6.20    7.00
   6   4   8    8.60    6.50
   8  -5  -8    3.20    8.10
   7  -5  -8   14.00    7.10
   6  -5  -8    4.10    5.50
   5  -5  -8   53.29    8.80
   4  -5  -8    3.80    4.50
   3  -5  -8   17.00    5.50
  -3   5   8   15.40    4.20
  -3   5   8   15.30    3.10
   2  -5  -8   72.49    7.10
  -2   5   8   61.19    4.80
  -2   5   8   69.69   10.30
  -2   5   8   65.39    6.40
   1  -5  -8   26.50    5.50
   1  -5  -8   26.30    4.60
   1  -5  -8   26.40    3.60
  -1   5   8   27.10    6.00
  -1   5   8   30.30    7.80
   0  -5  -8    8.80    3.10
   0   5   8   13.40    3.80
   0   5   8   13.00    6.30
   0   5   8   25.50    5.50
  -1  -5  -8  172.18    8.70
  -1  -5  -8  163.68   10.70
   1   5   8  158.18    9.30
  -2  -5  -8  188.48   11.70
   2   5   8  179.38   10.80
  -4  -5  -8   11.00    5.90
   4   5   8    8.30    4.60
  -5  -5  -8   18.70    6.90
   5   5   8   26.50    7.20
   8  -6  -8   44.10   10.80
   6  -6  -8   15.90    6.40
   5  -6  -8   45.70    8.10
   4  -6  -8   17.00    5.90
   3  -6  -8   44.40    7.60
  -3   6   8   54.59    7.00
   2  -6  -8  135.49   10.20
  -2   6   8  133.79    7.40
  -2   6   8  135.79    9.50
   1  -6  -8   52.69    7.40
  -1   6   8   51.79    6.90
  -1   6   8   47.10    5.20
   0  -6  -8    2.90    3.40
   0  -6  -8    1.70    2.80
   0   6   8    1.70    2.90
  -1  -6  -8  101.69    8.50
   1   6   8  114.09    8.50
  -2  -6  -8    8.90    5.30
  -3  -6  -8   -8.10    5.20
   3   6   8    4.90    4.20
  -4  -6  -8    8.60    5.10
   4   6   8   12.30    5.70
   5   6   8   -0.70    6.40
   7  -7  -8   10.50    7.10
   6  -7  -8   42.30    9.00
   5  -7  -8   15.70    7.20
   4  -7  -8  250.87   15.80
   3  -7  -8   20.00    6.10
  -3   7   8   32.00    4.70
  -3   7   8   32.60    6.00
   2  -7  -8    6.40    4.80
  -2   7   8   14.30    3.80
   1  -7  -8   88.69    9.80
  -1   7   8   58.59    6.00
   0  -7  -8   29.50    5.50
   0  -7  -8   18.40    4.30
   0  -7  -8   24.30    5.40
   0   7   8   22.40    4.90
  -1  -7  -8   41.40    7.10
   1   7   8   39.20    6.60
   2   7   8    5.10    4.30
  -3  -7  -8    3.70    5.40
   3   7   8    8.80    5.20
  -4  -7  -8   13.10    5.90
   4   7   8   -0.20    5.70
   7  -8  -8   19.40    9.60
   6  -8  -8   16.60    9.20
   5  -8  -8    6.30    7.30
   4  -8  -8   21.20    6.90
   3  -8  -8   -2.30    5.80
  -3   8   8    1.00    3.10
   2  -8  -8   -0.90    5.10
  -2   8   8    4.20    3.50
   1  -8  -8   50.99    8.10
  -1   8   8   44.50    6.40
   1   8   8   12.60    4.90
  -2  -8  -8    2.40    5.30
   2   8   8   -2.20    4.20
  -3  -8  -8    1.20    5.70
   3   8   8   -5.10    5.60
   6  -9  -8   56.09   12.10
   5  -9  -8    7.20    7.40
   4  -9  -8   15.20    7.90
   3  -9  -8    7.80    7.40
  -3   9   8    5.60    4.00
   2  -9  -8   11.60    6.90
   1  -9  -8    8.90    6.40
  -1   9   8   17.90    4.80
   0   9   8   -3.10    3.60
  -1  -9  -8    9.50    7.20
   1   9   8   20.60    5.80
   2   9   8   25.90    7.50
   5 -10  -8    4.70    7.90
   4 -10  -8   17.90    8.10
   3 -10  -8   44.60   11.40
  -3  10   8   43.20    6.40
   2 -10  -8   10.40    7.00
  -2  10   8    7.00    5.00
  -1  10   8   27.80    6.40
   0  10   8   -2.60    4.40
  -1 -10  -8   67.49   10.50
   1  10   8   32.10    7.40
   1  12  -9   98.39   13.20
   1  12  -9   92.99   12.40
  -1 -12   9   75.19    9.10
   0  12  -9    3.90    7.40
   0  12  -9   19.30    7.90
   0 -12   9   16.30    5.60
  -1  12  -9   85.89   10.90
  -1  12  -9   90.19   12.10
  -2  12  -9    5.10    6.20
   2 -12   9   11.60    4.70
  -3  12  -9   40.30    8.70
   3 -12   9   45.00    7.10
  -4  12  -9   -0.80    6.80
   4 -12   9    2.60    4.30
  -3 -11   9    4.50    5.40
   2  11  -9   93.49   11.90
   1  11  -9   45.90    9.50
   1  11  -9   47.70    9.10
  -1 -11   9   51.79    7.70
   0  11  -9  109.79   13.20
   0  11  -9  123.49   15.60
   0 -11   9   85.29    7.70
  -1  11  -9   69.79    9.60
  -1  11  -9   89.89   10.60
   1 -11   9   88.19    9.30
  -2  11  -9   19.80    7.00
   2 -11   9   20.10    4.90
  -3  11  -9    4.10    5.40
   3 -11   9    4.00    3.50
  -4  11  -9   24.60    6.50
  -5  11  -9   19.10    7.60
   5 -11   9   14.50    5.10
  -4 -10   9    0.20    5.10
   3  10  -9   71.19   10.60
  -3 -10   9   57.99    8.30
   2  10  -9   -3.80    5.90
  -2 -10   9    3.00    4.10
   1  10  -9   25.50    6.60
   0  10  -9   -0.50    4.80
   0  10  -9   -0.70    4.90
   0 -10   9    5.10    2.80
  -1  10  -9   10.50    5.60
  -1  10  -9   19.70    5.80
   1 -10   9   12.00    3.50
  -2  10  -9    6.70    4.60
   2 -10   9    5.00    3.00
  -3  10  -9    9.40    5.60
   3 -10   9   10.40    4.00
  -4  10  -9    3.00    4.80
   4 -10   9    4.40    3.50
   5 -10   9   -0.10    3.90
   6 -10   9    9.50    5.50
  -5  -9   9   17.80    7.00
   4   9  -9   13.50    7.30
  -4  -9   9   16.90    6.20
   3   9  -9    7.20    6.00
  -3  -9   9    1.50    5.00
   2   9  -9   -5.30    6.20
  -2  -9   9    4.50    3.70
   1   9  -9   17.30    6.40
   1   9  -9   11.10    5.90
  -1  -9   9   10.00    3.80
   0   9  -9   84.99    9.70
   0   9  -9   74.19    9.80
   0  -9   9   78.79    7.60
  -1   9  -9   13.60    4.10
  -1   9  -9   23.80    5.90
  -1   9  -9   20.30    5.10
   1  -9   9   10.10    3.50
  -2   9  -9    6.30    4.60
   2  -9   9   11.10    3.30
  -3   9  -9    0.30    4.70
   3  -9   9    4.60    3.40
  -4   9  -9   12.00    5.90
   4  -9   9    8.00    3.30
   5  -9   9   27.00    5.60
   6  -9   9   48.60    7.80
   6  -9   9   77.79   15.70
   6   8  -9   85.89   13.30
  -6  -8   9   58.99    8.80
   5   8  -9   53.89   10.00
  -5  -8   9   54.19    8.50
   4   8  -9   70.69   11.00
  -4  -8   9   68.59    8.80
   3   8  -9    2.20    6.60
  -3  -8   9    4.20    4.10
   2   8  -9   57.49    9.40
  -2  -8   9   50.79    6.20
   1   8  -9    6.50    4.60
   1   8  -9   -0.20    3.30
  -1  -8   9    6.60    3.10
  -1  -8   9   -2.50    2.80
   0   8  -9   36.50    6.20
   0   8  -9   32.20    6.10
   0   8  -9   34.30    6.30
   0  -8   9   37.70    5.40
  -1   8  -9  142.09    9.70
  -1   8  -9  144.59   14.00
  -1   8  -9  134.69   11.30
   1  -8   9  140.29    8.30
  -2   8  -9   85.99    7.80
  -3   8  -9   56.39    7.40
   3  -8   9   44.20    5.70
  -4   8  -9    9.20    4.20
   4  -8   9    7.10    2.70
   5  -8   9   19.60    4.00
   6  -8   9  100.39   11.30
   7  -8   9   11.10    6.10
   6   7  -9   15.90    8.80
  -6  -7   9   12.20    6.90
   5   7  -9   18.60    7.00
  -5  -7   9    7.70    5.30
  -4  -7   9    5.90    4.10
   3   7  -9   44.00    7.90
  -3  -7   9   50.69    6.60
   2   7  -9   24.50    4.90
   2   7  -9   30.50    6.10
  -2  -7   9   25.30    5.00
  -2  -7   9   32.80    5.40
   1   7  -9   68.89    8.00
   1   7  -9   54.29    6.00
   1   7  -9   65.99    7.70
  -1  -7   9   63.19    6.20
  -1  -7   9   86.49    9.50
   0   7  -9   65.39    6.50
   0   7  -9   67.79    6.00
   0  -7   9   87.69    5.90
  -1   7  -9   20.80    4.40
  -1   7  -9   15.70    3.80
  -1   7  -9   18.90    4.10
   1  -7   9   25.20    3.90
  -2   7  -9   51.29    6.70
   2  -7   9   46.50    5.60
  -3   7  -9  168.48   10.40
   3  -7   9  151.48    8.60
  -4   7  -9   40.90    7.00
   4  -7   9   51.39    6.30
   5  -7   9    9.20    4.70
   5  -7   9   22.70    4.80
   6  -7   9   43.70    6.90
   6  -7   9   33.30    5.90
   7  -7   9   42.80    7.40
   7   6  -9   54.89   10.20
  -7  -6   9   42.60    8.00
  -7  -6   9   36.50    7.30
   6   6  -9   18.40    8.00
  -6  -6   9   13.10    5.00
   5   6  -9    3.10    5.20
  -5  -6   9    1.80    4.60
   4   6  -9  154.58   11.60
  -4  -6   9  146.99   10.00
   3   6  -9    0.90    4.30
  -3  -6   9    9.80    3.40
   2   6  -9   90.99    7.70
   2   6  -9   88.49    7.70
   2   6  -9   77.89    7.60
  -2  -6   9   86.09    6.50
  -2  -6   9   90.59    8.00
   1   6  -9   79.29    6.70
   1   6  -9   96.19   12.20
  -1  -6   9   72.19    6.10
  -1  -6   9   77.59    5.40
   0   6  -9   28.90    4.40
   0   6  -9   17.30    4.50
   0   6  -9   27.90    4.80
   0  -6   9   24.10    3.70
  -1   6  -9   57.59    5.40
  -1   6  -9   54.29    5.70
  -1   6  -9   53.59    4.50
   1  -6   9   64.49    4.90
  -2   6  -9    0.00    3.00
   2  -6   9    1.20    2.00
  -3   6  -9   51.99    6.70
   3  -6   9   57.79    5.20
   4  -6   9  165.88   14.20
   4  -6   9  180.18    9.90
   5  -6   9    3.40    3.60
   5  -6   9   -3.30    2.50
   6  -6   9   37.90    7.00
   6  -6   9   14.20    4.70
   7  -6   9    4.40    7.60
   7   5  -9   -0.40    7.60
  -7  -5   9   -0.90    4.30
  -7  -5   9    1.50    5.80
   6   5  -9   15.90    7.40
  -6  -5   9   19.80    5.70
   5   5  -9   71.19   10.20
  -5  -5   9   67.09   10.70
   4   5  -9    9.40    4.70
  -4  -5   9    5.70    3.50
   3   5  -9  485.95   19.90
   3   5  -9  470.15   19.10
  -3  -5   9  469.15   19.10
  -3  -5   9  497.35   18.40
   2   5  -9   99.69    8.00
  -2  -5   9   82.09    6.80
   1   5  -9  361.86   13.90
   1   5  -9  364.06   15.30
   1   5  -9  360.76   14.20
  -1  -5   9  361.06   13.10
  -1  -5   9  360.26   14.10
   0   5  -9  154.18    7.50
   0   5  -9  158.78    8.50
   0  -5   9  154.68    7.10
   0  -5   9  149.29    6.70
   0  -5   9  144.29    7.50
  -1   5  -9   45.60    3.90
  -1   5  -9   54.29    5.80
  -1   5  -9   43.90    4.70
   1  -5   9   45.90    3.90
  -2   5  -9  228.68   12.00
  -2   5  -9  241.48   10.00
  -2   5  -9  212.38   11.70
   2  -5   9  230.38    9.90
   2  -5   9  239.48    9.70
  -3   5  -9    8.10    3.30
   3  -5   9    4.40    2.50
   3  -5   9    4.10    2.70
  -4   5  -9   95.09    7.30
   4  -5   9   79.39    6.20
   4  -5   9   77.79    6.70
   5  -5   9   11.20    4.10
   5  -5   9   16.30    4.00
   6  -5   9   22.00    6.50
   7  -5   9   11.10    5.50
   7   4  -9   -0.20    6.60
  -7  -4   9    3.10    4.90
  -7  -4   9   21.10    5.80
   6   4  -9  112.39   12.00
  -6  -4   9   94.69    8.90
   5   4  -9    8.30    5.00
  -5  -4   9    3.10    3.40
   4   4  -9    1.80    4.10
   4   4  -9   -0.50    3.90
  -4  -4   9    6.40    3.60
   3   4  -9   11.00    4.10
  -3  -4   9   23.00    4.00
  -3  -4   9    6.20    4.10
   2   4  -9  291.47   12.40
   2   4  -9  311.67   13.40
  -2  -4   9  287.37   12.70
  -2  -4   9  295.07   11.80
   1   4  -9    0.80    2.60
   1   4  -9    1.10    2.30
   1   4  -9    1.50    2.20
  -1  -4   9    2.10    2.30
  -1  -4   9    2.30    1.90
   0   4  -9  313.37   11.40
   0   4  -9  285.17   14.20
   0   4  -9  305.57   12.40
   0  -4   9  316.57   10.90
   0  -4   9  306.67   10.70
   0  -4   9  297.87   11.80
  -1   4  -9   67.09    5.40
  -1   4  -9   72.39    4.30
  -1   4  -9   67.99    5.30
   1  -4   9   69.99    4.60
   1  -4   9   66.69    5.30
   1  -4   9   72.89    4.70
  -2   4  -9    1.90    1.80
  -2   4  -9   -3.60    2.60
  -2   4  -9    3.30    2.60
  -2   4  -9    2.00    2.10
  -2   4  -9    5.00    2.60
   2  -4   9    1.80    2.10
   2  -4   9    1.10    1.90
   2  -4   9    8.00    2.80
  -3   4  -9   95.29    9.30
   3  -4   9   83.69    6.60
   3  -4   9   73.29    5.40
   3  -4   9   80.39    5.80
   4  -4   9   37.90    5.70
   4  -4   9   27.80    4.90
   4  -4   9   33.50    5.30
   5  -4   9    7.70    3.40
   6  -4   9   92.09   10.30
  -8  -3   9   19.90    6.30
  -8  -3   9   -2.50    6.60
   7   3  -9   -5.10    6.10
  -7  -3   9   -2.70    4.60
  -7  -3   9   -1.50    3.60
   6   3  -9    2.70    5.10
  -6  -3   9   -5.50    7.00
   5   3  -9   31.10    6.00
   5   3  -9   37.90    7.80
  -5  -3   9   39.10    6.10
   4   3  -9   13.80    5.20
   4   3  -9    9.40    3.90
  -4  -3   9    5.50    3.00
  -4  -3   9   18.20    4.50
  -4  -3   9   11.00    3.20
   3   3  -9  228.78   10.80
   3   3  -9  233.68   11.50
  -3  -3   9  218.98    9.00
  -3  -3   9  219.88   11.20
  -3  -3   9  231.28   12.00
   2   3  -9   53.69    4.70
   2   3  -9   52.59    5.30
  -2  -3   9   52.09    4.50
  -2  -3   9   53.69    4.90
   1   3  -9  129.79    6.50
   1   3  -9  133.19    7.60
   1   3  -9  121.69    6.70
  -1  -3   9  135.79    6.50
  -1  -3   9  124.69    6.60
  -1  -3   9  121.79    7.10
   0   3  -9  342.37   13.30
   0   3  -9  348.37   13.10
   0   3  -9  351.06   12.20
   0  -3   9  364.46   11.70
   0  -3   9  347.87   11.30
   0  -3   9  356.36   13.20
   0  -3   9  358.86   11.90
   0  -3   9  346.47   13.00
  -1   3  -9   82.59    4.10
  -1   3  -9   75.49    5.60
  -1   3  -9   81.59    4.60
  -1   3  -9   79.79    5.50
   1  -3   9   78.79    5.60
   1  -3   9   82.39    4.70
   1  -3   9   81.69    4.50
  -2   3  -9    4.40    2.20
  -2   3  -9    3.70    3.30
  -2   3  -9    3.60    1.80
   2  -3   9    5.20    2.60
   2  -3   9    6.10    2.30
  -3   3  -9  114.89    6.20
  -3   3  -9  114.79    8.00
  -3   3  -9  114.09    5.90
  -3   3  -9  116.99    7.60
   3  -3   9  124.09    6.70
   3  -3   9  115.79    7.50
   3  -3   9  128.39    7.10
  -4   3  -9   16.70    3.40
  -4   3  -9   18.10    4.60
   4  -3   9   20.30    4.00
   4  -3   9   21.40    6.50
  -5   3  -9  172.98   10.60
   5  -3   9  154.68   10.10
  -6   3  -9   13.60    5.70
   6  -3   9   17.70    4.90
  -7   3  -9   46.00    7.30
   7  -3   9   44.90    9.20
   8   2  -9   14.60    6.40
  -8  -2   9   11.70    5.00
  -8  -2   9    7.50    5.50
  -7  -2   9   16.30    5.10
  -7  -2   9   10.80    5.50
   6   2  -9   18.00    4.90
   6   2  -9   11.90    6.70
  -6  -2   9    2.40    4.00
  -6  -2   9    9.60    4.20
   5   2  -9   27.60    5.10
  -5  -2   9   26.90    5.20
  -5  -2   9   27.40    4.00
   4   2  -9   92.09    7.10
   4   2  -9   86.99    6.00
   4   2  -9   97.79    7.20
  -4  -2   9  102.59    7.90
  -4  -2   9   75.09    5.10
  -4  -2   9   83.69    6.70
   3   2  -9    3.30    2.60
   3   2  -9    0.80    2.80
   3   2  -9    0.00    2.40
  -3  -2   9    2.10    1.70
  -3  -2   9    2.20    2.50
  -3  -2   9    4.60    3.20
   2   2  -9   28.70    3.90
   2   2  -9   27.50    3.10
   2   2  -9   20.90    4.40
  -2  -2   9   29.00    4.40
   1   2  -9    4.70    2.40
   1   2  -9    4.10    1.70
   1   2  -9    3.10    2.30
  -1  -2   9    0.30    1.70
  -1  -2   9    2.70    1.80
  -1  -2   9    3.40    2.30
  -1  -2   9    3.90    1.90
   0   2  -9  327.07   12.70
   0   2  -9  342.47   11.70
   0   2  -9  350.76   12.90
   0   2  -9  340.47   11.00
   0  -2   9  337.77   11.10
   0  -2   9  341.27   11.50
   0  -2   9  317.47   12.50
   0  -2   9  340.87   12.40
   0  -2   9  354.16   11.00
  -1   2  -9 1016.70   29.50
  -1   2  -9 1021.10   31.60
  -1   2  -9 1047.50   29.20
  -1   2  -9 1036.90   31.70
   1  -2   9 1053.69   31.10
   1  -2   9 1044.10   30.50
   1  -2   9 1023.30   29.30
   1  -2   9 1033.30   29.20
  -2   2  -9   31.20    4.90
  -2   2  -9   36.00    5.30
  -2   2  -9   35.90    3.60
  -2   2  -9   37.10    3.30
   2  -2   9   34.60    3.80
   2  -2   9   40.80    4.90
   2  -2   9   36.00    3.30
   2  -2   9   27.30    3.90
  -3   2  -9   92.99    7.60
  -3   2  -9   92.69    5.40
  -3   2  -9   86.69    7.80
   3  -2   9   88.79    6.60
   3  -2   9   84.59    5.40
   3  -2   9   79.29    5.70
  -4   2  -9   -2.40    2.50
  -4   2  -9   -1.50    4.10
  -4   2  -9    1.80    2.60
   4  -2   9    1.00    3.00
   4  -2   9    2.30    5.10
  -5   2  -9   42.70    5.30
  -5   2  -9   42.90    6.50
   5  -2   9   42.90    6.50
  -6   2  -9   24.20    5.90
   6  -2   9   13.30    5.60
   7  -2   9    2.40    5.00
   8   1  -9   38.80    8.10
  -8  -1   9   47.90    7.70
  -8  -1   9   37.50    6.40
  -7  -1   9   24.60    7.10
  -7  -1   9   34.80    5.90
  -6  -1   9    9.70    4.10
  -6  -1   9   11.80    4.00
   5   1  -9   26.30    5.40
   5   1  -9   28.80    4.90
  -5  -1   9   25.90    4.50
  -5  -1   9   33.10    5.50
  -5  -1   9   31.10    4.60
   4   1  -9    5.50    2.90
   4   1  -9    3.90    3.40
   4   1  -9    5.90    3.30
  -4  -1   9    6.70    3.20
  -4  -1   9   10.00    2.80
  -4  -1   9    5.00    3.50
   3   1  -9    3.50    2.30
   3   1  -9    1.50    2.20
  -3  -1   9    1.00    2.50
  -3  -1   9    6.20    3.00
  -3  -1   9    8.80    2.30
   2   1  -9  290.27   10.10
   2   1  -9  262.07   11.20
   2   1  -9  284.07   10.60
  -2  -1   9  272.17   11.50
  -2  -1   9  264.17   10.50
  -2  -1   9  287.67    9.70
   1   1  -9  922.01   26.20
   1   1  -9  926.91   27.10
   1   1  -9  904.21   27.80
   1   1  -9  934.61   27.80
  -1  -1   9  919.81   26.00
  -1  -1   9  903.91   28.10
  -1  -1   9  948.71   26.90
   0   1  -9 1418.56   41.40
   0   1  -9 1390.36   39.30
   0   1  -9 1399.16   41.20
   0   1  -9 1412.96   38.60
   0  -1   9 1402.56   40.50
   0  -1   9 1426.66   38.70
   0  -1   9 1418.46   40.20
   0  -1   9 1432.76   39.30
  -1   1  -9 1528.05   42.80
  -1   1  -9 1574.74   42.40
  -1   1  -9 1529.25   44.90
  -1   1  -9 1534.05   45.70
   1  -1   9 1578.34   42.80
   1  -1   9 1514.25   44.20
   1  -1   9 1546.95   43.70
  -2   1  -9   36.40    6.20
  -2   1  -9   31.00    8.00
  -2   1  -9   28.70    3.50
  -2   1  -9   40.60    3.90
   2  -1   9   39.20    4.90
   2  -1   9   39.70    3.20
   2  -1   9   38.20    3.80
   2  -1   9   36.60    3.70
  -3   1  -9   11.20    2.80
  -3   1  -9    8.00    2.80
  -3   1  -9   10.10    4.00
  -3   1  -9   10.70    5.00
   3  -1   9    7.30    2.60
   3  -1   9    8.80    2.50
   3  -1   9    7.90    3.20
   3  -1   9    8.10    2.70
  -4   1  -9    2.40    2.90
  -4   1  -9    3.20    3.40
  -4   1  -9   -0.60    5.10
   4  -1   9    3.30    3.20
   4  -1   9    5.00    3.40
  -5   1  -9    0.80    4.60
   5  -1   9    3.60    3.30
  -6   1  -9    5.30    5.90
   6  -1   9    6.50    4.70
  -7   1  -9    8.00    6.90
   8   0  -9   99.79   12.00
  -8   0   9  103.29    9.90
  -8   0   9   97.29    8.70
   7   0  -9    5.10    5.30
  -7   0   9   -3.80    4.20
  -7   0   9   -1.10    3.70
  -6   0   9  383.36   16.10
  -6   0   9  380.96   15.40
  -5   0   9  245.48   10.90
  -5   0   9  250.37   11.10
  -5   0   9  238.88   12.70
   4   0  -9  115.99    6.80
   4   0  -9  116.29    7.20
   4   0  -9  129.79    9.10
  -4   0   9  124.09    7.90
  -4   0   9  125.29    6.70
  -4   0   9  118.49    6.90
   3   0  -9  373.36   13.10
   3   0  -9  365.56   13.10
  -3   0   9  344.27   14.10
  -3   0   9  350.76   15.20
  -3   0   9  380.26   12.60
   2   0  -9  222.88    9.00
   2   0  -9  226.78   10.20
   2   0  -9  231.98    8.60
  -2   0   9  225.48   10.00
  -2   0   9  233.48    8.90
  -2   0   9  221.38    8.30
   1   0  -9  109.89    7.00
   1   0  -9  105.29    5.00
   1   0  -9  110.19    5.50
  -1   0   9  110.59    5.70
  -1   0   9  105.49    5.00
  -1   0   9  106.49    6.10
   0   0  -9   41.40    3.60
   0   0  -9   43.70    5.20
   0   0  -9   48.90    3.20
   0   0  -9   52.79    6.40
   0   0   9   42.60    4.10
   0   0   9   48.40    3.40
   0   0   9   40.50    3.90
   0   0   9   41.10    3.70
  -1   0  -9   53.19    8.20
  -1   0  -9   47.70    4.00
  -1   0  -9   54.69    6.30
  -1   0  -9   46.70    3.70
   1   0   9   49.50    4.10
   1   0   9   48.10    4.80
  -2   0  -9  168.38    9.60
  -2   0  -9  171.18    7.90
  -2   0  -9  178.38    7.10
  -2   0  -9  174.58    7.50
  -2   0  -9  169.98   11.40
   2   0   9  161.98    9.10
   2   0   9  162.28    7.90
   2   0   9  172.28    8.90
  -3   0  -9    4.40    3.10
  -3   0  -9   14.80    6.50
  -3   0  -9    5.00    2.70
  -3   0  -9    6.80    2.60
   3   0   9   15.30    3.70
   3   0   9   10.50    3.90
   3   0   9    7.90    3.90
  -4   0  -9    4.10    3.50
  -4   0  -9    3.80    3.40
  -4   0  -9    5.30    6.60
   4   0   9    0.20    3.90
   4   0   9   -1.90    2.50
   4   0   9    8.50    4.30
  -5   0  -9   51.19    8.20
  -7   0  -9   21.60    8.30
   8  -1  -9   13.20    6.70
  -8   1   9   33.30    6.80
  -8   1   9   13.60    5.20
   7  -1  -9   70.99   10.50
  -7   1   9  100.69    8.00
  -7   1   9   78.19    8.30
   6  -1  -9  186.18   12.30
  -6   1   9  189.08    9.80
  -6   1   9  187.98    9.90
   5  -1  -9  502.85   20.00
  -5   1   9  497.65   17.50
  -5   1   9  479.05   20.40
   4  -1  -9  201.28   11.00
  -4   1   9  199.28    9.10
  -4   1   9  210.48   10.20
  -4   1   9  213.88    9.30
   3  -1  -9  323.37   12.80
   3  -1  -9  325.77   11.70
   3  -1  -9  329.17   12.00
  -3   1   9  329.07   15.30
  -3   1   9  318.37   13.00
  -3   1   9  325.17   11.60
   2  -1  -9   42.10    3.40
   2  -1  -9   43.40    5.30
   2  -1  -9   34.00    3.40
  -2   1   9   43.10    4.20
  -2   1   9   41.20    3.60
  -2   1   9   41.40    4.70
   1  -1  -9   21.20    2.90
   1  -1  -9   16.30    2.80
   1  -1  -9   18.40    3.80
  -1   1   9   21.20    3.10
  -1   1   9   23.50    3.00
  -1   1   9   21.00    3.30
   0  -1  -9    2.60    4.20
   0  -1  -9    9.90    3.50
   0  -1  -9    5.50    1.90
   0  -1  -9    8.10    2.20
   0   1   9    3.80    2.00
   0   1   9    6.10    2.10
   0   1   9    7.70    2.90
   0   1   9    4.40    2.40
  -1  -1  -9    7.80    3.00
  -1  -1  -9   10.80    2.80
  -1  -1  -9    9.10    2.20
  -1  -1  -9    1.20    4.60
   1   1   9    3.60    2.20
   1   1   9    3.60    3.10
   1   1   9    7.60    2.60
  -2  -1  -9    4.70    2.30
  -2  -1  -9    7.20    2.90
  -2  -1  -9    4.20    5.30
  -2  -1  -9   -1.90    2.60
   2   1   9    4.90    3.40
   2   1   9    9.90    2.70
   2   1   9    3.90    3.50
  -3  -1  -9   80.39    5.50
  -3  -1  -9   54.59    5.30
  -3  -1  -9   68.19    5.20
  -3  -1  -9   55.89    7.40
  -3  -1  -9   66.59   10.10
   3   1   9   61.99    5.90
   3   1   9   77.39    7.50
   3   1   9   74.79    6.90
  -4  -1  -9    5.00    7.20
  -4  -1  -9    6.00    4.50
   4   1   9   10.00    5.00
   4   1   9   14.10    3.60
  -5  -1  -9  227.68   13.80
   5   1   9  199.08   13.20
   5   1   9  214.18   11.80
  -6  -1  -9  132.79   12.40
  -7  -1  -9    9.40    7.90
   8  -2  -9   22.50    7.70
  -8   2   9   22.00    9.30
  -8   2   9   27.90    5.50
   7  -2  -9    3.00    6.00
  -7   2   9    6.80    3.90
  -7   2   9    0.40    4.10
   6  -2  -9    9.50    4.30
  -6   2   9    1.60    5.00
  -6   2   9   15.70    4.10
  -6   2   9    3.60    3.50
   5  -2  -9   35.00    6.60
  -5   2   9   40.20    6.10
  -5   2   9   40.60    4.90
  -5   2   9   47.00    5.30
   4  -2  -9   66.39    8.10
   4  -2  -9   68.49    5.50
  -4   2   9   69.49    5.80
  -4   2   9   70.29    5.10
  -4   2   9   62.39    4.70
   3  -2  -9  106.09    7.70
   3  -2  -9  107.19    6.10
  -3   2   9  108.09    6.60
  -3   2   9   91.89    5.30
   2  -2  -9  264.07    9.70
   2  -2  -9  255.37   11.50
   2  -2  -9  257.97    9.70
   2  -2  -9  262.37   11.20
  -2   2   9  256.17   10.00
  -2   2   9  267.47   10.80
   1  -2  -9   36.60    7.00
   1  -2  -9   37.60    4.70
   1  -2  -9   37.70    3.60
   1  -2  -9   46.90    5.60
  -1   2   9   38.00    5.30
  -1   2   9   40.60    5.70
   0  -2  -9   26.70    2.90
   0  -2  -9   29.60    3.60
   0  -2  -9   29.30    4.50
   0  -2  -9   32.00    7.40
   0   2   9   28.70    3.90
   0   2   9   23.10    4.00
   0   2   9   28.50    5.50
  -1  -2  -9   46.40    9.50
  -1  -2  -9   34.40    4.10
  -1  -2  -9   50.69    6.20
  -1  -2  -9   41.20    3.80
   1   2   9   41.50    4.90
   1   2   9   59.49    7.60
   1   2   9   37.80    5.60
  -2  -2  -9   68.09   11.50
  -2  -2  -9   61.29    6.20
  -2  -2  -9   65.19    4.90
  -2  -2  -9   63.29    5.20
   2   2   9   77.29    8.60
   2   2   9   61.89    5.70
  -3  -2  -9   98.99    6.10
  -3  -2  -9   96.49    8.60
  -3  -2  -9  108.79   11.80
  -3  -2  -9   98.59    6.40
   3   2   9   86.39    7.90
   3   2   9   86.69    9.00
   3   2   9  106.59    7.50
  -4  -2  -9   25.40   10.10
  -4  -2  -9   20.20    6.20
   4   2   9   23.60    4.50
  -5  -2  -9   58.19   12.30
   5   2   9   91.19    8.50
  -6  -2  -9  248.68   16.50
   6   2   9  246.68   16.60
   7  -3  -9    8.40    6.10
  -7   3   9    9.70    4.30
   6  -3  -9   38.40    7.30
  -6   3   9   40.60    6.90
  -6   3   9   46.40    5.50
  -5   3   9    6.00    3.50
  -5   3   9    6.00    4.00
  -5   3   9   12.50    3.60
   4  -3  -9    4.30    3.30
  -4   3   9    1.40    3.20
  -4   3   9    6.10    2.80
  -4   3   9    6.70    2.70
   3  -3  -9    9.30    4.10
  -3   3   9   15.70    3.20
  -3   3   9   17.00    3.70
  -3   3   9   12.20    2.70
   2  -3  -9    3.20    2.80
   2  -3  -9    8.50    2.80
  -2   3   9    2.00    2.70
  -2   3   9    3.80    2.50
   1  -3  -9   86.79   10.90
   1  -3  -9   91.39    5.30
   1  -3  -9   91.99    6.70
  -1   3   9   86.59    7.80
  -1   3   9   89.59    5.70
  -1   3   9   81.59    6.50
   0  -3  -9    2.40    3.10
   0  -3  -9    5.70    5.60
   0  -3  -9    0.00    2.60
   0  -3  -9    3.70    2.60
   0   3   9    5.20    2.60
   0   3   9    5.20    4.20
   0   3   9    6.40    3.10
  -1  -3  -9   25.80    8.10
  -1  -3  -9   21.40    3.70
  -1  -3  -9   23.40    5.20
   1   3   9   27.40    4.60
  -2  -3  -9  258.07   13.60
  -2  -3  -9  250.37   11.40
  -2  -3  -9  266.87   17.40
   2   3   9  268.97   14.80
   2   3   9  268.17   12.30
   2   3   9  281.77   14.10
  -3  -3  -9   15.50    4.80
  -3  -3  -9   13.50    8.10
   3   3   9   15.00    4.10
  -4  -3  -9  282.57   21.60
   4   3   9  286.97   14.50
  -5  -3  -9   69.09   10.00
  -6  -3  -9   91.99   11.90
   6   3   9   99.29   11.00
   7  -4  -9   -8.20    5.10
   6  -4  -9    2.40    5.70
   5  -4  -9   33.70    7.10
   4  -4  -9   -0.30    3.80
  -4   4   9    9.30    2.90
  -4   4   9    9.50    3.80
   3  -4  -9   50.19   11.00
  -3   4   9   48.80    4.60
  -3   4   9   53.09    6.30
   2  -4  -9   20.10    4.90
  -2   4   9   19.20    4.20
  -2   4   9   23.30    3.90
   1  -4  -9  179.28    8.00
   1  -4  -9  182.58   10.20
   1  -4  -9  171.48    9.20
  -1   4   9  176.28    8.70
  -1   4   9  182.88   10.20
   0  -4  -9  114.19    6.60
   0   4   9  106.69   10.20
   0   4   9  100.99    8.20
   0   4   9  104.99    7.10
  -1  -4  -9    5.10    2.70
  -1  -4  -9   11.80    4.20
  -1  -4  -9    7.90    6.80
   1   4   9   11.80    3.60
   1   4   9    8.30    4.40
   1   4   9    0.30    5.70
  -2  -4  -9   90.39    8.70
   2   4   9  119.59    8.20
  -3  -4  -9   12.90    5.00
   3   4   9    9.00    4.60
  -4  -4  -9   82.89   10.40
  -5  -4  -9    1.60    5.20
   5   4   9    1.80    5.60
  -6  -4  -9    5.80    8.20
   6   4   9   17.80    6.70
   8  -5  -9    0.00    6.90
   7  -5  -9    9.60    7.20
   6  -5  -9  121.59   11.90
   5  -5  -9   27.10    7.10
   4  -5  -9    4.90    5.10
   3  -5  -9  132.09   10.20
  -3   5   9  129.49    7.10
  -3   5   9  120.49    8.80
   2  -5  -9   11.10    4.50
  -2   5   9    2.40    2.70
   1  -5  -9  172.78    9.40
   1  -5  -9  184.38    8.40
   1  -5  -9  187.58   10.70
  -1   5   9  183.98   11.30
  -1   5   9  178.18    9.00
   0  -5  -9    6.00    3.30
   0   5   9   -0.60    4.30
   0   5   9    4.80    2.90
  -1  -5  -9  220.48   12.80
   1   5   9  224.68   11.60
  -2  -5  -9   13.90    5.00
   2   5   9    8.10    4.10
  -4  -5  -9   17.50    7.40
   4   5   9   16.80    6.40
  -5  -5  -9   41.60    8.30
   5   5   9   50.49    8.60
   6  -6  -9   16.10    7.20
   5  -6  -9    7.00    5.50
   4  -6  -9   -5.30    3.90
   3  -6  -9    1.20    8.90
  -3   6   9    2.10    2.70
  -3   6   9   -0.70    4.10
   2  -6  -9  233.58   13.70
  -2   6   9  221.48   16.50
  -2   6   9  233.68   13.00
  -2   6   9  265.77   11.10
   1  -6  -9    1.00    3.50
  -1   6   9    2.00    3.30
   0  -6  -9    5.50    3.70
   0  -6  -9    7.80    4.10
   0   6   9   10.20    3.90
  -1  -6  -9    9.20    4.60
   1   6   9   16.50    4.60
  -2  -6  -9   41.90   10.30
   2   6   9   40.50    7.80
  -3  -6  -9   17.80    6.90
   3   6   9   23.60    6.40
  -4  -6  -9    5.60    5.00
   4   6   9    7.50    5.00
  -5  -6  -9    7.10    7.40
   7  -7  -9   -9.90    7.00
   5  -7  -9   24.60    8.30
   4  -7  -9   98.19   12.50
   3  -7  -9   57.29    9.50
  -3   7   9   50.59    5.90
   2  -7  -9   14.80    4.70
  -2   7   9   20.40    4.10
   1  -7  -9   94.59    9.30
  -1   7   9   93.09    7.60
   0  -7  -9   26.60    5.50
   0   7   9   17.10    5.10
  -1  -7  -9   17.90    5.70
   1   7   9   22.30    4.70
  -2  -7  -9    2.40    5.70
   2   7   9   19.00    6.10
  -3  -7  -9    8.30    5.70
   3   7   9   -0.80    4.40
   6  -8  -9   47.40   10.80
   4  -8  -9    7.40    6.70
   3  -8  -9    5.30    5.80
  -3   8   9   -3.90    2.90
   2  -8  -9  127.79   10.90
  -2   8   9  113.49    8.40
   1  -8  -9    7.90    5.90
  -1   8   9    1.20    4.00
   0  -8  -9   17.00    5.30
   0   8   9   23.00    5.60
   1   8   9    6.70    4.50
  -2  -8  -9   13.00    6.50
   2   8   9   13.40    5.60
  -3  -8  -9   16.40    6.80
   3   8   9    6.80    8.70
   6  -9  -9   26.30   10.30
   5  -9  -9   54.59   10.90
   4  -9  -9   20.10   12.20
   3  -9  -9   15.80    7.20
   2  -9  -9   11.80    6.60
  -2   9   9    3.60    4.30
   1  -9  -9   18.20    7.00
  -1   9   9    6.70    4.40
   0   9   9   -4.30    3.90
  -1  -9  -9   14.10    6.70
   1   9   9    5.20    5.10
  -2  -9  -9   75.69    9.70
   4 -10  -9    8.70    8.30
  -3  10   9   -3.40    4.60
   2 -10  -9   32.60   11.90
  -2  10   9   11.80    4.80
  -1  10   9   51.29    7.90
   0  10   9  177.28   12.90
   1  12 -10    3.40   10.30
   1  12 -10    5.80    7.70
  -1 -12  10    6.70    4.90
   0  12 -10   16.40    8.40
   0  12 -10   17.10    7.60
   0 -12  10   11.00    5.10
  -1  12 -10   25.10    7.10
  -1  12 -10    8.90    8.10
   1 -12  10   27.80    5.60
  -2  12 -10   21.10    7.50
   2 -12  10   19.50    5.50
  -3  12 -10    8.40    6.50
   3 -12  10    0.60    4.10
   4 -12  10   15.50    5.80
   3  11 -10   47.80    9.40
   3  11 -10   43.10   11.40
  -3 -11  10   56.59    8.10
   2  11 -10   14.20    6.40
   2  11 -10    7.30    7.80
  -2 -11  10   10.80    6.00
   1  11 -10   37.60    8.40
   1  11 -10   28.60    8.60
   0  11 -10   22.40    6.70
   0  11 -10   -4.00    6.90
   0 -11  10   18.40    5.20
  -1  11 -10    1.50    4.80
  -1  11 -10    2.60    6.60
   1 -11  10    2.20    3.10
  -2  11 -10   -1.10    5.40
  -2  11 -10    9.80    6.20
   2 -11  10   13.10    4.30
  -3  11 -10    7.60    5.50
  -4  11 -10    3.70    5.90
   4 -11  10   -2.60    3.60
  -5  11 -10    6.60    7.00
   5 -11  10    4.40    3.80
   4  10 -10   32.50    7.10
  -4 -10  10   23.20    6.50
   3  10 -10    0.30    6.30
   3  10 -10   -0.60    7.00
  -3 -10  10    3.40    4.80
   2  10 -10    2.80    5.80
   2  10 -10    4.30    5.50
  -2 -10  10   -0.20    4.70
   1  10 -10   38.90    7.70
   1  10 -10   35.20   10.60
   0  10 -10   69.59    9.50
   0  10 -10   66.59    8.90
   0 -10  10   59.99    7.70
  -1  10 -10   87.79   10.70
  -1  10 -10   89.59   10.10
   1 -10  10   71.99    6.80
  -2  10 -10   81.29   10.20
   2 -10  10   66.29    7.70
  -3  10 -10   28.20    6.60
   3 -10  10   23.80    5.20
  -4  10 -10    7.30    5.90
   4 -10  10   12.10    4.60
  -5  10 -10   71.39    9.50
   5 -10  10   70.69    9.40
   6 -10  10    5.50    5.50
   5   9 -10   27.80    9.70
  -5  -9  10   50.89   11.10
   4   9 -10   37.70    9.00
  -4  -9  10   46.30    7.60
   3   9 -10   70.99   10.50
  -3  -9  10   57.79    8.20
   2   9 -10   36.40    9.40
  -2  -9  10   40.80    6.20
   1   9 -10   98.69    9.10
   1   9 -10   98.99   10.70
  -1  -9  10   82.59    7.30
  -1  -9  10   61.49    5.90
   0   9 -10   11.00    4.80
   0   9 -10   13.80    5.00
   0  -9  10    7.90    3.90
  -1   9 -10    6.30    5.20
  -1   9 -10    7.40    4.40
   1  -9  10    1.60    2.70
   2  -9  10   11.40    3.70
  -3   9 -10    9.90    5.30
   3  -9  10   -0.30    2.80
  -4   9 -10   82.89   10.60
   4  -9  10   62.39    7.40
   5  -9  10    8.50    3.80
   6  -9  10   -4.50    4.20
   6   8 -10   -2.00    8.40
  -6  -8  10    5.70    6.40
   5   8 -10    9.50    6.70
  -5  -8  10    3.70    4.90
   4   8 -10   35.80    9.00
  -4  -8  10   34.00    6.30
   3   8 -10    5.50    6.00
  -3  -8  10    7.80    4.90
   2   8 -10  145.49   10.20
   2   8 -10  132.29   10.70
  -2  -8  10  127.59    8.30
   1   8 -10  186.28   11.50
   1   8 -10  204.38   12.20
  -1  -8  10  195.58    9.20
   0   8 -10   -4.90    3.40
   0   8 -10   10.40    4.30
   0   8 -10    3.20    4.50
  -1   8 -10  173.68   11.10
  -1   8 -10  181.88    9.50
  -1   8 -10  162.88   10.20
  -2   8 -10  150.18   10.30
   2  -8  10  148.19    8.70
  -3   8 -10   88.49    8.20
   3  -8  10   77.29    7.90
   4  -8  10  154.48    9.70
   5  -8  10   42.70    6.70
   5  -8  10   31.30    5.80
   6  -8  10    5.60    4.30
   7  -8  10    3.10    5.20
   6   7 -10   31.80    9.50
  -6  -7  10   16.50    5.80
   5   7 -10    7.50    7.70
  -5  -7  10   12.10    5.90
   4   7 -10   16.90    5.80
   3   7 -10    4.70    4.80
  -3  -7  10    1.50    3.40
   2   7 -10   31.70    7.10
   2   7 -10   29.00    5.70
  -2  -7  10   51.39    6.60
  -2  -7  10   37.50    6.50
   1   7 -10   -1.00    3.10
   1   7 -10    2.80    3.20
   1   7 -10    7.10    4.40
  -1  -7  10    0.20    2.50
  -1  -7  10    4.70    4.00
   0   7 -10   74.59    6.30
   0   7 -10   85.19    7.20
   0   7 -10   79.69    7.20
   0  -7  10   81.99    6.00
  -1   7 -10    7.70    3.60
  -1   7 -10    9.20    3.70
  -1   7 -10    7.50    3.20
   1  -7  10    4.10    2.40
  -2   7 -10    3.60    3.70
   2  -7  10   -3.10    1.80
  -3   7 -10  149.88    9.80
   3  -7  10  150.88   10.90
  -4   7 -10   48.90    7.60
   4  -7  10   79.29    8.10
   4  -7  10   47.00    6.20
   5  -7  10  156.98   10.20
   5  -7  10  169.78   11.10
   6  -7  10   36.60    6.10
   6  -7  10   41.90    7.30
   7  -7  10   48.80    8.30
   7   6 -10  -10.10    8.00
  -7  -6  10    0.00    5.40
   6   6 -10    9.10    7.50
  -6  -6  10   12.20    4.70
   5   6 -10   79.99   10.10
  -5  -6  10   87.59    9.40
   4   6 -10   17.10    6.60
  -4  -6  10   21.50    5.50
   3   6 -10    8.20    4.80
  -3  -6  10    7.20    3.60
   2   6 -10   67.39    8.50
   2   6 -10   63.19    7.30
  -2  -6  10   57.99    7.10
  -2  -6  10   59.29    5.60
   1   6 -10   42.10    5.40
   1   6 -10   55.59    7.30
   1   6 -10   59.39    6.40
  -1  -6  10   51.49    4.70
  -1  -6  10   57.99    6.60
   0   6 -10  129.99    8.50
   0   6 -10  134.39    7.60
   0   6 -10  125.79    8.20
   0  -6  10  125.99    7.10
   0  -6  10  115.29    6.90
   0  -6  10  126.79    7.00
  -1   6 -10    0.50    2.70
  -1   6 -10    6.50    3.70
  -1   6 -10    4.00    3.10
   1  -6  10    1.70    1.70
  -2   6 -10    3.20    3.60
  -3   6 -10    9.90    3.90
   3  -6  10    5.60    2.30
  -4   6 -10   68.59    7.60
   4  -6  10   63.29    5.80
   4  -6  10   60.99    7.40
   5  -6  10    7.30    4.30
   5  -6  10    3.60    2.90
   6  -6  10  112.09   11.00
   7  -6  10   13.70    5.90
   7   5 -10   14.60    8.40
  -7  -5  10   17.60    5.80
  -7  -5  10   10.70    6.10
   6   5 -10   11.60    6.80
  -6  -5  10   18.30    5.60
   5   5 -10   11.70    6.50
  -5  -5  10   11.10    4.90
   4   5 -10   13.10    5.10
  -4  -5  10   14.00    4.30
   3   5 -10   69.09    8.10
   3   5 -10   52.39    7.50
  -3  -5  10   49.20    7.50
  -3  -5  10   62.49    7.20
   2   5 -10    3.10    3.80
   2   5 -10    3.80    3.40
  -2  -5  10    4.30    2.80
  -2  -5  10    1.70    3.60
   1   5 -10   41.30    6.30
   1   5 -10   50.79    5.90
  -1  -5  10   49.90    6.20
  -1  -5  10   41.70    4.30
   0   5 -10   81.89    5.90
   0   5 -10   86.59    6.40
   0   5 -10   83.59    6.70
   0  -5  10   70.09    5.00
   0  -5  10   92.39    5.50
   0  -5  10  107.59    6.30
  -1   5 -10  191.68   11.40
  -1   5 -10  174.88   12.00
  -1   5 -10  176.88    8.00
   1  -5  10  173.88    8.10
  -2   5 -10   33.90    5.30
  -2   5 -10   34.60    4.00
  -2   5 -10   37.00    4.90
   2  -5  10   38.60    4.50
   2  -5  10   42.70    4.90
  -3   5 -10  135.29    9.10
   3  -5  10  149.19    9.30
   3  -5  10  142.69    9.10
  -4   5 -10    6.80    4.60
   4  -5  10    2.80    5.00
   4  -5  10    6.60    3.10
   4  -5  10    8.40    3.10
   5  -5  10    9.70    3.60
   5  -5  10    7.10    3.20
   6  -5  10  167.48   11.70
   7  -5  10   13.80    6.70
   7   4 -10    8.50    6.50
  -7  -4  10    2.80    4.70
  -7  -4  10   -3.10    5.10
  -6  -4  10    6.90    4.80
   5   4 -10   26.50    7.00
  -5  -4  10   35.40    6.40
   4   4 -10   13.20    4.80
  -4  -4  10   22.30    5.00
   3   4 -10    8.50    3.50
   3   4 -10   -2.40    3.10
  -3  -4  10   -0.40    3.80
  -3  -4  10    1.20    2.80
   2   4 -10   13.00    3.70
   2   4 -10   10.00    3.90
  -2  -4  10   18.50    4.30
  -2  -4  10   17.40    3.70
   1   4 -10    2.20    3.20
   1   4 -10    9.70    2.80
   1   4 -10    5.00    3.10
  -1  -4  10    9.70    2.30
  -1  -4  10    7.00    3.20
   0   4 -10  100.99    6.70
   0   4 -10  106.29    5.80
   0  -4  10  102.49    5.50
   0  -4  10   98.89    6.20
   0  -4  10  104.09    5.50
   0  -4  10   98.19    6.60
  -1   4 -10  329.47   12.90
  -1   4 -10  327.17   11.60
  -1   4 -10  313.07   13.20
   1  -4  10  317.57   10.90
   1  -4  10  326.57   11.80
   1  -4  10  322.37   13.20
  -2   4 -10   27.00    5.00
  -2   4 -10   27.00    3.40
  -2   4 -10   30.90    4.30
   2  -4  10   18.60    3.20
   2  -4  10   27.40    4.40
  -3   4 -10  274.17   16.80
  -3   4 -10  261.47   12.90
   3  -4  10  268.47   11.20
   3  -4  10  271.07   11.60
   3  -4  10  255.27   12.60
  -4   4 -10  248.38   12.00
  -4   4 -10  257.07   13.60
   4  -4  10  254.87   11.50
   4  -4  10  282.87   12.40
   4  -4  10  249.48   12.50
   5  -4  10   36.40    5.80
   6  -4  10  342.67   16.80
  -7   4 -10   34.30    7.70
  -8  -3  10    1.60    6.90
  -7  -3  10   52.79    7.40
  -7  -3  10   61.29    8.20
   6   3 -10    5.10    4.90
  -6  -3  10    1.90    5.30
  -6  -3  10    0.90    3.50
   5   3 -10    9.80    4.70
  -5  -3  10   10.70    3.50
  -5  -3  10    7.70    4.30
   4   3 -10   44.90    6.30
   4   3 -10   35.60    4.90
   4   3 -10   52.09    7.00
  -4  -3  10   57.89    6.50
  -4  -3  10   55.09    7.10
  -4  -3  10   33.30    4.50
   3   3 -10    4.10    3.30
   3   3 -10    7.60    2.70
   3   3 -10   -0.30    3.20
  -3  -3  10    4.30    2.40
  -3  -3  10    0.00    4.30
  -3  -3  10    5.80    2.00
   2   3 -10  214.48   10.60
   2   3 -10  210.78    9.80
  -2  -3  10  235.28   11.10
  -2  -3  10  220.58    9.60
   1   3 -10   10.10    2.50
   1   3 -10   13.30    3.40
   1   3 -10   12.00    2.70
  -1  -3  10   16.40    2.80
  -1  -3  10   10.70    2.90
  -1  -3  10   12.90    2.20
   0   3 -10   44.60    4.00
   0   3 -10   39.50    3.10
   0   3 -10   43.30    4.80
   0   3 -10   54.29    5.80
   0  -3  10   50.09    4.00
   0  -3  10   49.20    3.50
   0  -3  10   48.00    4.30
   0  -3  10   46.50    4.60
  -1   3 -10  294.57   12.80
  -1   3 -10  316.97   10.70
  -1   3 -10  323.47   11.40
  -1   3 -10  322.57   12.40
   1  -3  10  317.17   11.20
   1  -3  10  306.77   12.50
   1  -3  10  305.67   10.80
   1  -3  10  323.57   12.30
  -2   3 -10    6.00    2.40
  -2   3 -10    4.80    2.20
  -2   3 -10    6.20    3.30
   2  -3  10    0.40    1.60
   2  -3  10    3.30    2.80
  -3   3 -10   17.50    3.40
  -3   3 -10   13.60    3.60
  -3   3 -10   15.00    3.90
   3  -3  10   10.00    3.40
   3  -3  10   15.70    4.30
   3  -3  10   17.40    3.20
  -4   3 -10   29.40    5.90
  -4   3 -10   16.50    3.70
  -4   3 -10   20.60    6.10
   4  -3  10   26.60    5.00
   4  -3  10   18.10    4.20
   4  -3  10   20.10    3.70
  -5   3 -10   13.70    4.10
  -5   3 -10   14.10    4.80
   5  -3  10    9.70    3.50
  -6   3 -10   -0.80    5.10
   6  -3  10   10.10    5.40
  -7   3 -10   97.09   13.10
   7  -3  10  100.79   11.10
   8   2 -10    1.20    5.90
  -8  -2  10    0.00    4.70
  -8  -2  10    4.90    5.90
  -7  -2  10   90.29    9.10
  -7  -2  10   99.69    8.10
   6   2 -10   24.00    7.60
   6   2 -10   29.10    6.30
  -6  -2  10   29.70    5.60
  -6  -2  10   18.40    8.00
   5   2 -10   -0.40    4.50
   5   2 -10    7.20    3.80
  -5  -2  10    3.40    3.20
  -5  -2  10    7.90    4.10
   4   2 -10    7.10    3.60
   4   2 -10   13.00    4.20
   4   2 -10    4.60    3.50
  -4  -2  10    6.40    2.30
  -4  -2  10    6.30    3.00
  -4  -2  10   -1.20    3.30
   3   2 -10   21.40    4.20
   3   2 -10   20.60    4.30
   3   2 -10   19.80    3.20
  -3  -2  10   25.00    4.80
  -3  -2  10   20.80    3.30
  -3  -2  10   24.40    4.00
   2   2 -10  359.26   14.10
   2   2 -10  368.86   13.40
  -2  -2  10  365.26   14.60
  -2  -2  10  346.47   12.00
  -2  -2  10  360.56   13.10
   1   2 -10   59.19    7.50
   1   2 -10   62.79    4.40
   1   2 -10   52.69    3.70
  -1  -2  10   50.89    4.30
  -1  -2  10   51.99    4.80
  -1  -2  10   57.89    3.80
  -1  -2  10   65.09    4.60
   0   2 -10 2143.29   60.19
   0   2 -10 2107.49   57.39
   0   2 -10 2173.38   59.59
   0   2 -10 2143.89   58.39
   0  -2  10 2165.68   59.89
   0  -2  10 2119.89   59.39
   0  -2  10 2141.29   57.59
   0  -2  10 2120.39   57.19
   0  -2  10 2158.88   58.19
  -1   2 -10    3.80    3.30
  -1   2 -10    3.10    2.90
  -1   2 -10    2.90    2.30
  -1   2 -10    5.70    1.80
   1  -2  10    7.50    2.20
   1  -2  10    4.40    2.60
   1  -2  10    4.10    1.50
   1  -2  10   -0.30    1.80
  -2   2 -10    1.40    2.80
  -2   2 -10    3.10    2.00
  -2   2 -10    2.10    3.60
  -2   2 -10    2.00    1.40
  -2   2 -10    5.00    2.40
   2  -2  10    0.30    2.00
   2  -2  10    1.00    2.30
   2  -2  10    3.40    2.50
   2  -2  10    3.20    1.70
  -3   2 -10   13.00    4.50
  -3   2 -10    9.10    3.50
  -3   2 -10   12.90    4.60
  -3   2 -10    6.90    2.70
   3  -2  10   16.10    4.10
   3  -2  10   15.20    3.00
   3  -2  10    7.80    2.50
  -4   2 -10   32.20    4.80
  -4   2 -10   48.60    6.50
   4  -2  10   35.10    5.70
   4  -2  10   38.40    5.50
  -5   2 -10    8.90    5.10
   5  -2  10    5.30    3.90
  -6   2 -10    9.80    5.80
   6  -2  10   13.40    5.50
  -7   2 -10  -14.30    6.30
   7  -2  10    5.10    5.70
   8   1 -10    0.90    6.20
  -8  -1  10   -3.70    5.40
  -8  -1  10    9.20    5.00
  -7  -1  10   49.10   10.10
  -7  -1  10   21.80    4.90
  -6  -1  10    9.40    4.00
   5   1 -10   58.49    7.00
   5   1 -10   65.29    8.10
  -5  -1  10   57.69    5.90
  -5  -1  10   59.09    6.50
   4   1 -10    4.00    3.20
   4   1 -10    9.10    3.80
   4   1 -10    5.10    3.30
  -4  -1  10    9.60    2.80
  -4  -1  10   10.30    3.10
  -4  -1  10    9.40    4.50
   3   1 -10  202.68    8.80
   3   1 -10  209.08    9.80
   3   1 -10  194.88    9.20
  -3  -1  10  198.08    8.20
  -3  -1  10  181.88    8.90
  -3  -1  10  181.18   10.00
   2   1 -10   36.50    3.60
   2   1 -10   36.40    3.80
  -2  -1  10   37.80    4.40
  -2  -1  10   37.30    3.00
  -2  -1  10   36.60    5.10
   1   1 -10  103.59    5.70
   1   1 -10  105.09    5.20
  -1  -1  10  103.59    6.30
  -1  -1  10  112.19    5.20
  -1  -1  10  106.79    5.70
   0   1 -10   76.49    6.40
   0   1 -10   78.39    4.70
   0   1 -10   72.89    4.20
   0   1 -10   67.19    6.20
   0  -1  10   70.29    5.00
   0  -1  10   74.29    4.30
   0  -1  10   76.79    5.00
   0  -1  10   71.69    5.40
  -1   1 -10  931.01   27.20
  -1   1 -10  922.61   26.60
  -1   1 -10  941.51   30.50
  -1   1 -10  909.01   36.20
   1  -1  10  925.81   28.70
   1  -1  10  928.01   27.20
   1  -1  10  885.81   28.00
  -2   1 -10   11.60    2.60
  -2   1 -10    9.60    2.80
  -2   1 -10   13.10    4.80
  -2   1 -10   10.50    3.90
   2  -1  10   11.10    2.20
   2  -1  10   10.70    3.60
   2  -1  10    9.10    3.00
  -3   1 -10  321.07   12.60
  -3   1 -10  322.57   16.40
  -3   1 -10  334.07   12.50
   3  -1  10  325.87   12.80
   3  -1  10  325.17   12.60
   3  -1  10  325.17   12.90
  -4   1 -10    0.90    3.10
  -4   1 -10   -5.40    3.20
   4  -1  10    4.60    2.70
   4  -1  10    6.70    4.00
  -5   1 -10   16.90    5.50
   5  -1  10   13.70    4.30
  -6   1 -10   -4.40    7.80
   6  -1  10   -3.20    4.60
  -7   1 -10   16.60    7.50
   8   0 -10    6.70    6.30
  -8   0  10    4.90    4.80
  -8   0  10   13.10    6.10
   7   0 -10    5.20    6.30
  -7   0  10   -2.40    3.70
  -6   0  10    0.50    3.30
  -6   0  10    0.90    3.20
  -5   0  10  261.77   13.70
  -5   0  10  266.07   11.80
  -5   0  10  277.67   11.70
   4   0 -10    3.40    2.80
   4   0 -10   -0.60    2.30
  -4   0  10   -0.90    2.10
  -4   0  10    0.90    3.40
   3   0 -10  162.88    7.80
   3   0 -10  154.98    7.50
  -3   0  10  158.88    7.30
  -3   0  10  163.08    7.90
  -3   0  10  156.38    8.70
   2   0 -10    4.40    2.90
   2   0 -10    2.30    2.00
   2   0 -10    2.90    2.10
  -2   0  10    1.00    2.40
  -2   0  10    1.30    1.70
  -2   0  10    4.70    2.20
   1   0 -10   22.50    3.00
   1   0 -10   19.60    2.70
   1   0 -10   24.00    4.20
  -1   0  10   23.10    3.60
   0   0 -10    7.10    2.30
   0   0 -10    6.30    1.80
   0   0 -10   14.80    4.70
   0   0  10    6.70    2.80
   0   0  10    4.80    2.40
  -1   0 -10   31.50    3.60
  -1   0 -10   32.90    3.30
  -1   0 -10   36.00    7.20
  -1   0 -10   25.10    4.80
   1   0  10   28.90    3.80
   1   0  10   32.00    5.10
   1   0  10   30.20    4.10
  -2   0 -10   66.79    4.70
  -2   0 -10   65.29    6.40
  -2   0 -10   63.59    5.10
  -2   0 -10   78.69    9.80
   2   0  10   68.09    5.90
   2   0  10   66.99    5.20
  -3   0 -10   23.50    4.40
  -3   0 -10   17.80    3.60
  -3   0 -10   21.00    6.80
  -3   0 -10   25.10    3.80
  -3   0 -10   17.10    4.60
   3   0  10   22.60    5.30
   3   0  10   18.70    3.80
   3   0  10   17.00    3.30
  -4   0 -10  170.48   11.50
   4   0  10  179.78    9.50
  -5   0 -10    0.60    4.30
  -6   0 -10   65.19   10.30
  -7   0 -10    6.70    7.90
   8  -1 -10   13.50    8.10
  -8   1  10   32.20    6.20
  -8   1  10   21.00    5.50
   7  -1 -10   44.50    8.00
  -7   1  10   47.30    6.80
  -7   1  10   47.50    6.80
   6  -1 -10   75.99    9.70
  -6   1  10   71.79    6.70
  -6   1  10   68.29    6.80
   5  -1 -10    9.50    4.10
  -5   1  10    7.50    4.80
  -5   1  10   15.80    3.30
  -5   1  10    8.30    2.90
   4  -1 -10    5.60    3.90
  -4   1  10   10.10    2.90
  -4   1  10   10.30    3.70
  -4   1  10   13.20    3.20
   3  -1 -10  257.37   10.20
   3  -1 -10  255.97   10.20
   3  -1 -10  272.17   11.80
  -3   1  10  247.38    9.70
  -3   1  10  244.08   11.30
  -3   1  10  242.78   10.10
   2  -1 -10    2.70    2.50
   2  -1 -10    1.20    1.80
   2  -1 -10    2.00    2.10
  -2   1  10    0.20    2.40
  -2   1  10    0.50    2.30
  -2   1  10    1.20    2.00
   1  -1 -10    2.30    1.80
   1  -1 -10    2.20    1.80
  -1   1  10    2.40    2.60
  -1   1  10    1.10    2.10
  -1   1  10    4.70    2.10
   0  -1 -10   -0.80    2.80
   0  -1 -10   -0.70    2.00
   0  -1 -10    4.60    1.90
   0  -1 -10   -3.50    3.20
   0   1  10   -3.00    2.80
   0   1  10    6.20    1.90
   0   1  10    0.30    2.10
  -1  -1 -10  113.59    6.40
  -1  -1 -10  104.59    5.60
  -1  -1 -10  110.29    7.80
  -1  -1 -10  116.89   10.40
   1   1  10  116.19    6.60
   1   1  10  107.69    7.50
   1   1  10  108.49    7.80
  -2  -1 -10    2.20    3.30
  -2  -1 -10    0.40    5.60
  -2  -1 -10    6.70    2.60
  -2  -1 -10    0.40    3.10
   2   1  10    2.00    2.50
   2   1  10   13.10    3.90
  -3  -1 -10   71.99    8.80
  -3  -1 -10   62.29    5.00
  -3  -1 -10   63.59    5.50
  -3  -1 -10   64.39    9.60
  -3  -1 -10   72.89    5.90
   3   1  10   69.09    6.10
   3   1  10   63.99    7.20
   3   1  10   70.19    8.40
  -4  -1 -10   13.80    5.40
  -4  -1 -10   15.90    8.10
   4   1  10   12.40    4.40
   4   1  10   24.40    5.90
  -5  -1 -10   18.10    6.10
   5   1  10   16.60    5.20
  -6  -1 -10  131.39   12.60
  -7  -1 -10   39.60    9.40
  -8   2  10    3.30    4.80
  -8   2  10    7.50    6.10
   7  -2 -10   19.70    6.50
  -7   2  10   22.80    5.20
  -7   2  10    9.50    4.70
   6  -2 -10    0.40    4.00
  -6   2  10    0.70    3.30
  -6   2  10   -4.40    3.40
   5  -2 -10    7.60    7.50
  -5   2  10    6.10    4.40
  -5   2  10    0.80    2.80
   4  -2 -10  100.29    8.10
   4  -2 -10   75.19    6.80
  -4   2  10  105.99    6.00
  -4   2  10  101.29    5.80
  -4   2  10   99.99    7.10
   3  -2 -10   50.69    6.60
   3  -2 -10   54.79    5.50
  -3   2  10   51.79    5.40
  -3   2  10   48.70    4.50
   2  -2 -10  493.45   18.20
   2  -2 -10  507.75   18.40
   2  -2 -10  509.25   16.30
   2  -2 -10  521.85   16.40
  -2   2  10  487.65   15.80
  -2   2  10  495.45   16.50
  -2   2  10  479.15   17.50
   1  -2 -10   49.30    3.90
   1  -2 -10   52.19    5.20
   1  -2 -10   57.89    6.00
   1  -2 -10   47.90    4.00
  -1   2  10   49.99    4.00
  -1   2  10   55.19    4.70
  -1   2  10   54.39    6.60
   0  -2 -10   49.50    4.30
   0  -2 -10   43.90    4.30
   0  -2 -10   54.59    6.50
   0  -2 -10   54.99    8.80
   0   2  10   54.49    5.70
   0   2  10   55.89    6.80
   0   2  10   42.90    4.40
   0   2  10   43.60    4.10
  -1  -2 -10    3.70    2.60
  -1  -2 -10    2.40    5.50
  -1  -2 -10    3.30    3.10
   1   2  10    7.00    3.30
   1   2  10    4.70    3.50
   1   2  10    2.40    2.40
  -2  -2 -10   33.80    4.50
  -2  -2 -10   37.60    9.20
  -2  -2 -10   28.50    5.40
  -2  -2 -10   48.40    4.30
   2   2  10   39.30    5.30
   2   2  10   38.60    5.90
   2   2  10   25.40    5.90
  -3  -2 -10   34.20    6.90
  -3  -2 -10   28.80    9.90
   3   2  10   45.70    6.10
   3   2  10   50.19    7.90
  -4  -2 -10  298.17   21.10
  -4  -2 -10  304.37   16.80
   4   2  10  312.37   14.80
  -5  -2 -10  142.79   17.60
  -5  -2 -10  143.79   12.50
   5   2  10  139.69   10.40
  -6  -2 -10   81.59   11.30
   6   2  10  113.99   12.90
   8  -3 -10    6.90    8.40
  -8   3  10    5.10    4.30
   7  -3 -10    8.90    6.60
  -7   3  10   11.80    4.60
  -7   3  10    3.40    4.40
   6  -3 -10   -3.50    4.40
  -6   3  10    8.20    3.70
  -6   3  10    1.10    4.20
   5  -3 -10   36.10    7.60
  -5   3  10   32.40    4.60
  -5   3  10   42.50    4.90
  -5   3  10   33.30    6.00
   4  -3 -10   83.39    8.10
  -4   3  10   82.59    5.60
  -4   3  10   80.59    6.90
   3  -3 -10  109.29    8.30
  -3   3  10  120.69    6.60
  -3   3  10   96.89    6.90
   2  -3 -10   12.00    3.80
   2  -3 -10   13.30    2.50
  -2   3  10    8.30    2.70
  -2   3  10   10.60    3.60
   1  -3 -10  390.26   19.40
   1  -3 -10  369.66   13.20
   1  -3 -10  369.26   15.20
   1  -3 -10  382.86   15.20
  -1   3  10  357.96   13.60
  -1   3  10  362.46   15.70
  -1   3  10  368.36   16.40
   0  -3 -10  707.43   22.30
   0  -3 -10  666.73   28.60
   0   3  10  705.33   22.80
   0   3  10  696.43   26.40
  -1  -3 -10  237.98   17.20
  -1  -3 -10  252.77   11.00
  -1  -3 -10  291.07   13.80
   1   3  10  255.37   13.30
   1   3  10  275.67   12.00
   1   3  10  268.27   14.60
  -2  -3 -10  504.45   20.90
  -2  -3 -10  469.15   25.50
   2   3  10  532.65   19.50
  -3  -3 -10  717.63   27.30
   3   3  10  679.33   24.90
  -4  -3 -10  124.89   16.00
   4   3  10  159.68   12.30
  -5  -3 -10   65.39   10.40
   5   3  10   62.79    8.80
  -6  -3 -10   45.10   10.30
   6   3  10   29.40    8.60
   8  -4 -10    8.40    7.70
  -8   4  10   -4.50    5.20
   7  -4 -10   30.70    8.70
   6  -4 -10   30.10    7.60
   5  -4 -10  120.59   11.20
  -5   4  10  122.49    7.20
  -5   4  10  102.69    8.20
   4  -4 -10    3.80    5.30
   3  -4 -10   13.20    4.50
  -3   4  10   12.60    3.80
   2  -4 -10   90.59    7.60
  -2   4  10   95.29    8.10
   1  -4 -10   47.80    6.30
   1  -4 -10   47.70    4.60
   1  -4 -10   44.00    6.30
  -1   4  10   45.20    6.20
  -1   4  10   37.90    4.90
  -1   4  10   82.69   13.00
   0  -4 -10  173.88   10.30
   0  -4 -10  192.78   14.60
   0   4  10  160.08   12.40
   0   4  10  168.98   10.80
   0   4  10  157.88    9.00
  -1  -4 -10    7.30    4.70
  -1  -4 -10    8.60    3.50
  -1  -4 -10    2.60    8.30
   1   4  10   14.80    4.10
  -2  -4 -10   14.30    4.50
  -2  -4 -10    7.60    8.30
   2   4  10    7.00    3.70
  -3  -4 -10    0.70    5.40
  -4  -4 -10   65.49   10.30
   4   4  10   75.29    9.10
  -5  -4 -10   11.00    6.60
   5   4  10    0.30    5.60
   8  -5 -10   12.20    9.10
   7  -5 -10    0.90    7.40
   6  -5 -10    4.50    6.30
   5  -5 -10   14.90    6.40
   4  -5 -10   30.60    7.40
  -4   5  10   37.40    5.00
  -4   5  10   28.20    4.80
   3  -5 -10  265.37   14.50
  -3   5  10  267.27   11.10
  -3   5  10  262.87   13.60
   2  -5 -10   85.79    8.50
  -2   5  10  106.49    6.70
  -2   5  10  112.09    9.00
   1  -5 -10  363.36   16.10
   1  -5 -10  322.67   16.30
   1  -5 -10  372.06   13.50
  -1   5  10  354.16   18.40
  -1   5  10  383.66   14.70
  -1   5  10  364.56   19.80
   0  -5 -10   78.79    8.40
   0  -5 -10   66.69    5.90
   0   5  10   65.99    6.40
  -1  -5 -10   16.60    5.00
   1   5  10   15.30    4.20
  -2  -5 -10    4.10    4.80
  -3  -5 -10    6.00    5.80
   3   5  10   -4.50    4.20
  -4  -5 -10    3.40    5.20
   4   5  10   10.80    5.50
   5   5  10   26.10    7.50
   7  -6 -10   -0.70    7.00
   6  -6 -10   -0.40    5.90
   5  -6 -10   -4.10    4.80
   4  -6 -10   35.20    8.40
  -4   6  10   28.00    4.50
   3  -6 -10    6.30    5.20
  -3   6  10    6.40    3.20
   2  -6 -10    5.90    4.80
  -2   6  10    3.90    3.00
   1  -6 -10   13.70    4.60
   1  -6 -10    5.40    4.70
   1  -6 -10    0.90    3.60
  -1   6  10    1.50    3.60
   0  -6 -10   39.90    6.60
   0  -6 -10   40.50    6.30
   0   6  10   46.40    6.30
  -1  -6 -10    8.80    5.10
   1   6  10    5.50    4.00
  -2  -6 -10    9.10    5.80
   2   6  10    3.30    3.90
  -3  -6 -10    3.30    5.70
   3   6  10    2.30    4.90
  -4  -6 -10   24.70    7.00
   4   6  10   -4.00    4.30
   7  -7 -10   82.59   13.60
   5  -7 -10   36.90    8.60
   4  -7 -10   29.90    7.80
  -4   7  10   26.20    4.60
   3  -7 -10   12.80    6.30
  -3   7  10    9.20    4.00
   2  -7 -10    5.50    5.00
  -2   7  10    2.60    3.80
   1  -7 -10   24.80    6.90
  -1   7  10   27.70    5.10
   0  -7 -10   41.30    7.30
   0  -7 -10   48.20    7.10
   0   7  10   39.20    9.00
  -1  -7 -10   19.80    6.10
   1   7  10   23.50    5.40
  -2  -7 -10    7.20    6.30
   2   7  10   12.60    5.40
  -3  -7 -10   22.30    6.70
   3   7  10    8.40    5.70
   6  -8 -10   57.59   12.10
   5  -8 -10   11.60    7.90
   4  -8 -10  146.39   13.90
  -4   8  10  128.39    8.50
   3  -8 -10   24.90    7.90
  -3   8  10   24.90    4.80
   2  -8 -10   30.30    7.70
  -2   8  10   11.90    6.00
   1  -8 -10    5.90    5.90
  -1   8  10    2.80    3.80
   0  -8 -10   38.80    6.60
   0   8  10   39.50    6.80
  -1  -8 -10   -0.10    5.60
   1   8  10    7.70    5.00
  -2  -8 -10   60.79    8.70
   2   8  10   80.99    9.70
   5  -9 -10   17.00    7.90
   3  -9 -10    3.30    7.20
  -3   9  10    4.80    4.20
   2  -9 -10   -4.30    5.90
  -2   9  10   -0.70    4.60
   1  -9 -10   27.10    8.20
  -1   9  10   14.70    4.90
   0   9  10    6.50    5.60
  -1  -9 -10    4.10    6.70
   1   9  10  -10.30    5.70
   3 -10 -10   21.60    8.70
  -3  10  10    4.10    4.70
   2 -10 -10   27.10    9.70
  -2  10  10   21.00    5.50
  -1  10  10   31.50    7.10
   1  12 -11   23.00    8.10
   0  12 -11   74.59   11.40
   0  12 -11   58.99    9.90
   0 -12  11   46.00    7.40
  -1  12 -11   19.10    8.90
  -1  12 -11    5.60    6.30
   1 -12  11    6.10    4.10
  -2  12 -11   94.89   12.10
  -2  12 -11   88.69   14.10
   2 -12  11  103.99    8.90
   3 -12  11   16.60    5.20
   3  11 -11    4.70    7.80
   3  11 -11   14.70    7.00
  -3 -11  11    3.60    5.60
   2  11 -11   12.30    6.60
   2  11 -11    7.30    5.10
  -2 -11  11    2.00    5.10
   1  11 -11   10.00    6.70
   1  11 -11   -1.70    6.50
  -1 -11  11    4.20    3.70
   0  11 -11   71.79    9.60
   0  11 -11   91.49   11.70
   0 -11  11   91.09   10.80
  -1  11 -11   46.30   11.90
  -1  11 -11   24.30    6.70
   1 -11  11   32.10    5.80
  -2  11 -11   50.99    8.70
  -2  11 -11   65.49    9.60
   2 -11  11   67.99   10.00
  -3  11 -11   27.50    6.90
   3 -11  11   37.40    7.10
  -4  11 -11   11.30    6.40
   4 -11  11    9.80    4.70
  -5  11 -11   37.00    7.80
   5 -11  11   44.60    7.90
   4  10 -11  124.19   15.10
   4  10 -11  101.09   10.50
  -4 -10  11  100.09   11.20
   3  10 -11   39.00    7.50
   3  10 -11   19.30    7.80
  -3 -10  11   44.80    7.50
   2  10 -11   11.20    6.70
   2  10 -11    8.40    6.50
   1  10 -11    0.60    6.10
   1  10 -11   -5.50    5.10
   0  10 -11   -0.50    6.30
   0  10 -11    1.70    5.20
   0 -10  11    1.70    2.90
  -1  10 -11    1.20    5.10
  -1  10 -11   -1.00    4.20
   1 -10  11    7.40    3.60
  -2  10 -11   19.70    6.20
   2 -10  11    8.30    3.40
  -3  10 -11   45.40    8.70
   3 -10  11   41.40    6.70
  -4  10 -11  102.89   10.80
  -5  10 -11   32.00    7.80
   5 -10  11   35.40    6.70
   5   9 -11   -4.00    7.30
   4   9 -11    1.00    6.30
  -4  -9  11    8.80    5.30
   3   9 -11   66.89   10.50
  -3  -9  11   69.19    7.90
   2   9 -11    6.10    5.10
   2   9 -11    7.10    6.20
  -2  -9  11    7.30    3.90
   1   9 -11   12.40    6.00
   1   9 -11    5.40    8.10
  -1  -9  11    4.20    3.70
  -1  -9  11    8.50    4.70
   0   9 -11   10.40    5.10
   0  -9  11   -1.00    2.80
  -1   9 -11   63.69   13.30
  -1   9 -11   74.09    9.40
   1  -9  11   73.69    7.60
  -2   9 -11    6.80    5.70
  -2   9 -11   17.30    5.70
   2  -9  11   14.60    3.80
  -3   9 -11  245.78   18.00
   3  -9  11  220.18   12.00
  -4   9 -11   35.80    7.10
   4  -9  11   26.40    5.00
  -5   9 -11   16.90    6.90
   5  -9  11   14.80    5.90
   6  -9  11   -2.70    5.20
   6  -9  11    5.70    4.90
   5   8 -11   -9.30    6.30
  -5  -8  11    6.60    4.90
   4   8 -11   34.00    8.50
  -4  -8  11   31.80    6.70
   3   8 -11  109.29   10.70
  -3  -8  11  134.49   16.30
   2   8 -11   10.40    4.90
   2   8 -11   17.10    6.00
  -2  -8  11    6.10    3.90
   1   8 -11  235.18   13.10
   1   8 -11  279.47   14.30
  -1  -8  11  242.88   10.80
  -1  -8  11  235.68   12.00
   0   8 -11    0.90    3.20
   0   8 -11    0.40    4.60
   0  -8  11    1.50    2.60
  -1   8 -11   39.00    6.10
  -1   8 -11   52.99    6.70
  -1   8 -11   34.10    6.40
   1  -8  11   50.59    6.00
  -2   8 -11   35.90    6.70
   2  -8  11   42.10    6.00
  -3   8 -11    2.70    3.60
   3  -8  11    0.30    2.60
  -4   8 -11   36.20    7.40
   5  -8  11   11.90    4.40
   5  -8  11    8.90    5.10
   6  -8  11   46.30    7.50
   6  -8  11   66.49   11.10
   6   7 -11   21.00    7.90
  -6  -7  11   22.80    6.50
   5   7 -11   77.99   11.70
  -5  -7  11   84.99   10.10
   4   7 -11  121.79   13.40
  -4  -7  11  113.89    9.20
   3   7 -11  342.47   17.90
  -3  -7  11  360.16   15.70
   2   7 -11  170.68   12.10
  -2  -7  11  172.08    9.50
   1   7 -11  132.49    9.40
   1   7 -11  147.99   10.70
  -1  -7  11  137.09    7.80
  -1  -7  11  140.59   10.00
   0   7 -11   10.70    3.80
   0   7 -11    4.90    3.30
   0   7 -11    1.90    3.40
   0  -7  11    5.30    2.80
  -1   7 -11    4.30    3.40
   1  -7  11    6.20    2.50
  -2   7 -11    6.70    4.20
  -2   7 -11    2.20    3.30
  -2   7 -11    2.10    3.30
   2  -7  11   -0.10    2.20
  -3   7 -11   32.80    6.60
   3  -7  11   45.60    6.10
  -4   7 -11   10.70    4.70
   4  -7  11    0.50    2.60
   5  -7  11    7.90    4.50
   5  -7  11   18.90    4.70
   7  -7  11   26.20    7.10
   7   6 -11   58.69   10.60
  -7  -6  11   54.29    8.40
   6   6 -11    3.30    6.90
  -6  -6  11    9.60    6.00
   5   6 -11   51.19    8.20
  -5  -6  11   35.70    7.10
   4   6 -11   55.89   12.50
  -4  -6  11   50.79    9.60
   3   6 -11   80.29    9.80
  -3  -6  11   65.29    6.30
   2   6 -11   86.39    8.30
  -2  -6  11  100.49    7.00
  -2  -6  11   89.79    7.70
   1   6 -11   82.39    7.00
   1   6 -11   95.79    7.10
   1   6 -11   79.99    7.70
  -1  -6  11   93.89    7.10
   0   6 -11  132.99    8.60
   0   6 -11  124.89    9.80
   0  -6  11  137.49    7.80
   0  -6  11  130.19    6.80
   0  -6  11  140.19    7.50
  -1   6 -11   19.00    4.10
  -1   6 -11   19.70    4.30
  -1   6 -11   23.20    4.50
   1  -6  11   17.50    3.70
  -2   6 -11   28.70    5.10
  -2   6 -11   21.40    5.00
   2  -6  11   23.60    4.10
   2  -6  11   26.00    4.00
  -3   6 -11   16.20    5.00
   3  -6  11   17.40    3.90
   3  -6  11   14.90    3.90
   4  -6  11    7.80    3.70
   4  -6  11   -3.20    2.50
   5  -6  11   -0.50    3.10
   5  -6  11    5.40    4.00
   6  -6  11   36.60    7.30
   7  -6  11    7.60    6.10
   7   5 -11    0.40    6.40
  -7  -5  11    5.50    6.30
  -7  -5  11    9.30    4.90
   6   5 -11   11.00    6.50
  -6  -5  11   28.00    6.70
   5   5 -11   12.70    7.90
  -5  -5  11   18.30    7.30
   4   5 -11   79.79    9.90
  -4  -5  11   77.49    7.20
   3   5 -11    6.40    4.80
  -3  -5  11    2.00    3.20
   2   5 -11   22.10    4.70
   2   5 -11   13.20    5.00
  -2  -5  11   22.80    4.00
  -2  -5  11   18.50    5.30
   1   5 -11   26.80    5.30
   1   5 -11   20.60    5.10
   1   5 -11   28.30    4.70
  -1  -5  11   30.50    4.20
  -1  -5  11   26.50    5.00
   0   5 -11    8.60    3.10
   0   5 -11   10.70    3.80
   0  -5  11    8.80    2.60
   0  -5  11    9.60    2.90
   0  -5  11   12.20    3.00
  -1   5 -11   20.90    4.80
  -1   5 -11   27.10    5.00
  -1   5 -11   27.90    3.70
   1  -5  11   29.50    3.80
  -2   5 -11   89.89    5.70
  -2   5 -11   86.09    7.30
  -2   5 -11  100.09    6.60
   2  -5  11   81.69    5.80
   2  -5  11   92.09    5.90
   2  -5  11   86.79    7.40
  -3   5 -11   91.39    7.80
   3  -5  11   68.49    7.40
   3  -5  11   71.59    5.90
   3  -5  11   74.89    6.00
  -4   5 -11  372.46   17.10
   4  -5  11  357.06   17.50
   4  -5  11  364.66   15.40
   5  -5  11    8.70    5.20
   5  -5  11   17.20    4.30
   6  -5  11  141.09   11.20
   7  -5  11  103.99   11.80
   7   4 -11   17.80    7.20
  -7  -4  11    6.70    5.80
  -7  -4  11    6.30    4.70
   6   4 -11    1.90    5.70
  -6  -4  11    3.50    3.50
  -6  -4  11   11.50    4.90
   5   4 -11    8.40    5.40
  -5  -4  11   21.90    5.50
  -5  -4  11    3.10    3.40
   4   4 -11   21.10    5.60
  -4  -4  11   19.40    4.20
   3   4 -11    7.30    4.00
   3   4 -11    6.60    3.90
  -3  -4  11    0.60    3.00
  -3  -4  11    3.40    4.40
   2   4 -11    2.20    3.70
  -2  -4  11    0.30    2.40
  -2  -4  11    2.00    3.30
   1   4 -11   61.39    5.30
   1   4 -11   68.19    6.00
   1   4 -11   48.80    4.90
  -1  -4  11   58.79    4.70
  -1  -4  11   74.09    7.60
   0   4 -11   -1.40    2.70
   0   4 -11    1.20    2.10
   0   4 -11    5.60    3.10
   0  -4  11    0.70    1.80
   0  -4  11    3.20    2.60
   0  -4  11    1.10    2.50
  -1   4 -11    5.60    3.30
  -1   4 -11    8.30    3.10
  -1   4 -11    8.30    3.30
   1  -4  11    4.80    2.30
   1  -4  11    3.00    1.80
   1  -4  11    8.80    3.30
  -2   4 -11  422.26   15.70
  -2   4 -11  409.56   17.00
  -2   4 -11  416.06   14.50
   2  -4  11  424.16   15.10
   2  -4  11  457.65   20.40
  -3   4 -11   22.90    5.20
  -3   4 -11   23.00    3.70
  -3   4 -11   29.90    5.40
   3  -4  11   25.80    3.90
   3  -4  11   18.10    3.50
   3  -4  11   19.10    4.80
   4  -4  11  237.58   11.20
   4  -4  11  234.58   12.90
  -5   4 -11   30.60    5.20
   5  -4  11   33.40    5.90
  -6   4 -11   60.89    9.00
   6  -4  11   54.69    8.10
  -7   4 -11   -8.70    7.60
   7  -4  11    3.00    5.60
  -8  -3  11   -3.90    5.60
   7   3 -11  142.39   13.80
  -7  -3  11  129.69    9.60
  -7  -3  11  140.99   11.60
   6   3 -11    4.90    5.10
  -6  -3  11    3.00    4.20
  -6  -3  11    8.60    6.50
   5   3 -11   87.19    9.80
  -5  -3  11   79.59    7.40
   4   3 -11   18.70    4.70
   4   3 -11    4.20    3.90
   4   3 -11    8.90    4.80
  -4  -3  11    3.60    3.60
   3   3 -11   -6.30    2.70
  -3  -3  11   -0.80    3.30
  -3  -3  11    2.80    2.50
   2   3 -11   10.90    3.20
   2   3 -11   22.30    4.70
  -2  -3  11   19.80    3.50
  -2  -3  11   20.80    4.60
   1   3 -11    3.30    3.80
   1   3 -11    9.40    2.70
   1   3 -11    8.30    3.30
  -1  -3  11    9.50    3.40
  -1  -3  11    8.60    2.90
   0   3 -11    0.30    2.70
   0   3 -11   -2.90    2.20
   0   3 -11    1.10    2.50
   0   3 -11    1.80    1.60
   0  -3  11    2.70    2.30
   0  -3  11    0.80    1.70
   0  -3  11    5.70    2.90
   0  -3  11    2.30    2.40
  -1   3 -11  176.58    9.90
  -1   3 -11  189.08    8.20
  -1   3 -11  180.18    9.00
   1  -3  11  195.68    9.10
   1  -3  11  186.58    7.90
   1  -3  11  199.98    7.90
   1  -3  11  181.18    9.40
  -2   3 -11   10.50    2.90
  -2   3 -11   10.60    3.90
  -2   3 -11   10.80    3.30
  -2   3 -11    7.70    2.30
  -2   3 -11    7.60    4.40
   2  -3  11    9.40    2.70
   2  -3  11    4.30    3.00
  -3   3 -11   19.00    3.40
  -3   3 -11   18.70    4.90
  -3   3 -11   16.60    3.40
   3  -3  11    9.60    2.70
   3  -3  11   17.40    3.60
   3  -3  11    8.40    4.00
  -4   3 -11   34.90    6.50
  -4   3 -11   38.90    7.70
  -4   3 -11   41.20    5.10
   4  -3  11   27.00    4.00
  -5   3 -11   16.00    6.00
   5  -3  11   13.30    5.10
  -6   3 -11   18.10    6.40
   6  -3  11   16.60    6.20
  -7   3 -11   63.89    9.90
   7  -3  11   29.80    7.50
  -8  -2  11    7.60    6.50
  -7  -2  11    6.80    4.30
  -7  -2  11    9.80    5.70
   6   2 -11   54.09    7.40
  -6  -2  11   37.10    8.60
   5   2 -11   16.80    4.50
   5   2 -11    7.30    5.30
  -5  -2  11    6.00    3.40
  -5  -2  11    8.80    3.70
   4   2 -11   65.29    6.60
   4   2 -11   79.79    8.10
  -4  -2  11   63.39    6.00
  -4  -2  11   60.39    7.40
   3   2 -11    1.40    2.90
  -3  -2  11    2.10    2.70
  -3  -2  11    4.40    2.10
   2   2 -11   24.00    4.60
   2   2 -11   27.40    3.80
   2   2 -11   25.20    3.50
  -2  -2  11   30.60    4.20
  -2  -2  11   31.60    5.30
  -2  -2  11   29.20    3.60
   1   2 -11   34.70    3.60
   1   2 -11   32.10    4.80
   1   2 -11   32.70    4.00
  -1  -2  11   33.60    3.30
  -1  -2  11   34.00    4.80
  -1  -2  11   37.50    4.30
   0   2 -11   12.60    3.70
   0   2 -11   19.60    2.80
   0   2 -11   14.30    2.80
   0  -2  11   14.50    3.40
   0  -2  11   13.40    3.30
   0  -2  11   15.90    2.70
   0  -2  11   22.10    3.90
   0  -2  11   16.40    2.30
  -1   2 -11   43.10    6.10
  -1   2 -11   39.90    4.20
  -1   2 -11   41.20    6.00
  -1   2 -11   37.30    4.20
   1  -2  11   37.20    5.00
   1  -2  11   41.80    5.00
   1  -2  11   36.80    3.10
  -2   2 -11   45.70    8.60
  -2   2 -11   55.19    6.90
  -2   2 -11   46.10    4.50
  -2   2 -11   46.10    4.50
   2  -2  11   49.50    5.50
   2  -2  11   51.19    5.30
   2  -2  11   53.19    4.10
  -3   2 -11   54.09    7.90
  -3   2 -11   37.20    7.60
  -3   2 -11   56.59   10.90
  -3   2 -11   51.99    4.80
   3  -2  11   59.19    6.10
   3  -2  11   47.10    4.30
   3  -2  11   42.00    5.10
  -4   2 -11   15.80    6.50
  -4   2 -11   -1.50    3.20
  -4   2 -11    2.20    3.80
   4  -2  11    6.10    3.40
  -5   2 -11    8.70    5.30
   6  -2  11    9.40    5.00
  -7   2 -11   15.50    7.80
   7  -2  11   -3.10    6.20
   8   1 -11    1.40    7.70
  -8  -1  11    2.50    5.50
  -8  -1  11    0.90    5.40
  -7  -1  11    1.00    4.60
  -7  -1  11    5.00    3.90
  -6  -1  11    6.00    3.90
  -6  -1  11    4.00    3.50
   5   1 -11    5.80    4.30
   5   1 -11    7.10    3.90
  -5  -1  11    5.60    3.20
  -5  -1  11    9.70    4.20
   4   1 -11  108.89    6.90
   4   1 -11  101.29    7.40
  -4  -1  11   92.69    8.00
  -4  -1  11  112.99    7.20
  -4  -1  11  108.99    6.40
   3   1 -11  241.98   10.90
   3   1 -11  233.68   10.50
   3   1 -11  227.68   10.00
  -3  -1  11  236.38   11.70
  -3  -1  11  236.28    9.50
   2   1 -11  133.89    7.10
   2   1 -11  130.89    7.60
   2   1 -11  130.39    6.60
  -2  -1  11  140.19    8.30
  -2  -1  11  133.59    6.40
  -2  -1  11  128.79    7.00
   1   1 -11   38.30    5.50
   1   1 -11   41.40    3.50
   1   1 -11   40.30    4.00
  -1  -1  11   36.00    3.50
  -1  -1  11   45.30    4.80
  -1  -1  11   45.80    5.10
   0   1 -11    9.80    2.20
   0   1 -11    7.00    3.20
   0   1 -11    5.80    2.50
   0   1 -11   11.90    3.80
   0  -1  11    5.80    2.40
   0  -1  11    5.80    2.60
   0  -1  11    7.90    2.30
   0  -1  11   14.40    2.90
  -1   1 -11    5.80    3.40
  -1   1 -11    0.60    2.30
  -1   1 -11   -1.20    3.10
  -1   1 -11   -0.40    2.30
   1  -1  11   -1.20    2.40
   1  -1  11    2.40    3.00
   1  -1  11    3.50    2.60
  -2   1 -11   -5.50    4.10
  -2   1 -11    0.10    3.00
  -2   1 -11   -1.70    2.20
  -2   1 -11    0.40    2.90
   2  -1  11    0.80    1.60
   2  -1  11    1.20    2.30
   2  -1  11   -0.90    2.80
   2  -1  11   -2.20    2.90
  -3   1 -11   95.09    6.20
  -3   1 -11  109.89    6.90
  -3   1 -11  114.99   10.40
  -3   1 -11  113.49    8.90
   3  -1  11   97.09    6.90
   3  -1  11   85.49    7.40
   3  -1  11  100.09    6.60
   3  -1  11  101.19    7.40
  -4   1 -11   52.29   10.00
  -4   1 -11   52.69    7.80
  -5   1 -11   -0.90    4.80
   5  -1  11   11.00    4.20
  -6   1 -11    4.20    6.80
   6  -1  11   26.30    6.10
  -7   1 -11   23.30    8.50
   7  -1  11   33.10    9.00
  -8   0  11   -4.80    4.60
  -8   0  11    0.00    6.00
   7   0 -11   61.29    8.80
  -7   0  11   45.40    6.00
  -6   0  11    2.30    3.20
  -6   0  11   -1.30    2.90
  -5   0  11    6.80    2.90
  -5   0  11    2.40    3.50
   4   0 -11  101.29    7.20
   4   0 -11  101.99    7.30
   4   0 -11  100.79    7.60
  -4   0  11   93.99    6.80
  -4   0  11  109.19    6.30
  -4   0  11   98.29    8.00
   3   0 -11    3.10    3.00
   3   0 -11   -3.10    2.50
   3   0 -11    3.00    3.00
  -3   0  11    0.50    2.80
  -3   0  11   -2.80    2.00
  -3   0  11    5.00    2.20
   2   0 -11  118.69    6.20
   2   0 -11  122.89    6.80
   2   0 -11  121.39    8.10
  -2   0  11  124.09    7.70
  -2   0  11  121.49    6.70
  -2   0  11  122.79    6.00
   1   0 -11   16.40    4.40
   1   0 -11   18.00    3.00
   1   0 -11   19.60    3.10
  -1   0  11   15.50    2.90
  -1   0  11   18.60    3.30
  -1   0  11   21.20    3.30
  -1   0  11   21.90    4.10
   0   0 -11  268.37   10.20
   0   0 -11  240.78   13.10
   0   0 -11  259.07   12.20
   0   0 -11  262.87    9.50
   0   0  11  260.97   11.30
   0   0  11  243.28   10.10
   0   0  11  244.98   11.20
   0   0  11  244.18    9.60
  -1   0 -11    7.90    2.60
  -1   0 -11    4.60    3.50
  -1   0 -11    8.50    2.80
  -1   0 -11    9.10    5.30
   1   0  11    9.70    2.50
   1   0  11    9.40    2.80
   1   0  11    5.50    3.10
  -2   0 -11   92.89    7.80
  -2   0 -11   85.89    6.50
  -2   0 -11   94.79    5.70
  -2   0 -11   94.29    9.70
   2   0  11   98.59    7.10
   2   0  11   86.39    7.10
  -3   0 -11   50.29   10.00
  -3   0 -11   38.60    5.30
  -3   0 -11   55.89    7.40
   3   0  11   53.19    5.30
   3   0  11   43.10    6.00
  -4   0 -11  114.39    9.70
  -4   0 -11  102.39   13.00
   4   0  11   96.79    7.30
   4   0  11  117.59    7.60
  -6   0 -11   -3.50    6.40
  -7   0 -11   33.70   10.00
   8  -1 -11   11.40    9.60
  -8   1  11   17.30    5.40
  -8   1  11   26.00    6.50
   7  -1 -11   54.49    9.10
  -7   1  11   39.20    6.30
   6  -1 -11   22.90    6.80
  -6   1  11   16.80    5.00
  -6   1  11   23.60    4.90
   5  -1 -11    0.50    6.70
  -5   1  11    7.70    5.10
  -5   1  11   10.30    3.10
  -5   1  11    4.50    2.90
   4  -1 -11   33.90    5.20
  -4   1  11   25.70    4.30
  -4   1  11   33.70    4.40
  -4   1  11   32.40    5.00
   3  -1 -11  106.69    6.30
   3  -1 -11  106.79    7.40
  -3   1  11   94.99    7.00
  -3   1  11   94.19    6.20
  -3   1  11   95.79    5.70
   2  -1 -11    5.80    2.70
   2  -1 -11    8.10    3.40
   2  -1 -11    9.00    2.60
  -2   1  11    6.20    3.00
  -2   1  11    7.90    2.50
  -2   1  11    9.30    2.90
   1  -1 -11    9.80    2.70
   1  -1 -11    8.30    2.50
   1  -1 -11   11.20    3.60
  -1   1  11   12.40    3.00
  -1   1  11   10.00    3.70
  -1   1  11   11.40    2.80
   0  -1 -11    3.10    4.60
   0  -1 -11   -1.30    2.80
   0  -1 -11   -1.20    1.90
   0  -1 -11    1.30    2.30
   0   1  11    3.50    1.60
   0   1  11    6.70    2.60
   0   1  11    0.40    2.00
  -1  -1 -11   89.29    9.60
  -1  -1 -11   76.69    4.80
  -1  -1 -11   80.59    7.40
  -1  -1 -11   86.49    6.10
   1   1  11   80.29    6.70
   1   1  11   80.69    6.60
   1   1  11   79.99    7.10
  -2  -1 -11   84.79    5.70
  -2  -1 -11   97.19    6.30
  -2  -1 -11   71.09   11.60
  -2  -1 -11   78.19    7.60
   2   1  11   72.29    7.10
   2   1  11   78.09    7.70
   2   1  11   83.79    6.40
  -3  -1 -11   13.90    5.40
  -3  -1 -11   15.60    8.80
   3   1  11    7.60    4.70
   3   1  11   21.80    4.40
  -4  -1 -11  154.48   16.00
  -4  -1 -11  188.18   12.30
   4   1  11  184.48   10.70
  -5  -1 -11   97.19   11.00
  -5  -1 -11   87.59   14.40
   5   1  11   90.89    9.00
  -6  -1 -11   33.80    8.90
  -8   2  11   -1.30    4.10
  -8   2  11   -2.90    5.70
   7  -2 -11    7.60    6.70
  -7   2  11   12.70    4.70
  -7   2  11    9.00    4.20
   6  -2 -11   52.69    8.60
  -6   2  11   59.49    6.40
  -6   2  11   58.49    6.90
   5  -2 -11   71.09    9.10
  -5   2  11  100.29    6.70
  -5   2  11   85.89    8.10
  -5   2  11   82.99    6.30
   4  -2 -11  191.48   11.30
   4  -2 -11  179.98   10.00
  -4   2  11  191.48    9.00
  -4   2  11  195.98   10.60
  -4   2  11  203.28    9.00
   3  -2 -11  218.28   12.20
   3  -2 -11  201.78   11.00
  -3   2  11  218.18    8.90
  -3   2  11  218.88   10.80
  -3   2  11  209.98   10.60
   2  -2 -11   60.89    6.20
   2  -2 -11   67.89    5.00
   2  -2 -11   73.89    6.50
  -2   2  11   66.29    5.70
  -2   2  11   59.29    4.50
  -2   2  11   54.19    5.00
   1  -2 -11   90.09    9.70
   1  -2 -11   82.59    6.40
   1  -2 -11   80.59    5.40
   1  -2 -11   80.59    6.90
  -1   2  11   82.59    6.90
  -1   2  11   85.49    7.20
  -1   2  11   84.09    5.00
   0  -2 -11   26.10    5.50
   0  -2 -11   28.50    4.10
   0  -2 -11   42.20    4.30
   0  -2 -11   37.50    4.50
   0   2  11   38.80    4.70
   0   2  11   44.00    6.80
   0   2  11   37.20    4.20
  -1  -2 -11   71.79    7.20
  -1  -2 -11   69.19   10.50
  -1  -2 -11   78.99    5.90
   1   2  11   68.59    5.80
   1   2  11   68.39    8.10
   1   2  11   76.19    8.30
  -2  -2 -11  391.36   17.50
  -2  -2 -11  363.86   21.60
   2   2  11  374.26   15.20
   2   2  11  362.86   16.70
  -3  -2 -11    3.10    4.40
  -3  -2 -11   11.50    8.20
   3   2  11    5.80    3.80
  -4  -2 -11  228.08   19.90
  -4  -2 -11  264.57   15.90
   4   2  11  272.17   13.80
  -5  -2 -11   28.00   12.70
  -5  -2 -11   19.10    6.30
   5   2  11   14.60    5.60
  -6  -2 -11    5.80    7.40
   6   2  11    5.00    6.90
   8  -3 -11   39.60   10.80
  -8   3  11   27.10    6.20
  -8   3  11   51.69    7.80
   7  -3 -11   97.49   12.20
  -7   3  11   92.89    8.00
  -7   3  11   85.79    7.80
   6  -3 -11    0.20    4.40
  -6   3  11    2.20    3.70
  -6   3  11   12.00    4.30
   5  -3 -11  166.78   12.40
  -5   3  11  155.98    8.30
  -5   3  11  141.79   10.20
  -5   3  11  152.18    8.20
   4  -3 -11   94.49    8.60
  -4   3  11   85.79    7.20
  -4   3  11   87.39    6.00
  -4   3  11   84.49    5.90
   3  -3 -11    4.70    3.80
   3  -3 -11    1.50    3.20
  -3   3  11    2.20    2.60
   2  -3 -11  428.96   14.80
   2  -3 -11  409.96   17.30
   2  -3 -11  432.06   16.40
  -2   3  11  401.76   15.00
   1  -3 -11   -1.00    2.70
   1  -3 -11    3.80    3.70
   1  -3 -11    1.80    2.90
   1  -3 -11   -5.20    5.80
  -1   3  11   -1.20    3.40
  -1   3  11    0.20    1.90
  -1   3  11   -1.30    4.30
   0  -3 -11 1153.98   42.10
   0  -3 -11 1149.29   37.00
   0  -3 -11 1104.79   35.30
   0   3  11 1133.69   38.30
   0   3  11 1208.98   37.60
   0   3  11 1150.28   34.80
  -1  -3 -11  387.16   22.00
  -1  -3 -11  365.06   14.70
  -1  -3 -11  388.86   17.20
   1   3  11  380.46   15.30
  -2  -3 -11  976.40   32.80
  -2  -3 -11  993.50   34.50
  -2  -3 -11  967.80   40.30
   2   3  11 1008.80   32.40
  -3  -3 -11   43.50   11.00
  -3  -3 -11   40.00    7.20
   3   3  11   44.60    6.90
  -4  -3 -11  168.68   13.30
  -4  -3 -11  146.49   21.40
  -5  -3 -11   28.40    8.30
   5   3  11   29.10    7.80
  -6  -3 -11   19.30    7.80
   6   3  11   11.40    7.30
   8  -4 -11    6.60    7.70
  -8   4  11   17.50    6.10
   7  -4 -11   80.69   17.20
   6  -4 -11   21.50    7.30
   5  -4 -11    1.80    5.00
  -5   4  11    5.20    3.40
  -5   4  11    6.00    6.20
   4  -4 -11  334.47   17.30
  -4   4  11  309.47   14.50
  -4   4  11  377.56   13.60
   3  -4 -11    9.00    4.30
  -3   4  11    1.50    2.90
   2  -4 -11  831.62   25.30
   2  -4 -11  840.62   29.30
   2  -4 -11  822.62   27.20
  -2   4  11  831.32   26.20
  -2   4  11  801.62   28.70
   1  -4 -11   17.70    3.90
   1  -4 -11   10.30    3.90
   1  -4 -11   11.30    4.50
  -1   4  11    1.60    4.40
  -1   4  11    8.00    5.40
  -1   4  11    8.90    3.00
   0  -4 -11   98.99    6.80
   0  -4 -11  114.79   14.30
   0  -4 -11   96.19    8.00
   0   4  11  102.69    7.30
  -1  -4 -11    5.30    9.30
  -1  -4 -11    7.30    4.30
   1   4  11    2.40    3.60
  -2  -4 -11    6.40    4.00
  -2  -4 -11   13.70   10.40
   2   4  11    5.00    4.10
  -3  -4 -11   35.70    7.30
  -4  -4 -11   22.40    6.90
   4   4  11   13.00    5.60
  -5  -4 -11   28.80    8.20
   5   4  11   10.80    6.70
   6  -5 -11  151.88   13.90
   5  -5 -11   26.50    7.10
  -5   5  11   33.80    4.60
   4  -5 -11  114.39   10.90
  -4   5  11  109.49    7.40
  -3   5  11  246.98   11.00
  -3   5  11  225.68   16.40
   2  -5 -11  110.19    9.30
  -2   5  11  107.89    7.30
   1  -5 -11   34.90    5.60
   1  -5 -11   27.90    5.80
   1  -5 -11   25.90    5.90
  -1   5  11   30.90    5.20
   0  -5 -11    6.80    4.40
   0   5  11    8.00    4.10
  -1  -5 -11   50.99    7.90
   1   5  11   49.60    6.90
  -2  -5 -11   25.80    7.20
   2   5  11    6.00    6.00
  -3  -5 -11   11.20    6.90
   3   5  11   15.20    5.70
  -4  -5 -11    5.10    6.60
   4   5  11    9.90    5.20
  -5  -5 -11   -6.20    7.60
   5   5  11    5.00    9.60
   7  -6 -11   -5.60    7.50
   5  -6 -11   -9.00    5.40
   4  -6 -11   45.20    9.30
  -4   6  11   50.49    5.60
   3  -6 -11   16.90    5.90
  -3   6  11   26.30    4.80
  -2   6  11   23.90    4.70
   1  -6 -11  276.27   15.00
   1  -6 -11  261.97   11.70
  -1   6  11  289.27   13.40
   0  -6 -11   59.59    7.80
   0   6  11   67.29   10.60
   1   6  11   46.50    6.70
  -2  -6 -11  107.99   10.70
   2   6  11  116.09    9.80
  -3  -6 -11   10.90    6.30
   3   6  11   18.20    6.20
   4   6  11   20.60   10.60
   6  -7 -11   24.90    8.30
   5  -7 -11    4.60    6.90
  -5   7  11    0.80    4.20
   4  -7 -11    7.60    6.00
  -4   7  11    7.80    3.70
   3  -7 -11   61.39   10.40
  -3   7  11   23.80    4.90
   2  -7 -11    2.60    5.60
  -2   7  11    2.60    3.70
   1  -7 -11   -7.30   10.00
  -1   7  11   -1.20    4.30
   0  -7 -11  120.39   10.20
   0   7  11  118.79   10.10
  -1  -7 -11    8.20    6.00
   1   7  11    8.60    4.80
  -2  -7 -11   54.99    8.90
   2   7  11   50.09    8.40
  -3  -7 -11   25.70    7.90
   6  -8 -11   13.60    9.70
   5  -8 -11   93.09   12.80
   4  -8 -11   -0.90    7.60
   3  -8 -11   40.30    9.10
  -3   8  11   44.30    7.30
   2  -8 -11   -1.40    6.80
  -2   8  11    8.50    4.60
   1  -8 -11   19.50    6.80
  -1   8  11   11.90    5.40
   0  -8 -11    8.50    6.10
   0   8  11    6.50    5.30
  -1  -8 -11   -1.30    5.80
   1   8  11    2.70    5.30
  -2  -8 -11   36.10    8.20
   2   8  11   33.90    9.00
   5  -9 -11   14.20    8.40
   4  -9 -11   87.39   14.50
  -4   9  11   40.10    6.00
   3  -9 -11   24.10   17.10
  -3   9  11   25.30    6.00
   2  -9 -11   -2.90    6.70
  -2   9  11   -0.60    4.30
   1  -9 -11   13.40    7.30
  -1   9  11    4.20    4.10
   0   9  11   46.30    8.00
  -1  -9 -11   42.50    7.80
   1   9  11   35.40    7.70
   1  12 -12    8.20    7.60
   1  12 -12   14.00    8.80
  -1 -12  12    6.00    4.50
   0  12 -12   24.50    8.20
  -1  12 -12   -2.10    8.90
  -1  12 -12    3.90    8.00
   1 -12  12   -1.30    4.00
  -2  12 -12  174.28   14.20
   2 -12  12  184.48   12.60
  -3  12 -12   70.99   11.50
   3 -12  12   42.10    7.70
   3  11 -12   28.20    8.40
   3  11 -12   24.70    9.20
  -3 -11  12   24.60    7.00
   2  11 -12   20.80    7.30
   2  11 -12   23.00    8.20
   1  11 -12    1.30    5.70
   1  11 -12    1.10    6.70
   0  11 -12    9.70    7.10
   0  11 -12   -0.40    5.20
   0 -11  12    0.00    4.70
  -1  11 -12   15.30    7.00
  -2  11 -12   11.60    6.50
  -2  11 -12    8.40    6.00
   2 -11  12    4.50    3.80
  -3  11 -12  193.28   13.90
   3 -11  12  161.88   12.70
  -4  11 -12  -13.30    6.20
   4 -11  12   11.40    4.90
   4  10 -12   15.20    9.00
   4  10 -12   27.00    7.60
  -4 -10  12   33.50    6.60
   3  10 -12   73.79   11.80
  -3 -10  12   71.09    9.10
   2  10 -12   66.89   10.80
   2  10 -12   89.39   11.50
  -2 -10  12   66.59    7.80
   1  10 -12   26.10    7.30
   1  10 -12   27.90    7.60
  -1 -10  12   27.80    5.40
   0  10 -12   46.00    8.00
   0  10 -12   44.40    9.40
   0 -10  12   53.39    7.50
  -1  10 -12   -4.30    5.40
  -1  10 -12    0.60    5.00
   1 -10  12   -3.10    2.70
  -2  10 -12   34.00    7.60
  -2  10 -12   50.79    7.80
   2 -10  12   37.40    5.80
  -3  10 -12    0.90    5.20
   3 -10  12   -2.10    3.30
  -4  10 -12   12.60    6.30
   4 -10  12    9.80    4.60
  -5  10 -12    5.60    6.20
   5 -10  12   -1.60    3.50
   5   9 -12    8.10    9.60
  -5  -9  12   22.00    8.00
   4   9 -12   14.90    7.40
  -4  -9  12    3.20    5.10
   3   9 -12   -3.10    5.80
  -3  -9  12    6.20    4.80
   2   9 -12    1.90    5.70
  -2  -9  12   16.20    4.70
   1   9 -12   74.79    8.30
   0   9 -12    3.50    5.40
   0   9 -12    5.90    4.90
   0  -9  12    1.60    2.90
  -1   9 -12    3.40    5.80
  -1   9 -12    7.70    5.60
   1  -9  12    2.00    2.80
  -2   9 -12    9.20    5.10
  -2   9 -12    5.00    5.10
   2  -9  12    2.30    2.70
  -3   9 -12   63.79    9.10
   3  -9  12   46.50    6.60
  -4   9 -12    9.80    6.40
   4  -9  12    2.90    3.20
   6  -9  12    1.50    6.00
   6  -9  12    8.60    4.60
   5   8 -12    3.30    7.20
  -5  -8  12   12.00    5.20
   4   8 -12    5.90    6.90
  -4  -8  12   10.20    5.10
   3   8 -12   26.60    7.50
  -3  -8  12   30.90    5.80
   2   8 -12    8.20    4.90
  -2  -8  12   14.00    4.50
   1   8 -12   16.30    5.30
   1   8 -12   10.70    5.60
  -1  -8  12   18.10    4.20
  -1  -8  12   12.00    4.80
   0   8 -12   74.49    8.60
   0   8 -12   81.09    8.00
   0  -8  12   82.49    8.10
  -1   8 -12    1.10    7.80
  -1   8 -12   11.90    5.10
  -1   8 -12    8.50    4.10
   1  -8  12    5.40    3.10
  -2   8 -12   -4.10    4.10
  -2   8 -12    9.10    4.30
  -2   8 -12   -6.10    4.40
   2  -8  12    5.90    2.80
  -3   8 -12   35.40   11.20
   3  -8  12   44.70    6.40
  -4   8 -12   35.20    7.40
   4  -8  12   20.90    5.30
   4  -8  12   18.00    4.00
   5  -8  12   31.80    6.80
   5  -8  12   32.10    6.10
   6  -8  12   86.49   10.50
   6  -8  12   59.79    8.70
   6   7 -12    3.80    7.60
   5   7 -12   54.69    9.40
  -5  -7  12   59.29    8.30
   4   7 -12   12.00    5.90
  -4  -7  12    3.70    4.80
  -3  -7  12    0.80    3.80
   2   7 -12   13.70    6.20
   2   7 -12   16.00    4.70
  -2  -7  12   17.60    4.20
   1   7 -12   93.19    8.90
   1   7 -12   92.19    7.70
  -1  -7  12   97.79    6.40
  -1  -7  12   82.89    7.50
   0   7 -12    5.50    4.30
   0   7 -12    1.20    3.50
   0   7 -12   -2.20    4.20
   0  -7  12    0.90    2.50
  -1   7 -12   44.00    6.20
  -1   7 -12   36.20    5.70
  -1   7 -12   23.80    6.10
   1  -7  12   45.20    5.50
  -2   7 -12   57.69    6.70
  -2   7 -12   67.59    7.40
  -2   7 -12   72.89    9.00
  -3   7 -12   82.19    8.20
   3  -7  12   77.49    6.80
  -4   7 -12    0.80    5.60
   4  -7  12    2.70    3.00
   4  -7  12    6.60    3.60
  -5   7 -12   96.89   12.60
   5  -7  12  117.29    9.20
   5  -7  12  116.19    9.60
   6  -7  12    1.20    5.80
   6  -7  12   13.70    8.20
   6   6 -12   17.80    7.20
  -6  -6  12    2.70    4.60
   5   6 -12    7.60    6.50
  -5  -6  12   -0.40    5.20
   4   6 -12   10.00    6.20
  -4  -6  12   10.80    5.00
   3   6 -12   21.60    5.90
   2   6 -12   84.29    9.40
   2   6 -12   58.99    6.20
  -2  -6  12   64.09    6.30
  -2  -6  12   94.79    9.40
   1   6 -12   11.00    4.30
   1   6 -12   -0.40    3.00
   1   6 -12    4.00    3.00
  -1  -6  12    1.50    4.40
  -1  -6  12    1.10    2.80
   0   6 -12  143.39    8.70
   0   6 -12  144.29    9.60
   0   6 -12  150.18    9.20
   0  -6  12  142.79    8.60
   0  -6  12  148.79    7.20
  -1   6 -12    8.70    3.80
   1  -6  12   14.60    2.80
  -2   6 -12   -2.40    3.20
  -2   6 -12   -0.70    3.40
  -2   6 -12    1.60    3.40
   2  -6  12   -0.40    2.20
  -3   6 -12   10.40    4.40
  -3   6 -12    3.20    3.60
  -3   6 -12    2.90    3.40
   3  -6  12    5.00    4.10
  -4   6 -12   31.60    6.70
   4  -6  12   27.80    4.80
   4  -6  12   29.10    5.30
   5  -6  12   -0.80    3.10
   5  -6  12   -1.40    3.80
   7  -6  12   -1.80    6.10
   7   5 -12   32.40    8.50
  -7  -5  12   12.00    5.50
   6   5 -12   11.40    7.50
  -6  -5  12   10.00    5.20
   5   5 -12   55.19   13.40
  -5  -5  12   33.30    6.30
   4   5 -12   14.40    6.00
  -4  -5  12   17.70    4.80
   3   5 -12   51.19    7.20
  -3  -5  12   53.29    6.70
   2   5 -12  220.28   11.40
   2   5 -12  239.18   13.10
  -2  -5  12  221.58   11.80
  -2  -5  12  236.48   10.60
   1   5 -12  713.63   24.40
   1   5 -12  693.53   25.50
   1   5 -12  708.63   24.00
  -1  -5  12  739.73   24.00
  -1  -5  12  716.43   24.70
   0   5 -12   36.70    5.40
   0   5 -12   39.10    5.50
   0   5 -12   38.90    9.10
   0  -5  12   50.89    5.70
   0  -5  12   35.40    4.30
   0  -5  12   45.30    4.70
  -1   5 -12  435.46   15.60
  -1   5 -12  443.86   17.60
  -1   5 -12  441.36   17.00
   1  -5  12  464.45   18.10
   1  -5  12  425.46   15.50
  -2   5 -12  100.19    6.90
  -2   5 -12  119.29    6.60
  -2   5 -12  119.89    8.80
   2  -5  12  112.09    6.80
   2  -5  12  116.29    8.50
  -3   5 -12   22.60    5.70
  -3   5 -12   28.10    5.70
  -3   5 -12   26.90    4.50
   3  -5  12   25.50    4.20
   3  -5  12   28.50    4.50
  -4   5 -12  387.56   16.90
  -4   5 -12  395.66   18.50
   4  -5  12  388.86   15.80
   4  -5  12  371.96   16.20
  -5   5 -12   55.29    9.20
   5  -5  12   69.39    7.50
   5  -5  12   69.99    8.30
   6  -5  12  280.17   16.20
   7  -5  12   13.90    7.00
   7   4 -12   16.90    8.00
  -7  -4  12    0.40    5.30
  -7  -4  12   -1.80    4.00
  -6  -4  12   22.30    6.00
   5   4 -12   37.10    6.80
  -5  -4  12   26.20    6.20
   4   4 -12   52.09    7.80
  -4  -4  12   56.39    5.30
  -4  -4  12   62.79    7.30
   3   4 -12   22.40    5.50
   3   4 -12   20.10    4.90
  -3  -4  12   21.30    7.90
  -3  -4  12   24.60    4.60
   2   4 -12    9.20    3.20
   2   4 -12    8.00    3.80
  -2  -4  12    3.80    2.80
  -2  -4  12    5.20    4.00
   1   4 -12   17.80    4.90
   1   4 -12   17.50    3.80
   1   4 -12   11.90    4.00
  -1  -4  12   25.20    3.80
  -1  -4  12   14.10    4.10
   0   4 -12  771.02   24.10
   0   4 -12  748.93   27.80
   0   4 -12  772.42   25.50
   0  -4  12  735.93   25.20
   0  -4  12  758.92   23.20
   0  -4  12  768.72   23.20
   0  -4  12  743.93   25.10
  -1   4 -12    7.40    2.60
  -1   4 -12   10.70    3.40
  -1   4 -12    9.30    3.50
  -1   4 -12    6.30    2.50
   1  -4  12    3.30    2.30
   1  -4  12    4.20    3.90
   1  -4  12    5.80    2.20
  -2   4 -12 1181.58   35.30
  -2   4 -12 1201.38   38.50
  -2   4 -12 1198.28   35.10
   2  -4  12 1246.58   35.70
   2  -4  12 1185.38   37.70
  -3   4 -12   19.00    6.90
  -3   4 -12   30.00    6.40
   3  -4  12   21.90    4.10
   3  -4  12   28.00    4.90
  -4   4 -12  127.79    9.80
  -4   4 -12  141.49   11.00
   4  -4  12  128.89    8.60
   4  -4  12  120.49    8.90
  -5   4 -12   13.60    5.70
   5  -4  12   22.00    5.60
  -6   4 -12   -1.60    6.60
   6  -4  12    4.80    5.40
  -7   4 -12   -1.40    7.20
   7  -4  12    4.20    7.00
  -7  -3  12    4.20    4.10
  -7  -3  12   16.80    6.00
   6   3 -12  154.28   11.70
  -6  -3  12  164.88   11.00
  -6  -3  12  171.78   10.20
   5   3 -12    7.50    4.30
  -5  -3  12   -0.70    3.70
   4   3 -12   44.70    7.50
   4   3 -12   66.69    8.10
  -4  -3  12   66.49    7.30
  -4  -3  12   58.69    5.30
   3   3 -12   55.19    6.40
   3   3 -12   40.60    5.90
  -3  -3  12   42.20    4.00
  -3  -3  12   49.10    7.00
  -3  -3  12   42.50    5.50
   2   3 -12   63.59    7.10
   2   3 -12   61.49    4.60
  -2  -3  12   59.29    4.30
  -2  -3  12   61.09    7.80
  -2  -3  12   57.09    5.10
   1   3 -12    3.90    3.00
   1   3 -12    3.70    2.90
   1   3 -12    4.80    3.40
  -1  -3  12    6.40    2.80
  -1  -3  12    6.50    3.10
  -1  -3  12    2.80    2.20
  -1  -3  12    3.50    2.90
   0   3 -12   11.30    3.20
   0   3 -12   13.10    3.30
   0   3 -12   15.60    2.50
   0   3 -12   14.80    3.60
   0  -3  12   14.20    2.70
   0  -3  12   12.60    3.60
   0  -3  12    8.20    1.80
   0  -3  12   17.50    3.00
   0  -3  12    8.10    3.00
  -1   3 -12  307.27   11.80
  -1   3 -12  304.77   14.80
   1  -3  12  314.27   11.50
   1  -3  12  318.87   11.40
   1  -3  12  302.47   13.30
   1  -3  12  297.17   12.60
  -2   3 -12   48.50    7.50
  -2   3 -12   48.40    4.80
  -2   3 -12   60.39    6.20
  -2   3 -12   53.99    6.80
   2  -3  12   55.69    6.60
   2  -3  12   51.59    5.20
   2  -3  12   54.49    4.30
  -3   3 -12   12.70    3.70
  -3   3 -12    8.90    5.00
  -3   3 -12    8.80    4.20
  -3   3 -12    7.50    3.30
   3  -3  12    8.60    3.00
   3  -3  12    5.90    2.60
   3  -3  12    3.20    4.00
  -4   3 -12   52.89    8.60
  -4   3 -12   42.10    5.40
  -4   3 -12   48.10    7.10
   4  -3  12   56.89    6.30
  -5   3 -12   43.50    7.20
  -5   3 -12   20.60    8.80
   5  -3  12   40.90    6.00
   6  -3  12    5.70    5.20
  -7   3 -12    1.10    7.80
   7  -3  12    3.90    5.80
  -8  -2  12   39.00    8.10
  -8  -2  12   26.50    6.40
  -7  -2  12    4.20    4.60
  -7  -2  12    8.70    5.30
   6   2 -12    8.80    4.70
  -6  -2  12    9.20    4.10
  -6  -2  12    2.20    5.30
   5   2 -12   73.99    8.40
   5   2 -12   64.79    8.00
  -5  -2  12   66.69    6.60
  -5  -2  12   66.79    6.10
   4   2 -12  412.76   17.10
   4   2 -12  422.76   17.00
  -4  -2  12  423.46   15.20
  -4  -2  12  428.16   16.70
   3   2 -12   55.99    6.50
   3   2 -12   42.80    5.20
  -3  -2  12   40.50    6.30
  -3  -2  12   46.30    5.60
  -3  -2  12   44.30    4.30
   2   2 -12   20.50    3.50
   2   2 -12   27.60    4.50
  -2  -2  12   28.50    4.20
  -2  -2  12   23.10    4.20
  -2  -2  12   30.40    5.40
   1   2 -12    0.80    2.40
   1   2 -12    4.80    2.40
   1   2 -12    5.70    2.70
   1   2 -12    3.30    3.40
  -1  -2  12    4.70    2.20
  -1  -2  12    0.90    2.60
  -1  -2  12    4.20    2.50
  -1  -2  12    3.60    1.90
   0   2 -12  335.17   11.90
   0   2 -12  356.96   13.20
   0   2 -12  359.56   15.00
   0   2 -12  352.16   15.10
   0  -2  12  362.66   12.40
   0  -2  12  360.16   12.80
   0  -2  12  341.67   14.40
   0  -2  12  349.67   13.80
  -1   2 -12   25.70    3.70
  -1   2 -12   32.30    5.70
  -1   2 -12   19.60    3.30
   1  -2  12   33.80    4.20
   1  -2  12   22.20    4.40
   1  -2  12   26.90    4.60
   1  -2  12   22.50    2.80
  -2   2 -12    6.50    3.90
  -2   2 -12    3.00    3.40
  -2   2 -12    3.30    2.00
  -2   2 -12    8.30    5.20
  -2   2 -12    7.60    3.00
   2  -2  12    7.80    3.70
   2  -2  12    5.50    2.00
   2  -2  12    6.70    3.30
   2  -2  12    7.90    2.60
  -3   2 -12   -1.10    5.40
  -3   2 -12   10.40    3.40
  -3   2 -12    0.90    4.20
   3  -2  12    9.20    2.70
   3  -2  12    1.50    2.60
   3  -2  12    6.90    3.90
   3  -2  12    2.00    3.30
  -4   2 -12    6.70    5.00
  -4   2 -12   10.70    6.50
   4  -2  12    4.20    3.30
  -5   2 -12   30.50    7.20
  -5   2 -12   33.70    8.60
   5  -2  12   27.50    5.80
  -6   2 -12   38.70    8.30
   6  -2  12   23.90    6.10
  -7   2 -12   -1.20    6.40
   7  -2  12   -3.30    5.20
   8   1 -12   30.90   13.20
  -8  -1  12   23.40    7.40
  -7  -1  12    6.00    3.90
  -7  -1  12    3.80    5.20
  -6  -1  12   54.29    7.30
  -6  -1  12   58.59    7.20
   5   1 -12  263.77   13.00
   5   1 -12  277.67   12.60
  -5  -1  12  267.07   12.50
  -5  -1  12  280.47   12.10
   4   1 -12   29.20    5.80
   4   1 -12   30.30    4.80
  -4  -1  12   35.80    4.70
  -4  -1  12   38.20    5.60
  -4  -1  12   32.80    6.50
   3   1 -12   36.90    4.40
   3   1 -12   29.00    4.80
  -3  -1  12   38.30    6.20
  -3  -1  12   35.50    4.30
  -3  -1  12   32.80    4.50
   2   1 -12  254.27   10.20
   2   1 -12  263.27   10.90
  -2  -1  12  256.17   12.30
   1   1 -12  315.87   14.00
   1   1 -12  312.87   13.90
   1   1 -12  307.97   11.20
   1   1 -12  317.37   12.10
  -1  -1  12  305.87   13.10
  -1  -1  12  296.57   12.20
  -1  -1  12  316.87   11.30
  -1  -1  12  302.07   12.00
   0   1 -12    4.30    2.30
   0   1 -12    5.50    2.60
   0   1 -12    3.80    3.30
   0   1 -12    2.20    3.10
   0  -1  12   15.80    3.60
   0  -1  12    5.20    2.60
   0  -1  12    7.90    2.90
   0  -1  12    6.90    2.60
  -1   1 -12    7.40    2.80
  -1   1 -12    4.50    4.80
  -1   1 -12    7.30    2.50
   1  -1  12    4.20    3.00
   1  -1  12    4.20    2.60
   1  -1  12    6.10    3.30
  -2   1 -12   96.29    6.00
  -2   1 -12   98.39    8.50
  -2   1 -12   93.09    6.30
  -2   1 -12   92.99    9.80
   2  -1  12  113.29    6.70
   2  -1  12   98.89    7.70
   2  -1  12   98.19    5.30
   2  -1  12   97.49    7.20
  -3   1 -12   26.30    4.70
  -3   1 -12   31.50    6.70
  -3   1 -12   22.20    7.70
   3  -1  12   34.30    5.60
   3  -1  12   37.90    4.60
  -4   1 -12   16.80    5.10
  -4   1 -12   27.90    8.10
   4  -1  12   17.20    3.90
  -5   1 -12    7.40    7.10
   5  -1  12   11.20    4.70
  -6   1 -12   -1.60    6.70
   6  -1  12    0.60    4.70
  -7   1 -12   12.70    8.50
   7  -1  12   18.70    7.10
  -8   0  12   51.59    8.20
   7   0 -12   79.79   10.90
  -7   0  12  100.29    8.80
  -7   0  12   73.59    7.20
  -6   0  12   55.89    8.40
  -6   0  12   65.69    7.40
  -5   0  12   72.19    5.90
  -5   0  12   82.09    6.90
   4   0 -12  104.79    7.10
  -4   0  12   99.79    6.90
  -4   0  12   83.19    7.90
  -4   0  12  103.79    6.40
   3   0 -12    0.30    2.40
   3   0 -12    4.80    3.40
   3   0 -12    3.70    3.50
  -3   0  12    0.20    3.30
  -3   0  12    2.90    2.20
  -3   0  12    1.40    2.20
   2   0 -12   96.29    6.30
   2   0 -12   86.99    7.20
   2   0 -12   94.49    5.70
  -2   0  12   90.09    6.90
  -2   0  12  107.19    6.10
   1   0 -12   10.20    2.30
   1   0 -12    3.10    2.80
   1   0 -12    6.00    4.40
   1   0 -12    2.80    3.30
  -1   0  12    2.60    3.20
  -1   0  12    0.90    2.40
  -1   0  12    7.60    2.40
  -1   0  12    8.20    2.80
   0   0 -12   38.80    7.20
   0   0 -12   47.20   10.20
   0   0 -12   33.50    4.20
   0   0 -12   30.20    3.70
   0   0  12   32.90    4.90
   0   0  12   43.70    4.90
   0   0  12   39.30    5.20
   0   0  12   43.00    5.30
  -1   0 -12   65.69    9.60
  -1   0 -12   58.89    7.50
   1   0  12   63.09    6.30
   1   0  12   62.49    5.10
  -2   0 -12  181.58   11.20
  -2   0 -12  185.38    8.70
  -2   0 -12  187.28    9.10
  -2   0 -12  185.48   13.70
   2   0  12  189.38    9.40
   2   0  12  175.68   10.40
  -3   0 -12   94.09   12.80
  -3   0 -12  105.19    9.00
   3   0  12   98.19    7.10
   3   0  12   99.89    7.80
  -4   0 -12  123.89   15.50
  -4   0 -12  105.19   10.20
   4   0  12  101.49    9.60
   4   0  12  116.79    8.40
   4   0  12   94.19    7.60
  -5   0 -12   33.20    7.40
   5   0  12   38.70    6.30
  -6   0 -12   23.90    7.20
   8  -1 -12   34.40   11.70
  -8   1  12   33.70    7.40
   7  -1 -12    9.40    6.40
  -7   1  12    0.10    4.00
   6  -1 -12   -1.30    4.50
  -6   1  12   -3.00    4.10
  -6   1  12    4.20    3.70
   5  -1 -12    8.90    5.10
  -5   1  12    9.50    3.60
  -5   1  12   11.80    3.90
   4  -1 -12   68.39    7.20
   4  -1 -12   64.49    6.20
  -4   1  12   73.99    5.50
  -4   1  12   66.79    7.10
  -4   1  12   74.69    5.90
   3  -1 -12   46.00    5.20
   3  -1 -12   54.89    6.80
   3  -1 -12   58.79    5.20
  -3   1  12   48.50    5.00
  -3   1  12   58.19    6.90
  -3   1  12   56.19    4.50
   2  -1 -12  211.88    9.40
   2  -1 -12  198.68   11.00
   2  -1 -12  218.88   11.00
  -2   1  12  214.58    8.70
  -2   1  12  191.08    9.70
  -2   1  12  194.68   11.80
   1  -1 -12   51.59    7.40
   1  -1 -12   40.90    7.30
   1  -1 -12   48.60    4.60
   1  -1 -12   39.70    3.90
  -1   1  12   51.89    6.00
  -1   1  12   51.59    5.60
  -1   1  12   53.79    5.80
   0  -1 -12  115.49    7.00
   0  -1 -12  116.79   12.20
   0  -1 -12  115.59    6.10
   0  -1 -12  114.89    8.70
   0   1  12  112.29    6.30
   0   1  12  114.49    6.80
   0   1  12  109.69    7.80
  -1  -1 -12   40.50    6.40
  -1  -1 -12   33.20    7.90
  -1  -1 -12   38.20    5.00
   1   1  12   27.10    5.70
   1   1  12   45.30    5.60
  -2  -1 -12    5.20    6.90
  -2  -1 -12    3.80    3.40
  -2  -1 -12    5.80    4.50
   2   1  12    2.40    3.30
   2   1  12    9.60    4.70
  -3  -1 -12    5.70    8.40
  -3  -1 -12   18.20    6.30
   3   1  12   16.60    4.40
  -4  -1 -12   10.60   11.20
   4   1  12   22.50    5.00
  -5  -1 -12   99.59   11.70
   5   1  12   95.89    9.50
  -6  -1 -12    6.30    7.00
   8  -2 -12    4.70    8.00
  -8   2  12    3.40    6.40
   7  -2 -12    8.90    6.50
  -7   2  12    2.20    3.90
  -7   2  12    3.00    5.40
   6  -2 -12    6.50    5.20
  -6   2  12    4.00    4.50
  -6   2  12    4.60    4.20
   5  -2 -12   10.90    5.50
  -5   2  12   21.80    4.30
  -5   2  12    9.40    3.70
   4  -2 -12    7.00    3.90
  -4   2  12   20.50    3.90
  -4   2  12   23.70    4.10
  -4   2  12   18.20    4.40
   3  -2 -12    8.50    3.50
   3  -2 -12   13.00    3.50
   3  -2 -12    9.70    4.20
   3  -2 -12    9.00    3.30
  -3   2  12    6.60    2.90
  -3   2  12    4.80    3.60
  -3   2  12   11.20    3.10
   2  -2 -12    8.90    3.10
   2  -2 -12   11.50    3.00
   2  -2 -12   16.00    4.50
   2  -2 -12   12.00    3.40
  -2   2  12   12.50    2.90
  -2   2  12   13.90    3.80
   1  -2 -12   18.70    3.50
   1  -2 -12   17.80    3.90
   1  -2 -12   21.50    4.50
  -1   2  12   23.20    3.60
  -1   2  12   17.40    4.80
  -1   2  12   20.10    3.70
   0  -2 -12   69.79    8.10
   0  -2 -12   77.59   10.50
   0  -2 -12   83.19    5.90
   0  -2 -12   83.69    5.90
   0   2  12   65.89    7.30
   0   2  12   86.09    7.50
   0   2  12   76.39    6.00
  -1  -2 -12    6.70    6.40
  -1  -2 -12   -4.20    3.90
  -1  -2 -12    5.80    3.20
   1   2  12    3.50    4.20
   1   2  12    7.70    5.10
   1   2  12    6.90    3.30
  -2  -2 -12   51.59    7.90
  -2  -2 -12   68.69   12.90
   2   2  12   67.89    6.50
  -3  -2 -12   76.59   10.50
  -3  -2 -12  104.79   15.60
   3   2  12   79.39    7.80
  -4  -2 -12   11.80    6.80
  -5  -2 -12   33.00    8.30
  -5  -2 -12   30.20   14.60
   5   2  12   27.70    6.70
   6   2  12   -2.10    6.80
   8  -3 -12   60.49   12.40
  -8   3  12   56.09    7.90
   7  -3 -12    5.70    7.90
  -7   3  12    6.70    4.30
   6  -3 -12   41.00    8.30
  -6   3  12   29.20    5.00
  -6   3  12   37.00    5.40
   5  -3 -12  182.58   13.10
  -5   3  12  181.48    9.20
  -5   3  12  196.18   10.00
   4  -3 -12   59.59    8.70
  -4   3  12   60.89    5.40
  -4   3  12   51.79    4.80
  -4   3  12   58.29    7.30
   3  -3 -12  408.56   18.00
  -3   3  12  391.46   16.40
  -3   3  12  404.06   14.90
   2  -3 -12  364.66   13.40
   2  -3 -12  357.16   13.10
   2  -3 -12  348.27   16.00
   2  -3 -12  342.67   16.10
  -2   3  12  349.07   13.80
  -2   3  12  348.67   14.80
   1  -3 -12  776.92   32.10
   1  -3 -12  784.62   27.00
   1  -3 -12  743.13   26.10
  -1   3  12  757.32   27.70
  -1   3  12  737.43   27.30
  -1   3  12  787.02   25.00
   0  -3 -12  487.65   20.00
   0  -3 -12  458.15   17.00
   0  -3 -12  474.85   24.20
   0   3  12  485.15   17.80
   0   3  12  461.05   20.60
  -1  -3 -12  295.37   20.00
  -1  -3 -12  277.77   11.30
  -1  -3 -12  276.07   14.70
   1   3  12  316.97   13.70
  -2  -3 -12  127.59   17.10
  -2  -3 -12  104.39   10.10
   2   3  12  106.49    8.60
  -3  -3 -12   23.10   10.10
  -4  -3 -12   -0.10    7.30
  -4  -3 -12  -17.00    9.80
   4   3  12    3.40    5.30
  -5  -3 -12    4.20    6.40
   5   3  12    6.00    6.30
   7  -4 -12   22.80   10.60
   6  -4 -12   33.50    8.00
  -6   4  12   22.30    4.60
  -6   4  12   24.80    5.20
   5  -4 -12   13.00    6.20
  -5   4  12   14.60    4.40
   4  -4 -12  363.96   18.90
  -4   4  12  385.36   14.80
   3  -4 -12   35.60    6.90
  -3   4  12   38.20    5.20
   2  -4 -12  156.68   10.80
   2  -4 -12  151.68   13.30
   2  -4 -12  146.69    7.80
  -2   4  12  142.39    8.40
   1  -4 -12   12.70    9.00
   1  -4 -12   11.60    4.80
   1  -4 -12   18.90    4.00
   1  -4 -12   22.20    5.10
  -1   4  12   32.50    4.50
   0  -4 -12  100.69    8.90
   0  -4 -12   99.79   15.30
   0   4  12  109.09    7.70
  -1  -4 -12   29.20    6.90
  -1  -4 -12   12.50   10.10
   1   4  12   26.90    5.30
  -2  -4 -12  159.18   17.70
   2   4  12  163.78   11.20
  -3  -4 -12   14.00    6.40
  -3  -4 -12   21.90   12.10
   3   4  12    9.20    5.70
  -4  -4 -12    2.10    6.00
   4   4  12    7.20    5.10
  -5  -4 -12   17.30   11.20
   5   4  12   45.10    8.60
   7  -5 -12   21.80    9.50
   6  -5 -12    0.50    6.50
  -6   5  12   10.60    4.40
   5  -5 -12  239.08   16.20
  -5   5  12  231.18   11.10
   4  -5 -12   51.39    9.20
  -4   5  12   56.29    6.30
   3  -5 -12   12.20    5.50
  -3   5  12    9.10    4.10
   2  -5 -12   -4.20    3.90
  -2   5  12    2.20    3.40
   1  -5 -12   56.59    6.00
   1  -5 -12   50.39    7.10
  -1   5  12   50.19    6.70
   0  -5 -12   -0.30    4.50
   0   5  12    7.00    4.10
  -1  -5 -12    2.60    5.50
   1   5  12   11.20    5.10
  -2  -5 -12   13.10    5.60
   2   5  12    7.00    4.30
  -3  -5 -12   29.60    7.80
   3   5  12   33.80    7.00
  -4  -5 -12   12.30    6.90
   4   5  12    0.40    5.50
   7  -6 -12    5.40    8.00
   5  -6 -12    2.50    7.10
  -5   6  12    2.20    4.10
   4  -6 -12   30.80    6.80
  -4   6  12   29.90    4.90
   3  -6 -12   18.70    6.60
  -3   6  12   21.40    4.60
   2  -6 -12    0.60    4.90
  -2   6  12    1.00    3.40
   1  -6 -12   41.20    6.80
   1  -6 -12   43.40    7.80
   1  -6 -12   43.90    7.80
  -1   6  12   52.89    8.60
   0  -6 -12   17.40    5.50
   0   6  12   14.20    6.60
  -1  -6 -12   69.09   11.50
   1   6  12   85.09    8.50
  -2  -6 -12    0.90    6.00
   2   6  12   10.50    4.70
  -3  -6 -12    9.00    6.40
   3   6  12    2.80    5.10
   6  -7 -12   40.60   10.60
   5  -7 -12   10.30    7.30
  -5   7  12    5.80    6.50
   4  -7 -12   26.10    8.20
  -4   7  12   16.90    5.10
   3  -7 -12    7.40    5.80
   2  -7 -12   16.10    7.00
   1  -7 -12   21.00    6.20
  -1   7  12   25.50    5.60
   0   7  12   15.90    5.80
  -1  -7 -12   18.70    6.80
   1   7  12   32.40    6.50
  -2  -7 -12   16.10    7.20
   2   7  12    9.90    5.80
  -3  -7 -12   28.80   11.90
   3   7  12   50.29    8.70
   5  -8 -12   63.19   11.70
   4  -8 -12    5.80    8.50
  -4   8  12    2.60    4.50
   3  -8 -12   54.79   10.40
  -3   8  12   54.29    7.20
   2  -8 -12   36.00    9.00
  -2   8  12   30.40    6.30
  -1   8  12   17.60    5.80
   0  -8 -12    8.00    5.90
   0   8  12    6.60    4.80
  -1  -8 -12   40.70    8.00
   1   8  12   35.30    7.30
   4  -9 -12   23.70    9.60
  -4   9  12   11.20    5.20
  -3   9  12   86.29    8.50
   2  -9 -12   58.09   10.90
  -2   9  12   58.89    8.20
   1  -9 -12    1.40    8.00
  -1   9  12    3.70    5.00
   0   9  12   26.20    6.90
   1  12 -13   -6.20   13.80
   1  12 -13    8.30    7.70
   0  12 -13   -8.70    7.10
   0  12 -13    1.10    8.10
   0 -12  13   -4.90    3.70
  -1  12 -13   19.20    7.80
  -1  12 -13   19.80    7.40
   1 -12  13   22.50    6.40
  -2  12 -13   20.60    7.10
  -2  12 -13   20.50    8.70
   2 -12  13   20.90    6.20
   2  11 -13   -1.10    5.50
   2  11 -13    8.30    8.40
   1  11 -13   53.39    9.40
   1  11 -13   27.50    7.20
  -1 -11  13   30.50    6.70
   0  11 -13   -2.30    5.30
   0  11 -13    8.50    7.40
   0 -11  13    0.80    6.70
  -1  11 -13   47.80    9.90
  -1  11 -13   21.10    7.90
   1 -11  13   38.50    7.10
  -2  11 -13   18.60    6.30
  -2  11 -13   18.30    8.90
  -3  11 -13   16.40    7.40
   3 -11  13   -7.30    3.60
  -4  11 -13   13.90    7.40
   4 -11  13   -0.40    4.40
   4  10 -13  -14.60    7.50
  -4 -10  13    3.60    6.40
   3  10 -13   56.79    9.70
   3  10 -13   60.29   11.10
  -3 -10  13   67.29    9.00
   2  10 -13   16.10    7.30
   2  10 -13    3.90    6.90
   1  10 -13   -2.20    6.30
   1  10 -13   -0.40    5.30
  -1 -10  13    2.00    3.70
   0  10 -13   71.59    9.70
   0 -10  13   86.99    9.60
  -1  10 -13   11.40    6.30
  -1  10 -13    4.40    6.10
   1 -10  13    9.90    4.00
  -2  10 -13   -5.10    5.30
  -2  10 -13   -7.80    5.40
   2 -10  13    4.30    3.50
  -3  10 -13   24.90    6.70
   3 -10  13   31.90    6.50
  -4  10 -13   80.99   10.00
   4 -10  13   58.89    7.70
  -5  10 -13   12.70    7.30
   5 -10  13    6.20    4.00
   4   9 -13    2.90    6.50
  -4  -9  13   15.60    6.00
   3   9 -13   -1.80    6.60
  -3  -9  13   12.30    5.40
   2   9 -13   54.29    9.90
   2   9 -13   48.70    8.50
  -2  -9  13   62.59    8.40
   1   9 -13  190.98   16.70
   1   9 -13  148.49   15.50
  -1  -9  13  167.48   10.10
  -1  -9  13  171.28    9.30
   0   9 -13   35.20    8.80
   0   9 -13   45.20    7.70
   0  -9  13   49.80    6.50
  -1   9 -13   -1.80    5.00
  -1   9 -13    0.50    5.70
   1  -9  13    2.10    3.60
  -2   9 -13   44.50    7.90
  -2   9 -13   37.80    7.70
   2  -9  13   36.40    6.40
  -3   9 -13    6.90    5.30
   3  -9  13    5.50    3.40
  -4   9 -13   13.90    7.00
   4  -9  13    9.80    4.20
  -5   9 -13   16.00    7.40
   5  -9  13   33.40    6.00
   5   8 -13   18.60    8.40
  -5  -8  13   32.00    6.50
   4   8 -13    8.30    6.40
  -4  -8  13   15.50    5.50
   3   8 -13   45.90    9.10
  -3  -8  13   54.39    8.10
   2   8 -13   23.00    6.00
   2   8 -13   47.70    9.00
  -2  -8  13   39.60    6.10
   1   8 -13   -5.10    4.40
   1   8 -13    6.50    4.70
  -1  -8  13   -2.50    4.90
  -1  -8  13    2.40    3.60
   0   8 -13    3.50    4.10
   0   8 -13    6.90    5.10
   0  -8  13    4.00    3.40
  -1   8 -13   14.60    5.70
  -1   8 -13   18.40    6.00
   1  -8  13   14.40    4.20
  -2   8 -13   44.10   11.00
  -2   8 -13   62.59    8.10
   2  -8  13   31.20    5.40
   3  -8  13    9.00    3.80
  -4   8 -13   53.89    8.80
   4  -8  13   58.69    7.40
  -5   8 -13   11.80    7.00
   5  -8  13    5.00    5.60
  -6   8 -13   19.00    8.80
   6  -8  13    4.20    5.80
   6  -8  13   23.90    6.20
   6   7 -13   56.59   11.30
  -6  -7  13   50.99    9.50
   5   7 -13   54.59    9.60
  -5  -7  13   42.40    7.70
   4   7 -13    4.70    6.30
  -4  -7  13   16.30    5.70
   3   7 -13   12.90    9.80
  -3  -7  13   22.90    7.10
   2   7 -13    4.70    4.60
   2   7 -13    3.70    4.50
  -2  -7  13    5.40    3.50
   1   7 -13   -0.40    3.40
   1   7 -13   12.80    5.30
  -1  -7  13    1.70    4.40
  -1  -7  13    3.20    3.00
   0   7 -13   11.10    5.10
   0   7 -13   10.70    4.10
   0  -7  13   10.70    3.30
  -1   7 -13   55.49    7.10
  -1   7 -13   72.59    7.90
  -1   7 -13   61.49    7.30
   1  -7  13   66.89    9.40
  -2   7 -13   29.60    6.20
  -2   7 -13   35.70    5.60
  -2   7 -13   34.80    6.00
   2  -7  13   33.30    5.10
  -3   7 -13   -4.30    4.20
  -3   7 -13    9.40    4.00
  -3   7 -13    1.60    4.00
   3  -7  13   -2.10    2.60
  -4   7 -13  185.18   19.10
   4  -7  13  146.39   10.20
   4  -7  13  144.39    9.60
  -5   7 -13   90.39   10.50
   5  -7  13   90.49    9.90
   5  -7  13   90.09    8.20
   6  -7  13   49.99    7.50
   6  -7  13   41.20    7.90
   6   6 -13    2.20    6.50
  -6  -6  13    2.60    5.20
   5   6 -13   31.70    8.60
  -5  -6  13   19.80    6.90
   3   6 -13   23.50    6.60
  -3  -6  13   14.40    4.10
   2   6 -13   45.00    7.40
  -2  -6  13   60.69    6.00
   1   6 -13   32.90    5.80
   1   6 -13   42.00    7.40
  -1  -6  13   39.30    6.50
  -1  -6  13   44.80    5.60
   0   6 -13   79.09    6.80
   0   6 -13   72.69    7.90
   0   6 -13   76.39    7.10
   0  -6  13   71.29    5.40
   0  -6  13   71.19    5.70
   0  -6  13   72.09    6.60
  -1   6 -13   23.70    5.00
  -1   6 -13   17.40    5.10
  -1   6 -13   17.00    4.90
   1  -6  13   20.60    4.20
  -2   6 -13  142.39    9.00
  -2   6 -13  138.09    8.40
  -2   6 -13  158.18   10.50
   2  -6  13  147.99    8.10
   2  -6  13  132.89    8.00
  -3   6 -13   12.90    5.20
  -3   6 -13   -0.80    3.70
   3  -6  13    2.70    2.50
   3  -6  13    4.90    2.90
  -4   6 -13   95.79   12.10
   4  -6  13  106.49    8.00
   4  -6  13  107.69    8.40
  -5   6 -13    4.50    6.70
   5  -6  13   12.00    4.20
   5  -6  13   10.00    5.50
   7   5 -13  -10.20    7.50
  -7  -5  13   -0.10    6.00
  -7  -5  13    5.30    5.50
   6   5 -13   38.10    9.20
  -6  -5  13   43.70    7.50
   5   5 -13   76.69   10.20
  -5  -5  13   66.89    8.20
   4   5 -13    6.30    5.80
  -4  -5  13    9.20    3.90
   3   5 -13   78.29    9.90
  -3  -5  13   87.39    7.30
   2   5 -13  155.58   10.40
  -2  -5  13  160.78    8.90
  -2  -5  13  166.38   10.50
   1   5 -13   98.19    7.70
   1   5 -13  101.19    8.40
   1   5 -13   95.29    7.40
  -1  -5  13   92.29    6.50
   0   5 -13  724.03   25.10
   0   5 -13  708.03   25.30
   0   5 -13  729.53   24.10
   0  -5  13  737.23   23.10
   0  -5  13  729.13   22.70
   0  -5  13  714.63   24.80
  -1   5 -13   13.00    3.60
  -1   5 -13    4.90    3.50
  -1   5 -13    5.00    4.00
   1  -5  13    8.30    2.80
   1  -5  13   15.20    3.20
   1  -5  13    6.00    4.40
  -2   5 -13  574.74   20.70
  -2   5 -13  565.74   19.60
  -2   5 -13  587.94   22.70
   2  -5  13  601.24   20.30
  -3   5 -13   45.50    7.60
  -3   5 -13   59.59    7.40
  -3   5 -13   39.50    5.50
   3  -5  13   34.20    5.00
   3  -5  13   36.50    5.60
  -4   5 -13  187.08   13.20
  -4   5 -13  270.97   13.60
  -4   5 -13  229.58   14.30
   4  -5  13  262.27   12.70
   4  -5  13  210.18   11.30
  -5   5 -13   65.19   12.00
  -5   5 -13   63.09    8.50
   5  -5  13   67.29    8.00
   5  -5  13   55.49    7.00
  -6   5 -13   54.59    8.80
   6  -5  13   55.59    8.60
   7  -5  13    3.60    5.80
   7   4 -13   69.69   12.00
  -7  -4  13   68.99    9.80
  -7  -4  13   81.49    9.10
   6   4 -13   54.09    8.90
  -6  -4  13   61.19    8.60
  -6  -4  13   57.59    6.80
   5   4 -13  128.99   12.10
  -5  -4  13  150.18   15.00
   4   4 -13  192.68   12.40
  -4  -4  13  190.48   10.70
   3   4 -13   73.49    8.60
   3   4 -13   65.79    5.90
  -3  -4  13   81.29    6.50
   2   4 -13  411.86   16.80
   2   4 -13  418.56   17.80
  -2  -4  13  442.16   14.70
  -2  -4  13  420.66   17.70
  -2  -4  13  439.26   15.90
   1   4 -13   40.60    6.20
   1   4 -13   40.30    5.60
  -1  -4  13   47.90    5.20
  -1  -4  13   40.60    6.00
  -1  -4  13   30.40    4.90
   0   4 -13 1077.59   34.70
   0   4 -13 1129.09   34.60
   0   4 -13 1077.79   34.80
   0  -4  13 1121.59   32.50
   0  -4  13 1107.99   32.00
   0  -4  13 1113.79   34.90
   0  -4  13 1106.59   35.30
   0  -4  13 1091.29   32.30
  -1   4 -13  269.47   13.40
  -1   4 -13  268.87   12.50
   1  -4  13  268.67   13.00
   1  -4  13  269.97   12.50
   1  -4  13  289.77   11.10
   1  -4  13  285.47   10.80
  -2   4 -13   77.89    5.50
  -2   4 -13   67.69    6.90
  -2   4 -13   75.69    8.00
  -2   4 -13   67.89    5.90
   2  -4  13   80.99    5.80
   2  -4  13   86.49   12.70
  -3   4 -13   28.00    4.50
  -3   4 -13   28.90    6.80
  -3   4 -13   26.70    5.90
   3  -4  13   28.00    4.20
  -4   4 -13   -4.00    5.60
  -4   4 -13    4.60    5.20
   4  -4  13   -0.80    2.60
   4  -4  13   -0.80    2.60
  -5   4 -13   13.10    5.60
  -5   4 -13    0.60    6.80
   5  -4  13    0.80    4.30
  -6   4 -13   33.90    9.90
   6  -4  13   29.60    8.30
  -7   4 -13   12.40    8.20
   7  -4  13   10.50    6.10
   7   3 -13   16.20    7.30
  -7  -3  13    7.10    4.90
  -7  -3  13   16.20    6.20
  -6  -3  13   71.59    6.90
  -6  -3  13   84.49    9.60
   5   3 -13   23.40    6.20
  -5  -3  13   23.60    4.40
   4   3 -13  130.59    9.40
  -4  -3  13  130.79    7.50
  -4  -3  13  124.49    8.50
   3   3 -13    4.90    4.10
   3   3 -13   -0.20    3.10
   3   3 -13    3.60    3.10
  -3  -3  13    1.50    3.10
  -3  -3  13    2.50    2.70
   2   3 -13  356.96   15.30
   2   3 -13  344.07   14.20
  -2  -3  13  356.16   15.70
  -2  -3  13  341.17   13.50
   1   3 -13   61.39    6.20
   1   3 -13   62.09    7.20
   1   3 -13   63.49    4.80
  -1  -3  13   63.19    4.30
  -1  -3  13   68.39    5.90
  -1  -3  13   67.69    5.00
  -1  -3  13   68.39    6.60
   0   3 -13  105.49    7.70
   0   3 -13  113.89    8.70
   0   3 -13  129.29    6.40
   0  -3  13  111.59    8.00
   0  -3  13  118.69    6.80
   0  -3  13  119.69    7.90
   0  -3  13  125.59    6.00
  -1   3 -13  176.38   10.50
  -1   3 -13  158.48   10.20
   1  -3  13  177.58    7.70
   1  -3  13  170.48    9.40
   1  -3  13  173.38    9.40
   1  -3  13  164.48    7.90
  -2   3 -13  100.39    6.70
  -2   3 -13   99.99    7.90
  -2   3 -13  106.19    9.30
   2  -3  13   95.79    7.70
   2  -3  13   98.69    5.90
   2  -3  13  108.09    6.30
   2  -3  13  104.59    7.50
  -3   3 -13    6.40    5.30
  -3   3 -13    5.60    4.30
  -3   3 -13    5.30    3.90
   3  -3  13    4.70    2.70
   3  -3  13    5.10    2.90
  -4   3 -13   11.20    4.80
  -4   3 -13   12.10    7.80
   4  -3  13   10.20    4.30
  -5   3 -13   41.00    8.30
   5  -3  13   34.60    5.80
  -6   3 -13    5.00    6.90
  -7   3 -13   13.70    7.90
   7  -3  13    1.10    6.70
   8   2 -13   -2.20    6.90
  -7  -2  13   23.70    6.00
  -7  -2  13   32.20    6.40
   6   2 -13  102.49   10.20
  -6  -2  13  102.39    7.50
  -6  -2  13   88.89    8.10
   5   2 -13  121.29    9.40
  -5  -2  13  128.19    7.90
  -5  -2  13  126.79    8.60
   4   2 -13   49.50    7.10
   4   2 -13   54.69    6.90
  -4  -2  13   59.79    6.70
  -4  -2  13   45.50    5.50
   3   2 -13   11.30    3.80
   3   2 -13   14.20    3.40
   3   2 -13   17.50    4.50
  -3  -2  13    8.20    4.30
  -3  -2  13    9.70    3.70
  -3  -2  13   12.20    3.00
   2   2 -13    5.60    3.60
   2   2 -13    1.80    2.70
   2   2 -13    0.10    3.20
  -2  -2  13    3.50    3.80
  -2  -2  13   -1.50    2.00
  -2  -2  13    0.60    2.30
   1   2 -13   66.29    4.90
   1   2 -13   85.89   10.30
  -1  -2  13   68.39    5.00
  -1  -2  13   68.09    6.20
  -1  -2  13   63.59    5.20
  -1  -2  13   68.69    5.70
   0   2 -13    5.40    2.60
   0   2 -13   12.70    4.40
   0   2 -13    8.70    4.30
   0  -2  13    7.70    2.60
   0  -2  13    9.10    3.50
   0  -2  13    5.70    3.20
   0  -2  13    7.80    3.30
  -1   2 -13  209.88   11.50
  -1   2 -13  187.88    9.20
  -1   2 -13  180.88   11.40
  -1   2 -13  174.58    7.90
   1  -2  13  172.38    9.70
   1  -2  13  170.18    9.60
   1  -2  13  182.28    8.50
   1  -2  13  179.58    7.70
  -2   2 -13  114.19    6.80
  -2   2 -13  129.89    8.90
  -2   2 -13  123.59    7.40
  -2   2 -13  120.09   10.60
   2  -2  13  122.39    6.70
   2  -2  13  117.59    8.30
   2  -2  13  125.89    8.30
   2  -2  13  123.39    7.60
  -3   2 -13   -1.20    5.60
  -3   2 -13   11.60    4.50
   3  -2  13   -7.00    3.40
  -4   2 -13   77.99    8.70
  -4   2 -13   64.29   11.50
   4  -2  13   70.39    7.50
  -5   2 -13    9.40    9.60
  -5   2 -13    8.60    7.20
   5  -2  13    6.10    4.10
  -6   2 -13    7.00    7.80
   8   1 -13   13.50    7.20
  -8  -1  13   17.70    7.00
  -8  -1  13   28.60    6.30
  -7  -1  13    3.30    5.10
  -7  -1  13    1.50    4.30
  -6  -1  13   30.00    5.20
   5   1 -13    1.00    5.20
  -5  -1  13    0.80    3.80
  -5  -1  13   -2.00    2.80
   4   1 -13  197.08   10.70
  -4  -1  13  207.48    9.50
  -4  -1  13  210.68   10.50
   3   1 -13   40.20    5.80
   3   1 -13   38.10    5.30
  -3  -1  13   46.50    5.30
  -3  -1  13   43.60    6.10
  -3  -1  13   41.50    4.70
   2   1 -13   64.09    7.60
   2   1 -13   55.79    4.60
   2   1 -13   61.19    5.80
  -2  -1  13   58.39    7.00
  -2  -1  13   56.59    4.60
  -2  -1  13   56.39    5.40
   1   1 -13    3.60    3.20
   1   1 -13    2.40    3.00
   1   1 -13    6.80    3.90
  -1  -1  13    5.00    3.20
  -1  -1  13    0.40    2.40
  -1  -1  13    4.60    2.30
   0   1 -13   16.50    4.80
   0  -1  13   12.10    3.70
   0  -1  13   17.60    3.40
   0  -1  13   14.90    3.70
   0  -1  13   10.10    3.10
  -1   1 -13   27.90    5.70
  -1   1 -13   31.20    4.00
  -1   1 -13   32.40    4.50
  -1   1 -13   23.20    5.90
   1  -1  13   19.30    4.30
   1  -1  13   26.40    4.60
   1  -1  13   21.50    3.70
  -2   1 -13   37.00    5.10
  -2   1 -13   56.29    7.20
  -2   1 -13   52.09    9.20
  -2   1 -13   38.50    7.00
   2  -1  13   52.29    7.40
   2  -1  13   48.80    6.60
   2  -1  13   48.00    5.50
  -3   1 -13   11.90    6.80
  -3   1 -13    8.60    5.10
   3  -1  13   14.50    4.80
   3  -1  13   13.40    3.90
  -4   1 -13   82.19   10.50
  -4   1 -13   64.29   11.50
   4  -1  13   64.49    6.30
   4  -1  13   65.39    6.40
   4  -1  13   88.29    9.00
  -5   1 -13   10.70    6.80
  -5   1 -13   12.80   11.20
   5  -1  13    5.60    4.40
  -6   1 -13   42.40    9.60
   8   0 -13    5.80    7.60
  -8   0  13    6.80    4.70
  -8   0  13   19.90    7.00
   7   0 -13    9.70    6.20
  -7   0  13    3.00    5.10
  -7   0  13    4.40    3.70
  -6   0  13    5.30    3.20
  -6   0  13   -4.10    5.80
   5   0 -13   56.49    7.60
  -5   0  13   48.60    5.90
  -5   0  13   36.70    5.60
   4   0 -13   21.20    5.40
   4   0 -13   22.60    5.70
  -4   0  13   20.90    4.40
  -4   0  13   19.50    3.50
   3   0 -13  100.69    6.40
   3   0 -13  100.59    8.30
   3   0 -13  103.49    6.90
  -3   0  13   82.89    7.90
  -3   0  13   88.89    6.40
  -3   0  13   95.89    6.00
   2   0 -13   31.10    5.50
   2   0 -13   37.10    4.70
   2   0 -13   37.60    4.00
  -2   0  13   38.40    4.30
  -2   0  13   39.20    4.90
  -2   0  13   46.10    6.60
   1   0 -13    9.10    2.80
   1   0 -13   -1.10    3.10
   1   0 -13    3.00    2.80
   1   0 -13    6.30    5.10
  -1   0  13    3.50    3.20
  -1   0  13    2.90    2.60
  -1   0  13    0.30    2.10
  -1   0  13   -1.60    2.70
   0   0 -13   42.40    4.10
   0   0 -13   39.50    6.40
   0   0 -13   36.00    7.00
   0   0 -13   41.00    4.60
   0   0  13   43.30    6.00
   0   0  13   39.70    4.50
   0   0  13   37.90    4.80
  -1   0 -13    4.70    5.50
  -1   0 -13   12.00    4.60
  -1   0 -13    4.00    3.10
  -1   0 -13    7.20    3.30
   1   0  13    8.70    3.10
   1   0  13    5.30    3.60
   1   0  13    9.00    4.10
  -2   0 -13   19.00    7.40
  -2   0 -13   16.70    5.40
   2   0  13   14.50    4.60
   2   0  13   16.20    4.00
  -3   0 -13   17.70    6.10
  -3   0 -13   16.30    9.20
   3   0  13   25.80    5.00
   3   0  13   23.20    5.40
   4   0  13    9.00    4.00
   4   0  13    9.60    4.50
  -5   0 -13   -7.10   11.30
  -5   0 -13   18.90    7.20
  -6   0 -13   -9.70   12.20
  -6   0 -13   20.60    8.20
   8  -1 -13    2.90    8.40
  -8   1  13   -4.30    4.50
  -8   1  13   -3.00    5.40
   7  -1 -13    4.70    7.20
  -7   1  13   10.60    4.80
  -7   1  13   11.40    5.70
   6  -1 -13   12.00    5.30
  -6   1  13    9.90    3.60
  -6   1  13    7.60    4.20
   5  -1 -13   17.60    6.00
  -5   1  13   15.30    3.80
  -5   1  13   14.90    4.20
   4  -1 -13   23.60    4.40
   4  -1 -13   23.20    7.40
  -4   1  13   28.30    5.10
  -4   1  13   40.50    4.70
   3  -1 -13   31.90    5.60
   3  -1 -13   13.90    4.00
   3  -1 -13   22.50    4.10
  -3   1  13   14.80    4.60
  -3   1  13   14.80    3.70
  -3   1  13   16.00    2.90
   2  -1 -13  283.57   11.90
   2  -1 -13  312.97   14.40
   2  -1 -13  277.67   11.20
  -2   1  13  272.27   13.10
  -2   1  13  298.07   12.10
  -2   1  13  287.87   11.20
   1  -1 -13    1.80    3.60
   1  -1 -13    1.30    2.60
  -1   1  13    2.40    2.20
  -1   1  13    0.80    2.80
  -1   1  13    3.50    3.80
   0  -1 -13    2.50    3.80
   0  -1 -13   13.70    3.70
   0  -1 -13    5.90    2.90
   0  -1 -13   11.00    5.50
   0   1  13   14.70    4.10
   0   1  13    6.00    3.10
   0   1  13    4.90    3.60
   0   1  13    2.20    2.90
  -1  -1 -13  151.48   12.90
  -1  -1 -13  132.39    7.10
  -1  -1 -13  130.89   10.20
  -1  -1 -13  137.09    9.10
   1   1  13  134.69   10.00
   1   1  13  134.69    8.20
  -2  -1 -13  113.49    9.60
  -2  -1 -13   85.09   13.20
   2   1  13   97.79    7.40
  -3  -1 -13   88.79   10.80
  -3  -1 -13   63.39   12.10
   3   1  13   86.19    7.80
  -4  -1 -13   67.09   10.20
   4   1  13   47.20    6.40
  -5  -1 -13   16.60   11.30
  -5  -1 -13    5.50    6.70
   5   1  13    1.60    5.60
  -6  -1 -13   10.30   15.10
  -6  -1 -13    8.10    7.90
   8  -2 -13   10.20    7.80
  -8   2  13    3.10    5.30
  -8   2  13   11.40    6.30
  -7   2  13   25.40    6.20
  -7   2  13   15.70    5.00
   6  -2 -13    1.90    5.00
  -6   2  13    2.40    3.40
  -6   2  13    2.40    4.10
   5  -2 -13   11.50    5.60
  -5   2  13   19.20    4.50
  -5   2  13   16.90    4.20
   4  -2 -13   86.09    8.70
  -4   2  13  101.79    7.20
   3  -2 -13    2.90    3.60
   3  -2 -13   -2.00    3.30
  -3   2  13    1.30    3.10
  -3   2  13    9.80    4.60
   2  -2 -13    6.90    3.80
   2  -2 -13   18.70    3.80
   2  -2 -13    5.90    4.30
   2  -2 -13   16.70    3.60
  -2   2  13   11.20    3.00
  -2   2  13    1.90    3.90
  -2   2  13    6.20    3.20
   1  -2 -13   17.60    3.60
   1  -2 -13   14.50    3.70
   1  -2 -13   24.00    5.30
  -1   2  13   19.60    4.00
  -1   2  13   19.70    3.50
  -1   2  13   27.70    5.30
  -1   2  13   24.10    4.60
   0  -2 -13  199.38   12.10
   0  -2 -13  237.68    9.60
   0  -2 -13  239.68   10.80
   0  -2 -13  205.08   15.70
   0   2  13  228.58   12.80
   0   2  13  232.78   11.00
  -1  -2 -13   46.60   10.60
  -1  -2 -13   35.40    6.80
   1   2  13   32.10    5.20
  -2  -2 -13    5.10    5.10
  -2  -2 -13   21.30    8.60
   2   2  13   11.40    3.90
  -3  -2 -13   53.39   15.00
  -3  -2 -13   68.99   10.00
   3   2  13   58.79    7.50
  -4  -2 -13   26.80   11.50
  -4  -2 -13   31.90    8.30
  -5  -2 -13    9.20    7.00
  -5  -2 -13   -8.60   12.00
   5   2  13    3.40    5.70
   7  -3 -13   13.90    7.60
  -7   3  13    7.60    4.20
  -7   3  13    3.90    5.90
   6  -3 -13    9.40    6.50
  -6   3  13   -2.30    4.10
  -6   3  13   -1.40    3.70
   5  -3 -13   13.90    6.50
  -5   3  13    7.80    4.20
  -5   3  13    8.70    5.00
   4  -3 -13  199.68   12.90
  -4   3  13  207.68    9.50
  -4   3  13  191.68    9.80
   3  -3 -13  206.88   12.50
  -3   3  13  198.18   10.40
  -3   3  13  221.38    9.50
   2  -3 -13 1045.10   34.50
   2  -3 -13  952.60   34.80
   2  -3 -13 1045.70   33.40
  -2   3  13 1018.90   31.60
   1  -3 -13  477.35   24.10
   1  -3 -13  467.05   18.60
   1  -3 -13  482.55   19.40
   1  -3 -13  453.95   16.90
  -1   3  13  445.76   16.00
  -1   3  13  454.35   19.90
  -1   3  13  469.45   17.40
   0  -3 -13  248.68   13.80
   0  -3 -13  241.68   18.10
   0   3  13  243.68   11.70
  -1  -3 -13   -2.60    4.60
  -1  -3 -13    5.00    8.70
   1   3  13    2.90    3.40
  -2  -3 -13   15.00    8.80
   2   3  13    5.20    3.90
  -3  -3 -13   -1.20    5.90
  -3  -3 -13   12.00   11.00
   3   3  13    5.90    4.80
  -4  -3 -13   -4.70   12.30
  -4  -3 -13   16.10    6.40
   4   3  13    1.80    5.70
  -5  -3 -13    6.80   14.40
  -5  -3 -13   27.90    9.10
   5   3  13   33.40    7.80
   7  -4 -13   57.99   12.00
  -7   4  13   59.49    7.80
   6  -4 -13  386.96   22.00
  -6   4  13  397.96   16.20
   5  -4 -13   90.19   11.70
  -5   4  13   82.59    7.40
   4  -4 -13  114.39   11.00
  -4   4  13  121.69    7.90
   3  -4 -13  115.09   10.10
  -3   4  13  113.39    7.40
   2  -4 -13   13.00    4.30
   2  -4 -13    7.00    6.20
   2  -4 -13    6.90    4.30
  -2   4  13   10.20    3.50
  -2   4  13    9.50    7.30
   1  -4 -13   32.00    5.80
   1  -4 -13   49.50    7.60
   1  -4 -13   54.89    6.20
   1  -4 -13   57.69   10.40
  -1   4  13   49.20    6.30
   0  -4 -13   -4.80    8.70
   0  -4 -13   18.10    5.50
   0   4  13    1.90    3.00
  -1  -4 -13   41.50    7.40
  -2  -4 -13   33.70    8.00
  -2  -4 -13   47.70   13.30
   2   4  13   38.70    6.80
  -3  -4 -13   22.90   13.60
  -3  -4 -13    0.80    6.00
   3   4  13    9.10    5.70
  -4  -4 -13    6.20    6.50
   4   4  13    3.00    5.10
   7  -5 -13  188.38   16.80
   6  -5 -13  172.78   15.10
   5  -5 -13   41.40    8.30
  -5   5  13   51.59    6.40
   4  -5 -13   21.90    6.60
  -4   5  13   30.50    5.20
   3  -5 -13   -0.40    5.30
  -3   5  13    3.40    3.20
   2  -5 -13   38.30    6.00
  -2   5  13   35.30    5.40
   1  -5 -13   -6.40    3.80
   1  -5 -13   -0.90    4.00
  -1   5  13   -3.20    3.60
   0  -5 -13   19.40    5.30
   0   5  13    7.60    4.30
  -1  -5 -13   -3.80    7.00
   1   5  13    4.30    4.50
  -2  -5 -13   18.10    7.10
   2   5  13   16.80    6.10
  -3  -5 -13    3.50    6.40
   3   5  13    4.20    5.20
  -4  -5 -13   13.30    7.80
   4   5  13   22.00    8.70
   6  -6 -13   44.60   10.40
   5  -6 -13   54.09   10.70
   4  -6 -13   11.00    8.00
  -4   6  13   12.70    4.30
   3  -6 -13   74.39   10.10
  -3   6  13   68.39    8.00
   2  -6 -13   32.60    7.80
  -2   6  13   30.30    5.90
   1  -6 -13   15.70    6.00
   1  -6 -13   15.70    8.00
  -1   6  13   18.50    5.80
   0   6  13    3.10    4.00
  -1  -6 -13   34.80    7.40
   1   6  13   33.70    6.60
  -2  -6 -13    8.70    6.20
   2   6  13    7.80    4.90
  -3  -6 -13   57.79    9.70
   3   6  13   72.29   12.40
   6  -7 -13    8.70    9.20
   5  -7 -13    9.50    7.60
  -5   7  13    1.80    4.20
   4  -7 -13   18.20    8.20
  -4   7  13    4.20    5.10
   3  -7 -13   27.00    7.20
  -3   7  13    3.30    4.40
   2  -7 -13   26.40    8.50
  -2   7  13   37.90    6.00
   1  -7 -13   12.40    6.30
  -1   7  13   10.00    5.00
   0  -7 -13   19.70    6.40
   0   7  13   19.60    5.90
  -1  -7 -13   21.00    7.10
   1   7  13   24.30    5.60
  -2  -7 -13   -1.80    6.10
   5  -8 -13   51.59   12.30
  -5   8  13   24.60    6.00
   4  -8 -13    4.90    9.10
  -4   8  13    5.70    4.50
   3  -8 -13   35.20   10.40
  -3   8  13   18.00    5.50
   2  -8 -13   -1.40    7.20
  -2   8  13   -1.70    4.40
   1  -8 -13   -2.80    7.70
  -1   8  13    5.60    4.20
   0  -8 -13    6.40    6.50
   0   8  13    0.40    5.30
  -1  -8 -13   25.40    8.10
   1   8  13   36.50    7.50
   2  -9 -13  -10.40    7.50
  -2   9  13   11.60    6.80
   0  12 -14   92.49   13.10
   0  12 -14   69.59   10.80
   0 -12  14   55.99    7.60
  -1  12 -14   -1.30    7.50
  -1  12 -14   -4.80    6.30
   1 -12  14    1.10    3.90
  -2  12 -14  189.38   14.70
  -2  12 -14  157.18   14.60
   2 -12  14  166.98   11.80
   2  11 -14   -1.70    7.40
   2  11 -14   -6.90    9.90
   1  11 -14   34.50    8.70
   1  11 -14   47.20   10.40
  -1 -11  14   47.40    7.30
   0  11 -14   -5.00    6.70
   0  11 -14    6.00    6.30
   0 -11  14    5.40    4.00
  -1  11 -14   76.79   10.50
  -1  11 -14   75.09   11.50
   1 -11  14   67.89    8.70
  -2  11 -14   29.00    8.60
  -2  11 -14   33.50    8.50
   2 -11  14   14.90    4.60
  -3  11 -14    6.70    7.00
   3 -11  14    4.60    4.30
  -4  11 -14   23.70    8.70
   4 -11  14   46.00    7.40
   3  10 -14   12.40    8.30
   3  10 -14    5.70    6.70
  -3 -10  14    6.50    5.00
   2  10 -14  114.59   11.40
   2  10 -14  125.99   12.30
  -2 -10  14   94.99    9.50
   1  10 -14    3.80    5.70
   1  10 -14   19.60    6.80
  -1 -10  14    3.80    4.10
   0  10 -14   17.10    6.60
   0  10 -14   16.60    6.10
   0 -10  14   22.70    5.60
  -1  10 -14   19.40    6.70
  -1  10 -14    9.90    7.10
   1 -10  14   14.40    4.30
  -2  10 -14   89.59    9.60
  -2  10 -14   67.69    9.00
   2 -10  14   82.59    9.30
  -3  10 -14   19.00    7.00
   3 -10  14    9.40    4.20
  -4  10 -14   30.10    8.00
   4 -10  14   26.70    6.00
   5 -10  14   -9.30    3.70
   5 -10  14    5.30    6.10
   4   9 -14    2.20    7.10
  -4  -9  14   12.90    6.00
   3   9 -14   18.90    7.80
  -3  -9  14    1.50    4.90
   2   9 -14   23.30    8.30
   2   9 -14    9.90    6.20
  -2  -9  14   23.10    5.30
   1   9 -14   -6.30    4.50
   1   9 -14    0.00    5.70
  -1  -9  14    5.00    3.70
  -1  -9  14    2.70    3.00
   0   9 -14   27.30    6.20
   0  -9  14   25.40    5.00
  -1   9 -14   28.80    7.10
  -1   9 -14   35.90    7.80
   1  -9  14   17.70    4.40
  -2   9 -14   16.60    5.60
  -2   9 -14    9.70    6.40
   2  -9  14   14.30    4.60
  -3   9 -14   -7.30    5.10
  -3   9 -14   15.60    7.00
   3  -9  14    4.70    3.80
  -4   9 -14   33.20    8.30
   4  -9  14   12.00    5.60
   5  -9  14   10.30    5.10
   5   8 -14   60.59   12.40
  -5  -8  14   67.59    9.50
   4   8 -14   26.60    7.70
  -4  -8  14   20.50    6.50
   3   8 -14   29.10    8.40
  -3  -8  14   36.60    6.50
   2   8 -14   28.50    6.20
  -2  -8  14   33.70    5.90
   1   8 -14   12.90    6.10
   1   8 -14    0.90    4.90
  -1  -8  14    2.70    3.10
  -1  -8  14   11.20    3.80
   0   8 -14    5.50    5.40
   0   8 -14    5.80    5.60
   0  -8  14   14.30    3.90
  -1   8 -14   16.50    5.00
  -1   8 -14   22.60    6.60
   1  -8  14   21.10    4.50
  -2   8 -14   15.20    5.40
   2  -8  14    8.50    3.50
  -3   8 -14    5.20    5.00
  -3   8 -14   11.80    4.60
   3  -8  14    4.80    3.00
  -4   8 -14   38.50    8.90
   4  -8  14   64.19    8.40
   4  -8  14   47.10    7.20
  -5   8 -14   43.50    9.60
   5  -8  14   49.10    9.70
   6  -8  14   37.10    7.60
   6  -8  14   27.00    8.30
  -6  -7  14    5.60    5.80
   5   7 -14   37.20    8.10
  -5  -7  14   33.80    6.30
   4   7 -14   28.40    7.40
  -4  -7  14   16.60    5.30
   3   7 -14    9.70    6.90
  -3  -7  14    5.50    4.30
   2   7 -14   90.49   11.40
  -2  -7  14   66.29    6.90
   1   7 -14   30.70    6.90
   1   7 -14   26.50    5.80
  -1  -7  14   18.20    4.10
  -1  -7  14   30.60    5.90
  -1  -7  14   31.60    4.80
   0   7 -14  187.08   11.70
   0   7 -14  173.48   11.30
   0  -7  14  185.18   10.20
   0  -7  14  177.58    9.90
  -1   7 -14   11.20    5.10
  -1   7 -14   11.10    5.00
   1  -7  14   10.70    3.30
  -2   7 -14   22.60    5.60
  -2   7 -14    7.40    4.80
   2  -7  14    8.10    3.10
  -3   7 -14   12.20    4.90
  -3   7 -14   23.90    6.00
   3  -7  14   17.60    4.80
   3  -7  14   14.20    4.40
  -4   7 -14   -0.40    5.70
   4  -7  14    9.50    3.80
   4  -7  14    8.70    3.50
  -5   7 -14    1.60    7.50
   5  -7  14   -2.70    4.70
   5  -7  14   14.80    4.80
   6  -7  14    4.80    4.80
   6  -7  14   14.90    6.10
   6   6 -14   13.10    7.40
  -6  -6  14   22.90    6.80
   5   6 -14    5.40    6.60
  -5  -6  14    8.90    5.10
   4   6 -14    9.00    6.40
  -4  -6  14   10.80    5.00
  -3  -6  14   31.80    5.80
   2   6 -14   -0.30    4.20
  -2  -6  14   -1.80    3.00
   1   6 -14   85.19    7.60
   1   6 -14   79.29    7.90
  -1  -6  14   87.29    6.40
  -1  -6  14   76.09    7.80
  -1  -6  14   76.99    6.20
   0   6 -14    8.10    4.30
   0   6 -14    9.00    4.50
   0  -6  14   -5.70    4.10
   0  -6  14    3.10    2.70
   0  -6  14   10.20    3.20
  -1   6 -14  293.47   14.90
  -1   6 -14  287.77   16.10
  -1   6 -14  308.37   14.40
   1  -6  14  299.27   12.70
  -2   6 -14   11.50    4.60
  -2   6 -14   16.90    4.80
  -2   6 -14   11.80    4.20
   2  -6  14    9.00    3.10
  -3   6 -14  102.69    9.70
  -3   6 -14  118.89   10.40
   3  -6  14  112.79    7.90
   3  -6  14  111.29    7.80
  -4   6 -14  103.39   10.20
   4  -6  14  101.59    8.50
   4  -6  14   91.09    7.90
  -5   6 -14    9.70    6.50
   5  -6  14   17.90    5.20
   5  -6  14   11.50    5.00
   6  -6  14   -1.00    5.30
   7   5 -14    5.70    8.00
  -7  -5  14    5.80    6.60
  -7  -5  14   -7.70    5.50
   6   5 -14   13.20    7.10
  -6  -5  14   15.10    5.20
   5   5 -14   40.90    8.60
  -5  -5  14   40.70    7.00
   4   5 -14    1.20    6.50
  -4  -5  14   -4.30    3.60
   3   5 -14  123.29   10.40
  -3  -5  14  136.19    8.90
   2   5 -14  124.59    9.80
  -2  -5  14  126.79    7.90
   1   5 -14   59.69    7.70
  -1  -5  14   62.69    7.30
  -1  -5  14   55.69    4.80
  -1  -5  14   50.79    5.20
   0   5 -14  137.29    9.30
   0   5 -14  142.19    9.30
   0   5 -14  119.69    8.10
   0  -5  14  137.59    7.30
   0  -5  14  135.09    7.40
   0  -5  14  136.49    8.80
  -1   5 -14  258.57   12.60
  -1   5 -14  255.27   11.40
  -1   5 -14  257.47   13.10
   1  -5  14  239.58   10.90
   1  -5  14  225.28   11.60
   1  -5  14  259.47   10.20
  -2   5 -14  312.97   12.90
  -2   5 -14  308.87   15.80
   2  -5  14  306.47   12.90
  -3   5 -14  261.77   14.90
  -3   5 -14  267.47   14.30
   3  -5  14  247.68   12.00
   3  -5  14  267.67   17.20
  -4   5 -14   38.00    6.50
  -4   5 -14   33.80    9.80
   4  -5  14   36.20    6.40
   4  -5  14   38.20    5.20
  -5   5 -14   22.80    6.60
  -5   5 -14  -13.40    7.30
   5  -5  14   -1.20    4.30
   5  -5  14   11.60    4.30
   6  -5  14    6.20    5.70
   7   4 -14   -0.80    8.10
  -7  -4  14    2.90    8.30
  -7  -4  14    2.90    5.40
   6   4 -14   22.90    7.60
  -6  -4  14   19.40    5.20
  -6  -4  14   21.40    5.60
   5   4 -14    4.40    4.90
  -5  -4  14    7.70    4.60
  -5  -4  14    8.70    4.80
   4   4 -14  294.07   15.60
  -4  -4  14  294.67   13.80
   3   4 -14   23.40    5.80
  -3  -4  14   23.80    5.00
   2   4 -14 1095.79   33.50
   2   4 -14 1177.88   37.10
  -2  -4  14 1114.99   39.50
  -2  -4  14 1140.19   34.60
   1   4 -14   41.20    6.30
   1   4 -14   33.50    5.30
   1   4 -14   40.20    5.50
  -1  -4  14   27.80    5.70
  -1  -4  14   36.30    4.70
  -1  -4  14   32.00    3.80
  -1  -4  14   40.90    4.70
  -1  -4  14   22.60    4.70
   0   4 -14  569.94   21.00
   0   4 -14  539.05   19.20
   0   4 -14  561.84   20.90
   0  -4  14  535.45   20.40
   0  -4  14  551.24   18.10
   0  -4  14  552.64   18.50
   0  -4  14  516.65   20.30
  -1   4 -14  380.76   14.70
  -1   4 -14  389.36   17.30
   1  -4  14  396.06   15.90
   1  -4  14  369.56   13.80
   1  -4  14  389.66   14.20
   1  -4  14  403.66   20.00
  -2   4 -14  108.29    8.70
  -2   4 -14  110.79    7.30
  -2   4 -14   98.59    9.10
  -2   4 -14   99.49    8.00
   2  -4  14  109.29    6.70
  -3   4 -14    5.60    4.80
  -3   4 -14    3.60    6.00
   3  -4  14    3.00    3.10
   3  -4  14    2.30    3.00
  -4   4 -14   31.80    6.60
  -4   4 -14   12.50    8.20
   4  -4  14   24.70    4.30
   4  -4  14   35.80    5.60
  -5   4 -14   20.90    8.50
  -5   4 -14   26.90    7.30
   5  -4  14   30.90    5.80
  -6   4 -14    0.00    7.10
   6  -4  14    4.90    5.70
   7   3 -14   -2.30    6.80
  -7  -3  14   13.40    6.40
  -7  -3  14    9.70    5.20
   6   3 -14   62.69    9.40
  -6  -3  14   55.09    7.50
  -6  -3  14   38.20    6.30
   5   3 -14   28.40    7.00
  -5  -3  14   25.60    4.60
  -5  -3  14   18.80    7.50
   4   3 -14  104.79    9.40
  -4  -3  14  119.89    7.00
  -4  -3  14  120.69    8.60
   3   3 -14  253.97   12.70
  -3  -3  14  233.38   11.30
  -3  -3  14  231.18   10.00
   2   3 -14   25.10    4.50
   2   3 -14    4.50    3.30
   2   3 -14   22.20    4.70
  -2  -3  14   23.70    4.20
  -2  -3  14   11.40    2.70
  -2  -3  14   11.70    4.50
   1   3 -14   60.09    6.50
   1   3 -14   53.29    4.90
   1   3 -14   59.89    7.10
   1   3 -14   60.49    6.50
  -1  -3  14   60.29    5.10
  -1  -3  14   57.39    7.50
  -1  -3  14   54.59    5.50
   0   3 -14   16.30    3.70
   0   3 -14    9.60    4.10
   0   3 -14   11.50    3.30
   0  -3  14    6.30    3.00
   0  -3  14   13.90    3.80
   0  -3  14   12.50    3.30
   0  -3  14   14.00    4.60
  -1   3 -14   16.30    5.60
  -1   3 -14   11.80    3.70
  -1   3 -14   14.00    4.80
  -1   3 -14   17.50    3.30
   1  -3  14   15.40    3.90
   1  -3  14   15.60    4.50
   1  -3  14   20.00    3.40
   1  -3  14   11.80    4.00
  -2   3 -14  105.79    9.50
  -2   3 -14   72.99    6.60
  -2   3 -14   85.79    8.30
   2  -3  14   79.69    5.40
   2  -3  14   83.69    7.60
   2  -3  14   85.59    8.60
  -3   3 -14    2.10    4.70
  -3   3 -14    5.60    6.30
   3  -3  14    5.20    3.00
   3  -3  14    3.20    2.40
  -4   3 -14   58.89   10.80
  -4   3 -14   54.09    8.90
   4  -3  14   57.89    7.30
  -5   3 -14   12.00    8.60
   5  -3  14   17.70    4.70
  -6   3 -14    8.00    7.80
  -7  -2  14    3.80    5.50
  -7  -2  14    6.60    4.40
   6   2 -14  127.39   10.10
  -6  -2  14  114.29    8.30
  -6  -2  14  100.99    9.10
   5   2 -14   45.00    6.80
  -5  -2  14   45.00    6.90
   4   2 -14    9.30    4.30
  -4  -2  14   10.70    3.20
  -4  -2  14    4.80    3.90
   3   2 -14    8.50    4.00
   3   2 -14    9.40    4.80
  -3  -2  14    9.10    3.50
  -3  -2  14    9.70    3.20
   2   2 -14   -4.30    3.20
   2   2 -14   -6.10    2.60
   2   2 -14   -2.80    2.90
  -2  -2  14   -1.60    3.60
  -2  -2  14    2.70    2.90
  -2  -2  14    2.80    2.40
   1   2 -14   29.60    4.60
   1   2 -14   34.70    4.70
  -1  -2  14   27.30    5.40
  -1  -2  14   37.70    5.20
  -1  -2  14   40.60    4.60
  -1  -2  14   42.10    5.10
   0   2 -14   25.90    6.00
   0   2 -14   27.90    4.50
   0   2 -14   25.70    3.90
   0   2 -14   17.20    5.10
   0  -2  14   20.10    4.00
   0  -2  14   20.20    5.00
   0  -2  14   33.90    4.40
   0  -2  14   18.90    4.30
  -1   2 -14   41.80    4.60
  -1   2 -14   34.70    4.70
  -1   2 -14   38.90    6.70
  -1   2 -14   46.60    6.90
   1  -2  14   42.20    5.90
   1  -2  14   38.20    4.90
  -2   2 -14    5.30    5.10
  -2   2 -14   -3.20    5.00
   2  -2  14    2.60    2.20
   2  -2  14    8.30    4.20
   2  -2  14    3.30    2.70
  -3   2 -14   59.89    8.30
  -3   2 -14   74.79   11.80
  -4   2 -14   11.10    5.20
   4  -2  14    3.80    4.10
  -5   2 -14    7.10    6.80
  -5   2 -14   11.60   10.10
   5  -2  14    9.90    4.60
  -6   2 -14    5.80    8.00
  -7  -1  14   27.40    6.30
   6   1 -14   36.40    6.90
  -6  -1  14   44.70    6.70
  -6  -1  14   24.00    6.80
  -5  -1  14   69.99    7.20
  -5  -1  14   52.49   10.90
   4   1 -14   66.19    7.10
  -4  -1  14   67.69    7.10
  -4  -1  14   61.09    6.30
   3   1 -14   14.60    5.30
   3   1 -14   18.30    4.70
  -3  -1  14   13.70    3.60
  -3  -1  14   15.60    3.40
   2   1 -14    4.70    3.50
   2   1 -14    2.00    3.10
   2   1 -14    6.80    3.90
  -2  -1  14   -1.40    3.90
  -2  -1  14    5.30    2.90
  -2  -1  14    2.10    2.60
   1   1 -14   48.40    5.50
   1   1 -14   36.70    4.40
   1   1 -14   48.70    6.60
  -1  -1  14   43.10    5.40
  -1  -1  14   59.39    6.70
  -1  -1  14   51.59    4.50
  -1  -1  14   48.30    5.70
   0   1 -14    5.20    3.30
   0   1 -14    0.90    2.70
   0   1 -14    6.10    4.20
   0   1 -14    6.10    4.80
   0  -1  14   -0.60    2.50
   0  -1  14    2.40    3.70
   0  -1  14    1.30    3.20
   0  -1  14    2.00    2.40
  -1   1 -14    1.90    3.60
  -1   1 -14    3.60    4.00
  -1   1 -14    4.60    5.40
  -1   1 -14    5.40    2.90
   1  -1  14    3.30    3.80
   1  -1  14    4.90    3.00
   1  -1  14    5.00    3.90
  -2   1 -14   34.60    7.10
  -2   1 -14   35.90    8.90
   2  -1  14   41.90    5.30
   2  -1  14   39.50    6.30
  -3   1 -14    3.70    4.50
  -3   1 -14    1.20    7.80
   3  -1  14    2.40    3.80
   3  -1  14   10.70    5.40
  -4   1 -14   88.19   14.10
   4  -1  14   85.49    7.70
   4  -1  14   92.69    7.90
   4  -1  14   90.69    9.80
  -5   1 -14   90.79   11.00
  -5   1 -14   45.40   12.10
   5  -1  14   86.19    9.00
  -6   1 -14   21.10    8.10
   8   0 -14   -1.00    8.80
  -8   0  14   -1.40    4.70
  -8   0  14    1.70    6.50
  -7   0  14    7.90    5.60
  -7   0  14    6.90    4.30
  -6   0  14   31.40    5.70
   5   0 -14    6.90    4.60
   5   0 -14   -2.30    5.20
  -5   0  14   -3.00    3.60
  -5   0  14    2.00    4.70
   4   0 -14   21.50    4.90
   4   0 -14   23.30    5.10
  -4   0  14   13.50    3.60
  -4   0  14    5.50    3.70
   3   0 -14   76.59    7.50
   3   0 -14   73.19    6.70
  -3   0  14   74.09    6.40
  -3   0  14   76.99    5.70
   2   0 -14   -4.70    3.20
   2   0 -14    7.00    3.80
   2   0 -14    5.60    3.50
  -2   0  14    0.30    2.90
  -2   0  14    4.50    2.90
  -2   0  14   -0.20    3.30
   1   0 -14    6.70    3.30
   1   0 -14    8.90    4.20
   1   0 -14    8.20    3.30
  -1   0  14   13.50    4.30
  -1   0  14   12.70    3.00
  -1   0  14   19.20    3.60
  -1   0  14    6.30    4.10
   0   0 -14   19.70    3.70
   0   0 -14   27.30    4.60
   0   0 -14   16.10    6.80
   0   0 -14   29.10    6.50
   0   0  14   31.30    4.30
   0   0  14   26.10    5.30
   0   0  14   29.30    4.50
   0   0  14   25.00    4.50
  -1   0 -14   11.50    5.00
  -1   0 -14   12.70    7.20
   1   0  14    2.20    4.20
   1   0  14    5.60    3.30
  -2   0 -14    8.00    7.90
  -2   0 -14   12.80    5.30
   2   0  14    7.30    3.60
  -3   0 -14   96.49    9.90
  -3   0 -14   94.89   14.10
   3   0  14  104.69    8.10
  -4   0 -14    8.00    6.40
  -4   0 -14    2.10   10.80
   4   0  14    2.70    4.20
   4   0  14    1.00    3.80
  -5   0 -14   42.30    8.90
  -5   0 -14   65.79   13.80
  -6   0 -14   41.50    9.20
  -6   0 -14   30.80   15.40
  -8   1  14   17.90    6.30
   7  -1 -14   -3.80    5.70
  -7   1  14   10.40    4.50
  -7   1  14    2.00    5.20
   6  -1 -14   27.20    6.30
  -6   1  14   28.90    6.20
  -6   1  14   13.60    4.60
   5  -1 -14    9.70    5.10
  -5   1  14    6.70    4.00
  -5   1  14    4.10    3.70
   4  -1 -14  129.79    8.90
  -4   1  14  114.09    6.90
  -4   1  14  104.09    7.40
   3  -1 -14    4.60    3.70
   3  -1 -14    3.50    4.20
  -3   1  14   -3.80    2.90
  -3   1  14    1.90    3.40
   2  -1 -14  248.68   13.20
   2  -1 -14  241.38   12.50
   2  -1 -14  243.08   11.10
  -2   1  14  243.38   11.30
  -2   1  14  250.87   10.30
   1  -1 -14   61.39    7.70
   1  -1 -14   55.09    5.60
   1  -1 -14   49.99    8.70
   1  -1 -14   54.99    5.00
  -1   1  14   52.79    6.10
  -1   1  14   56.19    8.70
  -1   1  14   57.29    5.70
  -1   1  14   53.89    6.00
   0  -1 -14   51.29    5.70
   0  -1 -14   46.10    9.60
   0  -1 -14   66.49    9.20
   0  -1 -14   52.79    7.80
   0   1  14   47.20    5.30
   0   1  14   60.49    5.80
   0   1  14   56.59    6.80
  -1  -1 -14    1.60    7.00
  -1  -1 -14    1.00    5.10
   1   1  14   -1.20    2.40
  -2  -1 -14   28.80    9.90
  -2  -1 -14   32.10    6.70
   2   1  14   19.30    4.60
  -3  -1 -14    1.30    9.90
  -3  -1 -14    5.90    5.40
   3   1  14   13.90    4.80
  -4  -1 -14   89.29   11.10
  -4  -1 -14  106.29   17.80
   4   1  14   81.09    9.60
  -5  -1 -14   49.90    9.30
  -5  -1 -14   52.39   13.60
   5   1  14   27.00    8.40
  -7   2  14   10.10    5.60
  -7   2  14   15.70    5.00
   6  -2 -14    5.00    4.90
  -6   2  14   -2.50    5.20
  -6   2  14   -1.40    3.60
   5  -2 -14   10.70    5.30
  -5   2  14   20.60    4.20
  -5   2  14   17.00    5.20
   4  -2 -14   12.10    5.00
  -4   2  14   10.50    3.80
  -4   2  14    9.80    3.40
   3  -2 -14  215.88   12.50
   3  -2 -14  208.88   12.00
  -3   2  14  222.78   10.60
   2  -2 -14    9.30    4.10
   2  -2 -14   15.60    5.20
   2  -2 -14   10.40    4.60
  -2   2  14   18.40    3.80
  -2   2  14    8.60    3.70
   1  -2 -14  252.37   12.30
   1  -2 -14  267.47   14.20
   1  -2 -14  260.47   11.40
   1  -2 -14  251.57   17.30
  -1   2  14  232.28   12.70
  -1   2  14  249.88   11.50
   0  -2 -14   78.49   12.70
   0  -2 -14   86.69    9.50
   0   2  14   77.29    6.60
  -1  -2 -14   15.10   10.00
  -1  -2 -14    6.70    5.10
   1   2  14   -1.60    3.40
  -2  -2 -14   14.10    9.10
  -2  -2 -14   19.80    7.20
   2   2  14   18.00    4.60
  -3  -2 -14   21.10   12.20
  -3  -2 -14   42.80    8.70
   3   2  14   20.40    6.30
  -4  -2 -14    4.00    6.60
  -4  -2 -14    8.80   12.00
   4   2  14    0.60    4.70
  -5  -2 -14  -13.90   12.00
  -5  -2 -14   -2.70    6.00
   5   2  14    0.60    5.70
   7  -3 -14   83.09   12.90
  -7   3  14   82.39    7.60
  -7   3  14   59.49    8.10
   6  -3 -14  140.39   13.10
  -6   3  14  116.99    8.50
  -6   3  14  122.09    9.80
   5  -3 -14  106.59   12.70
  -5   3  14  126.89    8.50
   4  -3 -14  457.15   21.30
  -4   3  14  462.85   17.40
   3  -3 -14   26.40    5.50
   3  -3 -14   26.10    5.60
   3  -3 -14   26.50    7.00
  -3   3  14   28.40    4.90
   2  -3 -14   41.00    5.50
   2  -3 -14   29.30    6.30
   2  -3 -14   55.69    7.30
  -2   3  14   40.30    5.70
   1  -3 -14   23.90    5.40
   1  -3 -14   14.30    5.20
  -1   3  14   25.60    5.00
   0  -3 -14   45.30   11.70
   0  -3 -14   43.10    7.50
   0   3  14   49.90    6.40
  -1  -3 -14   13.30    5.40
  -1  -3 -14   -3.00    9.90
   1   3  14    5.90    4.10
  -2  -3 -14   19.20   11.50
  -2  -3 -14    6.30    9.10
  -3  -3 -14   23.60   12.90
  -3  -3 -14    3.80    6.60
   3   3  14   12.40    5.20
  -4  -3 -14   14.00   13.70
  -4  -3 -14   27.00    7.90
   4   3  14   30.10    7.10
  -5  -3 -14    3.10   19.80
  -5  -3 -14   33.50    8.90
   5   3  14   28.60    7.40
   7  -4 -14   11.70    9.00
  -7   4  14   13.10    5.80
   5  -4 -14    5.90    6.30
  -5   4  14   -0.70    3.60
   4  -4 -14  112.59   11.50
  -4   4  14  109.39    7.80
   3  -4 -14   28.90    6.90
  -3   4  14   40.20    5.80
   2  -4 -14   44.30    6.00
   2  -4 -14   44.70    7.20
   2  -4 -14   27.60    6.40
  -2   4  14   34.80    5.50
   1  -4 -14   82.09    8.90
   1  -4 -14   98.09   15.40
   1  -4 -14   66.69    8.80
  -1   4  14   77.09    7.00
   0  -4 -14   47.40    7.90
   0  -4 -14   30.10   12.40
  -1  -4 -14   11.20    5.50
  -1  -4 -14   -8.40   11.60
   1   4  14   -3.50    4.10
  -2  -4 -14   76.29   16.40
  -2  -4 -14   62.19    9.90
   2   4  14   76.09    9.20
  -3  -4 -14   10.10    7.00
  -3  -4 -14   27.60   14.00
   3   4  14   -0.10    4.40
  -4  -4 -14   19.90   10.00
   4   4  14   -0.30    6.40
   7  -5 -14   -2.10    8.40
  -7   5  14   26.20    6.60
   6  -5 -14    4.90    7.80
  -6   5  14    6.40    5.10
   5  -5 -14   -1.20    6.20
  -5   5  14   -2.30    5.10
   4  -5 -14   -4.00    6.00
  -4   5  14   -1.30    4.10
   3  -5 -14    6.20    5.90
  -3   5  14    9.20    4.20
   2  -5 -14   24.50    6.20
   2  -5 -14   14.30    6.20
   1  -5 -14   66.29    8.40
   1  -5 -14   63.69    7.90
  -1   5  14   64.29   10.20
   0   5  14    2.60    4.90
  -1  -5 -14   26.40    7.20
   1   5  14   20.20    5.70
  -2  -5 -14    8.90    7.00
   2   5  14   12.40    5.00
  -3  -5 -14    1.10    6.40
   3   5  14    3.80    5.40
   6  -6 -14    9.10    9.00
  -6   6  14   -2.60    5.10
   5  -6 -14   39.30   10.40
  -5   6  14   26.50    5.60
   4  -6 -14    4.30    6.50
  -4   6  14    2.90    4.90
   3  -6 -14   11.60    6.10
  -3   6  14    8.20    4.30
   2  -6 -14   52.59    9.30
  -2   6  14   32.40    6.10
   1  -6 -14   10.10    6.30
   1  -6 -14   10.50    5.90
  -1   6  14   11.50    4.40
   0  -6 -14   36.80    7.30
   0   6  14   28.00    6.40
  -1  -6 -14    3.80    6.70
   1   6  14    6.50    4.60
  -2  -6 -14    6.70    6.70
   2   6  14   29.20    7.40
  -3  -6 -14   33.50    9.50
   3   6  14   32.20    8.60
   5  -7 -14    8.20    8.20
  -5   7  14   11.50    5.00
   4  -7 -14   61.59   12.50
  -4   7  14   41.50    6.80
   3  -7 -14   24.90    8.00
  -3   7  14   18.00    5.80
   2  -7 -14   21.50    7.50
  -2   7  14   20.40    5.10
   0  -7 -14   23.50    7.10
   0   7  14   34.90    7.00
  -1  -7 -14   42.20    8.60
   1   7  14   58.39    9.10
   4  -8 -14   35.30   10.30
  -4   8  14   34.00    6.20
   3  -8 -14   -1.70    9.40
  -3   8  14    8.30    5.10
   2  -8 -14   12.70    8.00
  -2   8  14   -0.90    4.90
   1  -8 -14   -2.70    7.80
  -1   8  14    8.80    5.30
   0  -8 -14    1.50    6.90
   0   8  14   -2.70    5.50
   2  11 -15  137.59   16.70
   2  11 -15  132.79   12.90
  -2 -11  15  161.98   11.70
   1  11 -15   16.10    8.00
   1  11 -15    3.50    7.40
  -1 -11  15    4.40    4.50
   0  11 -15  166.08   13.30
   0  11 -15  154.08   14.10
   0 -11  15  169.88   11.50
  -1  11 -15   11.20    7.10
  -1  11 -15    0.60    7.50
   1 -11  15   11.60    4.40
  -2  11 -15    8.50    7.00
  -2  11 -15   -2.70    7.50
   2 -11  15   12.40    4.80
  -3  11 -15   26.50   10.40
   3 -11  15   -5.30    4.10
   3  10 -15   34.20    8.80
  -3 -10  15   29.70    6.60
   2  10 -15   32.30    7.70
   2  10 -15   44.60   10.20
  -2 -10  15   30.40    7.10
   1  10 -15    9.10    6.80
   1  10 -15   14.20    7.50
  -1 -10  15   18.50    6.60
   0  10 -15   50.29    9.60
   0  10 -15   28.60    7.00
   0 -10  15   35.60    6.40
  -1  10 -15    3.70    6.80
  -1  10 -15    1.80    5.50
   1 -10  15    9.90    4.60
  -2  10 -15   12.70    6.50
  -2  10 -15   20.20    7.30
  -3  10 -15   12.20    6.60
   3 -10  15   13.60    5.60
  -4  10 -15    4.10    7.40
   4 -10  15   -1.20    3.70
  -4  -9  15   20.20    6.30
   3   9 -15    7.20    6.90
  -3  -9  15   15.30    5.50
   2   9 -15  177.28   14.00
   1   9 -15   38.70    8.40
   1   9 -15   39.80    8.10
  -1  -9  15   48.40    6.70
  -1  -9  15   56.99    6.60
   0   9 -15  104.39   10.90
   0  -9  15  110.89    8.20
  -1   9 -15    7.00    7.00
  -1   9 -15   10.50    7.20
   1  -9  15    8.50    3.40
  -2   9 -15   39.50    8.10
  -2   9 -15   53.79    8.50
   2  -9  15   33.60    5.90
  -3   9 -15    1.20    6.00
   3  -9  15    7.60    4.20
  -4   9 -15    1.00    6.40
  -5   9 -15   17.70    8.20
   5  -9  15   22.20    7.80
   5  -9  15   17.80    5.70
   5   8 -15   11.20   10.30
   4   8 -15   10.90    7.70
  -4  -8  15   22.40    6.20
   3   8 -15   11.50    7.00
  -3  -8  15   13.30    4.90
   2   8 -15    5.20    6.00
   2   8 -15   -3.30    5.40
   1   8 -15   -1.80    5.80
   1   8 -15    6.80    5.90
  -1  -8  15    0.80    3.70
  -1  -8  15   -2.50    3.00
   0   8 -15   32.30    6.50
   0   8 -15   24.60    6.50
   0  -8  15   22.90    5.10
  -1   8 -15   13.90    6.00
  -1   8 -15   23.30    6.30
   1  -8  15   21.80    5.00
  -2   8 -15   18.20    5.90
  -2   8 -15    5.80    5.40
   2  -8  15    7.80    4.00
  -3   8 -15   77.69    8.50
  -3   8 -15   80.09   10.20
   3  -8  15   60.59    7.40
  -4   8 -15   33.80    8.70
   4  -8  15   27.10    5.00
   4  -8  15   22.90    6.10
  -5   8 -15   28.10    7.90
   5  -8  15   10.90    5.40
   5  -8  15   19.50    5.40
   5   7 -15   10.00    7.50
  -5  -7  15   16.90    6.00
   4   7 -15   13.30    7.60
  -4  -7  15   30.30    6.10
   3   7 -15    0.10    5.40
  -3  -7  15    5.80    4.30
   2   7 -15    5.90    6.20
  -2  -7  15   10.60    4.20
   1   7 -15    2.20    4.40
   1   7 -15    9.00    4.50
  -1  -7  15    1.80    3.70
  -1  -7  15    3.00    2.70
   0   7 -15   -1.50    4.40
   0   7 -15    5.00    4.20
   0  -7  15    1.80    2.70
   0  -7  15   -0.20    4.20
   0  -7  15   -2.10    3.00
  -1   7 -15    8.60    5.20
  -1   7 -15    5.60    4.50
   1  -7  15    2.00    2.70
  -2   7 -15   -2.60    4.70
  -2   7 -15    3.00    4.60
   2  -7  15    2.70    3.20
  -3   7 -15   45.50    8.50
   3  -7  15   29.50    5.60
  -4   7 -15   20.20    7.30
  -4   7 -15   20.20    8.00
   4  -7  15   15.90    5.20
   4  -7  15   10.60    4.00
  -5   7 -15   13.40    8.10
   5  -7  15    2.50    5.50
   5  -7  15    9.00    5.30
  -6   7 -15    7.40    9.90
   6  -7  15    4.70    5.40
   6  -7  15   -2.70    4.40
   6   6 -15   17.70    8.10
   5   6 -15   24.30    7.60
  -5  -6  15   21.20    5.30
   4   6 -15    5.70    5.10
  -4  -6  15    4.80    4.90
   3   6 -15   78.09   13.00
  -3  -6  15   84.09   11.70
   2   6 -15   10.40    6.00
   2   6 -15    2.80    4.50
  -2  -6  15    6.50    3.80
   1   6 -15   33.40    6.50
   1   6 -15   22.00    4.70
  -1  -6  15   29.10    4.90
  -1  -6  15   28.80    4.90
   0   6 -15    8.40    4.30
   0   6 -15   -0.70    4.20
   0  -6  15    3.70    3.00
   0  -6  15    1.80    3.10
   0  -6  15    2.70    4.20
  -1   6 -15   31.10    5.70
  -1   6 -15   30.70    5.90
   1  -6  15   25.50    4.60
  -2   6 -15   -0.10    3.80
  -2   6 -15    0.90    4.80
   2  -6  15    5.50    3.30
   2  -6  15    3.20    3.00
  -3   6 -15   12.60    5.00
  -3   6 -15   10.90    6.30
   3  -6  15    6.30    3.70
   3  -6  15    0.90    3.10
  -4   6 -15   38.60    7.50
  -4   6 -15   17.70    7.50
   4  -6  15   18.40    5.10
   4  -6  15   37.20    5.90
  -5   6 -15   30.80    8.80
  -5   6 -15   36.30    8.10
   5  -6  15   25.40    5.70
  -6   6 -15   20.30    7.90
  -6   6 -15    5.20   10.10
   6  -6  15    4.20    6.20
   6   5 -15   26.30    7.90
  -6  -5  15   18.30    5.70
   5   5 -15   25.10    7.30
  -5  -5  15   18.40    5.40
  -4  -5  15    5.70    3.70
   3   5 -15   15.40    5.40
  -3  -5  15   14.30    4.50
   2   5 -15   12.10    5.50
  -2  -5  15   23.50    4.80
   1   5 -15   25.90    5.50
   1   5 -15   29.10    5.40
  -1  -5  15   29.00    4.80
  -1  -5  15   14.40    5.70
   0   5 -15  246.38   13.20
   0   5 -15  270.87   13.30
   0  -5  15  248.28   10.80
   0  -5  15  234.28   11.80
   0  -5  15  252.97   12.90
  -1   5 -15   34.20    6.50
  -1   5 -15   50.49    6.90
   1  -5  15   37.00    4.80
   1  -5  15   43.20    6.10
   1  -5  15   47.90    4.60
  -2   5 -15  104.49    9.60
  -2   5 -15  118.79    9.90
   2  -5  15  102.19    7.00
  -3   5 -15   47.60    7.20
   3  -5  15   22.60    4.20
   3  -5  15   22.00    4.30
  -4   5 -15   -2.20    4.90
  -4   5 -15    2.30    6.40
   4  -5  15   -5.10    3.90
   4  -5  15   -3.50    3.00
  -5   5 -15   11.50    8.00
   5  -5  15    3.50    4.80
  -6   5 -15   19.80    7.40
   6  -5  15    8.50    5.30
   7   4 -15   32.00    8.90
  -7  -4  15   38.10    9.10
  -7  -4  15   39.60    7.90
   6   4 -15   64.19    9.70
  -6  -4  15   95.49    9.20
  -6  -4  15   60.09    7.40
   5   4 -15   13.60    6.00
  -5  -4  15    2.40    4.90
  -5  -4  15   10.60    4.30
   4   4 -15  325.67   17.50
  -4  -4  15  325.47   15.40
   3   4 -15   10.30    5.20
  -3  -4  15    3.50    3.40
   2   4 -15  420.66   18.60
  -2  -4  15  453.75   16.80
   1   4 -15   -1.00    4.10
   1   4 -15   -2.40    4.00
  -1  -4  15    1.30    2.90
  -1  -4  15   -1.10    3.50
  -1  -4  15    3.40    2.10
  -1  -4  15    4.60    4.70
  -1  -4  15    6.20    3.40
   0   4 -15   56.09    4.80
   0   4 -15   46.10    6.40
   0   4 -15   53.69    6.70
   0  -4  15   51.89    7.40
   0  -4  15   50.29    4.50
   0  -4  15   50.99    5.40
  -1   4 -15    3.80    4.70
   1  -4  15    0.00    2.70
   1  -4  15    1.90    4.00
   1  -4  15    2.70    2.10
  -2   4 -15    7.30    5.60
  -2   4 -15    1.90    5.20
   2  -4  15   16.20    4.70
  -3   4 -15   23.70    7.70
  -3   4 -15    5.80    5.30
   3  -4  15   13.00    3.10
   3  -4  15   12.90    3.50
  -4   4 -15    5.90    5.80
  -4   4 -15   12.00   12.10
   4  -4  15    0.80    3.00
   4  -4  15    3.10    3.60
  -5   4 -15    4.70    9.60
   5  -4  15   12.10    4.50
  -6   4 -15   28.40    8.80
  -6   4 -15    1.20   11.40
   6  -4  15   13.70    5.20
   7   3 -15    5.40    6.50
  -7  -3  15    2.10    4.50
  -7  -3  15   -4.70    5.50
   6   3 -15  249.88   15.50
  -6  -3  15  273.17   13.60
  -6  -3  15  273.27   14.30
  -5  -3  15  113.69    9.30
  -5  -3  15  103.39    8.50
   4   3 -15  662.33   25.20
  -4  -3  15  651.73   22.10
  -4  -3  15  667.23   24.20
   3   3 -15   43.90    6.50
  -3  -3  15   51.09    6.30
  -3  -3  15   45.70    5.20
   2   3 -15   31.70    5.50
  -2  -3  15   30.30    4.40
  -2  -3  15   29.30    4.70
   1   3 -15    0.90    3.70
   1   3 -15    4.30    4.00
   1   3 -15    1.10    3.00
  -1  -3  15    8.00    5.10
  -1  -3  15    9.50    3.20
   0   3 -15   48.90    7.60
   0   3 -15   57.89    8.00
   0   3 -15   53.09    4.80
   0  -3  15   51.39    6.30
   0  -3  15   44.70    4.10
   0  -3  15   52.49    5.20
   0  -3  15   59.39    7.50
  -1   3 -15   42.70    7.80
  -1   3 -15   40.50    7.30
   1  -3  15   45.60    5.20
   1  -3  15   47.00    6.40
  -2   3 -15   30.00    6.20
  -2   3 -15   17.80    6.90
   2  -3  15   23.10    3.80
   2  -3  15   15.20    3.70
  -3   3 -15    4.50    5.10
  -3   3 -15    3.10    6.80
   3  -3  15    4.90    2.90
   3  -3  15    5.10    3.10
  -4   3 -15   -3.80    6.30
  -4   3 -15   -0.10   12.10
   4  -3  15    4.60    3.90
  -5   3 -15    1.40    6.80
  -5   3 -15   -5.40    9.60
   5  -3  15    0.10    4.80
  -6   3 -15    3.60    7.50
   6  -3  15    5.50    5.10
  -7  -2  15    7.10    5.90
  -7  -2  15   11.10    5.10
  -6  -2  15   58.49    6.80
  -6  -2  15   63.79    8.20
   5   2 -15    5.80    4.80
  -5  -2  15    7.30    4.80
   4   2 -15  122.89    9.30
  -4  -2  15  115.59    8.10
  -4  -2  15  128.79    7.60
   3   2 -15  243.28   12.90
  -3  -2  15  256.67   10.80
  -3  -2  15  256.57   12.10
  -2  -2  15    4.20    3.20
  -2  -2  15    1.80    3.10
   1   2 -15   10.20    4.80
   1   2 -15   -3.20    3.60
   1   2 -15    7.70    3.40
   1   2 -15   -3.50    3.60
  -1  -2  15    6.40    4.30
  -1  -2  15    3.50    3.20
  -1  -2  15    6.00    3.00
  -1  -2  15    6.10    3.10
   0   2 -15   64.49    8.60
   0   2 -15   62.99    8.50
   0   2 -15   80.69    6.50
   0  -2  15   75.19    5.90
   0  -2  15   66.39    5.50
   0  -2  15   68.19    7.80
   0  -2  15   61.79    6.40
  -1   2 -15   96.09    9.30
  -1   2 -15   92.59    9.70
   1  -2  15   83.49    7.60
   1  -2  15   88.49    6.40
  -2   2 -15    0.30    3.70
  -2   2 -15    3.40    6.10
   2  -2  15    9.80    3.30
   2  -2  15    2.50    4.50
  -3   2 -15   19.50    6.10
  -3   2 -15   25.60    8.90
   3  -2  15   23.10    5.00
   3  -2  15   23.80    5.80
  -4   2 -15   -1.10    9.50
  -4   2 -15    1.00    6.00
   4  -2  15    3.80    3.50
  -5   2 -15   12.60   10.30
  -5   2 -15   35.90    8.60
   5  -2  15   24.80    5.50
  -6   2 -15   -6.00    8.10
  -6   2 -15   -0.10   12.80
   6  -2  15    7.20    6.30
  -7  -1  15    2.70    4.80
  -7  -1  15   -3.30    4.80
  -6  -1  15   97.89    8.50
  -6  -1  15   85.79    8.20
   5   1 -15    0.80    5.40
  -5  -1  15   -0.40    4.80
  -5  -1  15   -6.50    4.10
   4   1 -15    6.50    5.10
  -4  -1  15    5.90    3.70
  -4  -1  15    0.80    3.10
   3   1 -15   13.60    5.10
  -3  -1  15    3.80    3.60
  -3  -1  15    8.00    2.90
   2   1 -15   38.70    5.40
   2   1 -15   33.50    6.40
  -2  -1  15   33.00    4.50
  -2  -1  15   36.70    4.80
   1   1 -15    6.70    4.30
   1   1 -15   13.30    5.40
  -1  -1  15   12.70    3.60
  -1  -1  15   16.80    4.90
  -1  -1  15   19.40    3.90
   0   1 -15    6.40    5.50
   0   1 -15    9.80    4.10
   0  -1  15   -3.10    2.50
   0  -1  15   -1.90    3.60
   0  -1  15    0.40    2.90
   0  -1  15   -5.30    3.60
  -1   1 -15    2.20    4.00
  -1   1 -15    5.80    5.80
   1  -1  15    2.80    4.10
   1  -1  15    3.80    3.40
  -2   1 -15   14.30    6.30
  -2   1 -15   12.50    7.30
   2  -1  15   10.60    3.70
  -3   1 -15   91.89   10.70
   3  -1  15   79.89    7.10
  -4   1 -15   63.29   13.70
  -4   1 -15   64.19    9.00
   4  -1  15   67.29    7.10
  -5   1 -15   11.50   11.70
  -5   1 -15   27.30    8.70
   5  -1  15    9.60    6.50
  -6   1 -15   17.10    9.00
   6  -1  15    9.00    5.90
  -7   0  15    6.60    4.30
  -7   0  15   10.80    5.40
  -6   0  15   14.00    4.60
  -6   0  15   11.00    4.90
   5   0 -15   58.59    8.00
   5   0 -15   54.39    8.40
  -5   0  15   67.39    7.00
   4   0 -15   19.40    5.70
   4   0 -15   33.70    6.30
  -4   0  15   33.10    5.60
  -4   0  15   28.10    4.30
   3   0 -15   25.10    5.30
   3   0 -15   20.00    6.20
  -3   0  15   30.80    4.20
  -3   0  15   30.00    4.90
   2   0 -15   35.50    6.60
   2   0 -15   41.90    5.40
  -2   0  15   42.40    4.80
  -2   0  15   44.60    5.70
   1   0 -15   20.00    4.70
   1   0 -15    4.00    5.10
  -1   0  15   17.00    3.60
  -1   0  15   11.70    3.70
  -1   0  15    9.20    4.20
   0   0 -15   21.70    7.00
   0   0 -15   23.70    5.50
   0   0  15   22.20    4.30
   0   0  15   18.90    3.80
  -1   0 -15  147.59   11.70
  -1   0 -15  164.08   14.30
   1   0  15  165.48    9.10
  -2   0 -15   20.50    6.10
  -2   0 -15   27.80    8.40
   2   0  15   13.10    3.90
  -3   0 -15   23.70    6.20
  -3   0 -15    9.40   10.30
   3   0  15   12.10    5.20
  -4   0 -15    7.30    6.50
  -4   0 -15    6.20   10.80
   4   0  15   10.20    4.20
   4   0  15    5.40    4.80
  -5   0 -15  184.28   14.40
  -5   0 -15  171.18   21.00
   7  -1 -15    5.10    6.80
  -7   1  15    9.40    5.80
  -7   1  15    7.80    4.80
   6  -1 -15   29.30    7.90
  -6   1  15   24.00    5.70
  -6   1  15   19.10    5.30
   5  -1 -15    4.00    4.40
  -5   1  15    5.20    5.80
  -5   1  15    1.60    3.60
   4  -1 -15    9.30    5.20
   4  -1 -15   22.40    6.10
  -4   1  15   19.70    4.70
  -4   1  15   15.90    4.00
   3  -1 -15   13.00    5.50
   3  -1 -15   24.10    5.00
  -3   1  15   16.40    4.30
  -3   1  15   20.10    4.00
   2  -1 -15   10.90    4.80
   2  -1 -15   18.10    5.50
  -2   1  15   20.50    3.80
  -2   1  15   19.70    4.40
   1  -1 -15   50.49   10.20
   1  -1 -15   57.99    8.10
  -1   1  15   65.09    5.50
  -1   1  15   62.09    6.00
   0  -1 -15   67.69    8.70
   0  -1 -15   48.60    9.90
   0   1  15   58.59    7.00
   0   1  15   56.19    5.90
  -1  -1 -15    7.30    5.20
  -1  -1 -15   -6.90    7.90
   1   1  15   -3.30    3.10
  -2  -1 -15   61.59   12.60
  -2  -1 -15   61.59   15.00
   2   1  15   60.79    7.70
  -3  -1 -15   49.70    8.80
  -3  -1 -15   34.50   12.30
   3   1  15   42.70    8.70
  -4  -1 -15   19.60    8.50
  -4  -1 -15    9.10   12.10
   4   1  15   19.80    5.90
  -5  -1 -15   26.20    8.40
  -5  -1 -15   28.00   14.00
   5   1  15   22.30    7.30
   7  -2 -15   39.00    9.50
  -7   2  15   48.70    7.20
  -7   2  15   50.99    8.00
   6  -2 -15    9.10    6.60
[truncated: 96,165 more chars]
