# Supplementary material for: Crystal structure and Hirshfeld surface analysis of 6-[4-(1-cyclo­hexyl-1H-tetra­zol-5-yl)but­oxy]-8-nitro-3,4-di­hydro­quinolin-2(1H)-one
Source: Acta Crystallogr E Crystallogr Commun. 2025 Mar 4;81(Pt 4):284–8. doi: 10.1107/S2056989025001793 (PMC11974335; doi:10.1107/S2056989025001793)
Supplement: Supplementary file 2 [file e-81-00284-Isup5.hkl]

data_I                                                                          
_shelx_title ' CILSOTALZOL_YELLOW_a.res in P-1'                                 
_shelx_refln_list_code          4                                               
_shelx_F_calc_maximum      143.35                                               
_exptl_crystal_F_000       440.00                                               
_reflns_d_resolution_high  0.7090                                               
                                                                                
loop_                                                                           
 _space_group_symop_operation_xyz                                               
 'x, y, z'                                                                      
 '-x, -y, -z'                                                                   
                                                                                
_cell_length_a     6.4597                                                       
_cell_length_b     9.2666                                                       
_cell_length_c    17.3821                                                       
_cell_angle_alpha 104.113                                                       
_cell_angle_beta   96.645                                                       
_cell_angle_gamma  99.656                                                       
                                                                                
_shelx_F_squared_multiplier     1.000                                           
                                                                                
loop_                                                                           
 _refln_index_h                                                                 
 _refln_index_k                                                                 
 _refln_index_l                                                                 
 _refln_F_squared_calc                                                          
 _refln_F_squared_meas                                                          
 _refln_F_squared_sigma                                                         
 _refln_observed_status                                                         
   1   0   0        123.12        136.16         2.36 o                         
   2   0   0      20550.31      20188.45       367.98 o                         
   3   0   0         32.23         35.26         3.86 o                         
   4   0   0        103.23        113.07         4.94 o                         
   5   0   0         47.14         62.08         5.73 o                         
   6   0   0          1.40         45.54         5.74 o                         
   7   0   0        167.35        225.43        15.72 o                         
   8   0   0         41.61         58.60        14.30 o                         
  -8   1   0          1.63          8.46        13.89 o                         
  -7   1   0         60.53         78.82         8.13 o                         
  -6   1   0        168.13        145.80         8.24 o                         
  -5   1   0        117.29        126.93        11.56 o                         
  -4   1   0       1213.66       1205.89        17.50 o                         
  -3   1   0         88.31         89.43         4.24 o                         
  -2   1   0       7913.32       7992.34        93.37 o                         
  -1   1   0        166.64        159.93         2.74 o                         
   0   1   0       4293.59       4139.22        43.86 o                         
   1   1   0      10888.26      10331.83       133.96 o                         
   2   1   0        250.85        245.60         5.80 o                         
   3   1   0       1302.77       1346.73        21.95 o                         
   4   1   0          3.33          6.36         2.25 o                         
   5   1   0         78.60         93.57         8.60 o                         
   6   1   0          0.73          2.35         5.38 o                         
   7   1   0         17.59         36.12         7.52 o                         
   8   1   0          3.73         -0.72         7.48 o                         
  -9   2   0          3.23         -2.23        12.57 o                         
  -8   2   0         49.80         47.96         7.43 o                         
  -7   2   0         12.80         38.85         9.77 o                         
  -6   2   0       1707.43       1536.35        44.81 o                         
  -5   2   0        457.40        445.29        12.16 o                         
  -4   2   0       1690.91       1632.58        22.94 o                         
  -3   2   0       1243.69       1220.53        17.06 o                         
  -2   2   0        672.08        675.92         9.09 o                         
  -1   2   0         97.89         77.50         4.17 o                         
   0   2   0         86.75         74.15         2.35 o                         
   1   2   0        129.69        131.91         3.98 o                         
   2   2   0         55.12         55.70         4.51 o                         
   3   2   0         52.67         66.65         6.68 o                         
   4   2   0         16.43         10.61         2.58 o                         
   5   2   0        109.04        120.55         6.58 o                         
   6   2   0        189.59        175.21         8.84 o                         
   7   2   0         30.64         22.68         7.73 o                         
   8   2   0        103.75        103.91        27.37 o                         
  -9   3   0          9.18          1.83        12.78 o                         
  -8   3   0         25.04         28.76         7.89 o                         
  -7   3   0         31.03         37.74         5.99 o                         
  -6   3   0          0.34         18.02         4.91 o                         
  -5   3   0        137.33        135.65         6.79 o                         
  -4   3   0          1.76          5.18         1.88 o                         
  -3   3   0       1291.95       1416.85        18.27 o                         
  -2   3   0        141.45        176.17         3.88 o                         
  -1   3   0        314.68        301.46        10.13 o                         
   0   3   0          2.02         23.58         2.50 o                         
   1   3   0         51.90         70.36         5.88 o                         
   2   3   0        305.94        303.42         7.61 o                         
   3   3   0          0.72         32.09         3.31 o                         
   4   3   0          0.39          4.53         3.32 o                         
   5   3   0        204.55        183.40         9.62 o                         
   6   3   0         56.76         61.62        13.49 o                         
   7   3   0         12.86         22.90         7.29 o                         
   8   3   0          2.41          0.00        13.79 o                         
  -8   4   0         23.20         41.37        11.76 o                         
  -7   4   0         89.29         90.58        10.88 o                         
  -6   4   0          0.01          9.48        10.75 o                         
  -5   4   0         17.31         17.75         4.54 o                         
  -4   4   0         49.55         52.49         4.18 o                         
  -3   4   0         85.01         92.55         4.62 o                         
  -2   4   0         57.30         85.97         6.44 o                         
  -1   4   0         73.80         72.53         8.67 o                         
   0   4   0        425.10        443.04         7.54 o                         
   1   4   0         19.25         39.58         3.79 o                         
   2   4   0        633.30        653.84        13.90 o                         
   3   4   0        527.54        511.24        19.03 o                         
   4   4   0         45.09         66.49         5.57 o                         
   5   4   0        142.99        165.36        13.48 o                         
   6   4   0          3.58         14.64         7.93 o                         
   7   4   0          1.79          5.98         7.94 o                         
  -8   5   0          0.21         13.38        13.18 o                         
  -7   5   0         24.41         19.14         8.03 o                         
  -6   5   0         72.23         91.88        19.36 o                         
  -5   5   0        465.11        428.54        17.69 o                         
  -4   5   0         25.04         29.75         4.14 o                         
  -3   5   0        415.24        399.17         8.98 o                         
  -2   5   0        204.82        215.29         7.78 o                         
  -1   5   0          1.61          4.38         3.65 o                         
   0   5   0         11.33         28.79         5.21 o                         
   1   5   0         36.89         56.26         5.42 o                         
   2   5   0          5.80         15.91         2.77 o                         
   3   5   0        938.97        870.99        21.57 o                         
   4   5   0          0.66          3.45         5.16 o                         
   5   5   0         59.18         64.19        12.78 o                         
   6   5   0         24.73         19.61        11.56 o                         
   7   5   0        187.19        195.45        25.45 o                         
  -8   6   0          0.45         12.78        12.78 o                         
  -7   6   0         14.98         23.46         8.82 o                         
  -6   6   0         26.44         39.92         8.42 o                         
  -5   6   0        250.39        233.05         9.52 o                         
  -4   6   0        590.88        558.23        22.92 o                         
  -3   6   0        325.67        320.68        12.73 o                         
  -2   6   0        447.49        452.54        14.42 o                         
  -1   6   0        106.83        124.64         8.65 o                         
   0   6   0        131.81        157.03         5.38 o                         
   1   6   0         40.13         54.23         3.83 o                         
   2   6   0        122.16        135.14         7.08 o                         
   3   6   0          0.96          7.62         4.85 o                         
   4   6   0         21.77          7.40         6.74 o                         
   5   6   0         35.70         51.64         9.39 o                         
   6   6   0          0.74         17.36         8.36 o                         
  -8   7   0         20.62         16.83        18.66 o                         
  -7   7   0         25.12         16.43        13.59 o                         
  -6   7   0         33.68         47.86        14.20 o                         
  -5   7   0          4.24          9.78         4.51 o                         
  -4   7   0          5.58          7.15         4.54 o                         
  -3   7   0       1427.35       1320.13        32.73 o                         
  -2   7   0          8.92         23.40         4.43 o                         
  -1   7   0       1267.49       1195.66        22.65 o                         
   0   7   0          0.30          5.20         5.58 o                         
   1   7   0          8.94         12.52         3.24 o                         
   2   7   0         46.37         43.97         7.85 o                         
   3   7   0          1.42          3.87         5.51 o                         
   4   7   0         11.75         11.13         7.74 o                         
   5   7   0         23.61         13.00         8.17 o                         
   6   7   0          2.97         19.67        14.80 o                         
  -8   8   0         13.00         21.70        16.63 o                         
  -7   8   0          1.46          8.92        13.99 o                         
  -6   8   0        565.86        518.27        20.27 o                         
  -5   8   0          0.53          3.85         4.55 o                         
  -4   8   0        905.76        889.70        26.02 o                         
  -3   8   0          7.28          6.21         4.13 o                         
  -2   8   0       1293.86       1167.54        29.93 o                         
  -1   8   0         86.99        106.35         6.96 o                         
   0   8   0        218.36        189.92        13.59 o                         
   1   8   0        118.64        125.20         9.33 o                         
   2   8   0         60.79         67.05        12.47 o                         
   3   8   0          3.36          8.82         7.46 o                         
   4   8   0         19.07         24.24        11.15 o                         
   5   8   0          0.00          0.80         7.46 o                         
  -7   9   0        201.34        258.74        31.03 o                         
  -6   9   0         64.81         67.36        10.13 o                         
  -5   9   0         58.59         74.29         9.45 o                         
  -4   9   0         92.16        106.85        18.45 o                         
  -3   9   0         53.28         63.98         7.90 o                         
  -2   9   0          0.89          5.07         4.26 o                         
  -1   9   0        159.49        166.52         7.87 o                         
   0   9   0         14.36         17.64         7.91 o                         
   1   9   0         33.50         36.00         5.44 o                         
   2   9   0          4.86         16.08         7.10 o                         
   3   9   0          0.36         10.48         7.10 o                         
   4   9   0          7.25          5.54         7.48 o                         
  -6  10   0        310.09        337.51        17.39 o                         
  -5  10   0          5.31         10.22         6.47 o                         
  -4  10   0        280.36        278.35        14.47 o                         
  -3  10   0        129.87        117.40        13.18 o                         
  -1  10   0          5.28          8.72         6.69 o                         
   0  10   0          0.00          7.05         7.50 o                         
   1  10   0          6.42         23.73         9.94 o                         
   2  10   0         88.47        121.66        19.47 o                         
   3  10   0        144.24        171.37        32.14 o                         
  -5  11   0         39.37         56.78        11.76 o                         
  -4  11   0          6.17          0.41         5.88 o                         
  -3  11   0          2.84          0.61         6.29 o                         
  -2  11   0         12.88          4.91         4.94 o                         
  -1  11   0        124.41        158.16        13.59 o                         
   0  11   0          0.93          6.43         5.70 o                         
   1  11   0        400.77        434.34        29.20 o                         
   2  11   0          0.19          2.86         7.81 o                         
  -4  12   0        125.36        136.66        15.82 o                         
  -3  12   0          8.07         13.38         8.52 o                         
  -2  12   0         13.42         13.04         6.91 o                         
  -1  12   0        253.28        263.46        14.32 o                         
   0  12   0         17.88         25.67         7.27 o                         
  -1 -12   1          7.25          6.27         9.82 o                         
   0 -12   1        179.33        190.17        24.84 o                         
   1 -12   1         11.54         21.31         8.21 o                         
   2 -12   1          0.59          4.06         7.10 o                         
   3 -12   1          1.39         -3.04         6.69 o                         
   4 -12   1          0.05          0.41         7.10 o                         
  -2 -11   1         13.36         25.50        15.82 o                         
  -1 -11   1          0.08         17.85        11.36 o                         
   0 -11   1         56.48         86.04         9.60 o                         
   1 -11   1        116.94        130.51        37.10 o                         
   2 -11   1         25.79         28.19         7.50 o                         
   3 -11   1         48.33         43.80         9.53 o                         
   4 -11   1         10.83         11.36         8.11 o                         
   5 -11   1          6.69         17.44         8.11 o                         
   6 -11   1         31.10         25.55        12.57 o                         
  -4 -10   1         10.94         15.11        17.14 o                         
  -3 -10   1         21.29         15.40         7.81 o                         
  -2 -10   1         44.33         63.27         9.04 o                         
  -1 -10   1          0.69          2.84         9.94 o                         
   0 -10   1          4.73         26.77         9.33 o                         
   1 -10   1          3.66          5.54         4.09 o                         
   2 -10   1         13.45         29.81         7.30 o                         
   3 -10   1         12.90         12.17         6.08 o                         
   4 -10   1         39.17         30.01         8.72 o                         
   5 -10   1          4.23         12.51         5.92 o                         
   6 -10   1          1.62          2.20         6.94 o                         
  -5  -9   1         45.77         47.71        11.45 o                         
  -4  -9   1         11.30         18.97        17.24 o                         
  -3  -9   1         19.66         21.70         8.57 o                         
  -2  -9   1         39.82         47.45        11.15 o                         
  -1  -9   1          0.08          5.62         5.06 o                         
   0  -9   1          1.06          3.85         6.49 o                         
   1  -9   1         37.54         55.49         5.72 o                         
   2  -9   1         40.72         55.97         8.72 o                         
   3  -9   1         32.42         37.52         7.91 o                         
   4  -9   1        101.33        126.15         9.76 o                         
   5  -9   1        175.89        200.43        13.20 o                         
   6  -9   1        317.73        313.17        16.61 o                         
  -5  -8   1         16.22         28.19         8.45 o                         
  -4  -8   1         97.01        108.91        12.52 o                         
  -3  -8   1        241.36        261.18        24.13 o                         
  -2  -8   1         68.79         81.30        15.51 o                         
  -1  -8   1          0.43          5.07         3.53 o                         
   0  -8   1        144.26        155.44        31.33 o                         
   1  -8   1         76.54        105.53         8.39 o                         
   2  -8   1        251.97        247.39        14.20 o                         
   3  -8   1          4.92         23.93        10.55 o                         
   4  -8   1       1701.07       1623.37        40.25 o                         
   5  -8   1          4.44          9.31         5.07 o                         
   6  -8   1        383.11        372.27        14.03 o                         
   7  -8   1          7.25          0.61        12.17 o                         
   8  -8   1         61.35         60.23        18.66 o                         
  -6  -7   1         16.44         32.52        10.89 o                         
  -5  -7   1         10.00         15.28         8.17 o                         
  -4  -7   1          6.80          1.62        10.95 o                         
  -3  -7   1         13.52         16.75         5.55 o                         
  -2  -7   1        493.72        469.65        17.77 o                         
  -1  -7   1       1112.39       1085.29        19.59 o                         
   0  -7   1        858.44        810.14        22.30 o                         
   1  -7   1        313.01        287.93         8.49 o                         
   2  -7   1        637.95        616.43        18.52 o                         
   3  -7   1        474.00        436.88        15.45 o                         
   4  -7   1         27.01         36.22         7.02 o                         
   5  -7   1          7.21         12.98         4.66 o                         
   6  -7   1         93.01        105.80        11.83 o                         
   7  -7   1         15.32         15.80         7.85 o                         
   8  -7   1          0.48         -1.01        14.60 o                         
  -7  -6   1         79.03         70.57        16.83 o                         
  -6  -6   1        105.58        121.98        14.17 o                         
  -5  -6   1         36.42         51.14        10.23 o                         
  -4  -6   1        121.49        128.77        19.37 o                         
  -3  -6   1          1.12          5.92         4.47 o                         
  -2  -6   1        306.18        320.28         8.27 o                         
  -1  -6   1         45.12         59.75         4.03 o                         
   0  -6   1         71.13         87.53         7.43 o                         
   1  -6   1        142.13        142.71         7.26 o                         
   2  -6   1        157.16        165.02         8.02 o                         
   3  -6   1         46.01         47.03         6.39 o                         
   4  -6   1          2.26          3.53         3.41 o                         
   5  -6   1         31.55         29.45         4.62 o                         
   6  -6   1         24.48         59.01        11.15 o                         
   7  -6   1         10.27         11.16         7.16 o                         
   8  -6   1          9.84         19.26         9.73 o                         
  -7  -5   1          3.10         -0.04        13.18 o                         
  -6  -5   1          0.69          5.35         8.42 o                         
  -5  -5   1          0.26          6.29        10.95 o                         
  -4  -5   1          7.00         -1.32         4.68 o                         
  -3  -5   1        651.17        597.78        12.72 o                         
  -2  -5   1        419.41        435.03         9.20 o                         
  -1  -5   1        449.91        431.10         8.58 o                         
   0  -5   1        691.38        722.99        12.96 o                         
   1  -5   1        396.15        378.85        21.50 o                         
   2  -5   1         40.08         63.34         5.18 o                         
   3  -5   1          2.28         -0.05         1.62 o                         
   4  -5   1         20.84         22.37         3.50 o                         
   5  -5   1        124.65        140.08         8.07 o                         
   6  -5   1         12.02         10.93         7.00 o                         
   7  -5   1          4.40          4.72        11.15 o                         
   8  -5   1         24.77         10.14        11.96 o                         
  -7  -4   1         31.40         35.06        14.30 o                         
  -6  -4   1          3.20         11.95         7.25 o                         
  -5  -4   1         50.02         52.68         8.00 o                         
  -4  -4   1        344.24        330.34        10.02 o                         
  -3  -4   1         54.17         59.73         4.83 o                         
  -2  -4   1         11.35         30.50         3.51 o                         
  -1  -4   1         90.29        107.81         3.78 o                         
   0  -4   1       1903.45       1884.68        27.25 o                         
   1  -4   1          1.33          0.57         2.43 o                         
   2  -4   1         51.01         60.67         3.46 o                         
   3  -4   1         35.81         55.70         3.41 o                         
   4  -4   1          6.08         10.16         2.42 o                         
   5  -4   1        105.07        104.60         9.20 o                         
   6  -4   1        102.44        109.36        10.68 o                         
   7  -4   1         50.03         51.00         6.91 o                         
   8  -4   1         82.42         87.81        14.60 o                         
  -8  -3   1         65.30         71.74        15.21 o                         
  -7  -3   1        168.22        145.38        18.86 o                         
  -6  -3   1         18.48         25.50         9.38 o                         
  -5  -3   1        232.12        214.84        10.29 o                         
  -4  -3   1        130.62        143.40         8.59 o                         
  -3  -3   1        141.85        141.23         6.09 o                         
  -2  -3   1         40.53         61.04         4.09 o                         
  -1  -3   1        124.26        129.30         4.27 o                         
   0  -3   1         49.45         63.41         3.94 o                         
   1  -3   1          0.00         -0.55         1.56 o                         
   2  -3   1        369.51        345.34         5.82 o                         
   3  -3   1         14.14         20.11         1.89 o                         
   4  -3   1        145.21        131.17         6.12 o                         
   5  -3   1        621.73        587.63        14.98 o                         
   6  -3   1        223.35        222.44        11.46 o                         
   7  -3   1          0.73         -4.43         6.37 o                         
   8  -3   1         23.38         36.11        14.40 o                         
  -8  -2   1         17.94         18.44         8.62 o                         
  -7  -2   1          7.29          9.73        13.18 o                         
  -6  -2   1         37.21         36.06         7.45 o                         
  -5  -2   1         95.99        114.26         5.72 o                         
  -4  -2   1         91.67        103.39         4.75 o                         
  -3  -2   1         37.60         42.94         3.60 o                         
  -2  -2   1        260.15        287.44         7.04 o                         
  -1  -2   1        225.32        190.27         4.81 o                         
   0  -2   1          1.24          3.13         1.18 o                         
   1  -2   1         13.48         13.45         1.43 o                         
   2  -2   1        364.31        364.82         5.79 o                         
   3  -2   1        378.18        375.81         6.36 o                         
   4  -2   1         94.84        114.50         4.64 o                         
   5  -2   1        178.66        192.86        12.78 o                         
   6  -2   1       1253.05       1147.60        30.26 o                         
   7  -2   1         72.71         50.29        13.99 o                         
   8  -2   1        248.85        236.63        25.05 o                         
  -8  -1   1         25.98         26.58         8.72 o                         
  -7  -1   1        145.53        156.39        17.14 o                         
  -6  -1   1          1.80          3.76         4.62 o                         
  -5  -1   1          4.21          0.86         5.87 o                         
  -4  -1   1          7.05          5.49         2.24 o                         
  -3  -1   1        389.61        398.66         7.65 o                         
  -2  -1   1          1.50          4.03         1.62 o                         
  -1  -1   1       1599.15       1547.16        21.62 o                         
   0  -1   1         44.79         38.32         1.21 o                         
   1  -1   1          1.64          6.32         0.88 o                         
   2  -1   1       2276.07       2260.25        31.10 o                         
   3  -1   1        369.55        393.07         9.16 o                         
   4  -1   1         86.65         94.85         4.91 o                         
   5  -1   1          1.81          2.72         4.61 o                         
   6  -1   1         27.93         36.41         6.07 o                         
   7  -1   1        290.75        301.15        12.32 o                         
   8  -1   1         45.72         49.78         8.07 o                         
  -8   0   1         72.34         73.59        10.68 o                         
  -7   0   1        105.43        119.95        11.76 o                         
  -6   0   1        122.78        147.22         7.90 o                         
  -5   0   1        274.75        260.60         7.93 o                         
  -4   0   1       1461.22       1494.16        27.20 o                         
  -3   0   1          1.85          6.98         1.68 o                         
  -2   0   1      12459.88      12263.35       183.45 o                         
  -1   0   1        722.95        659.46         6.74 o                         
   1   0   1          0.02          0.61         0.97 o                         
   2   0   1        397.11        403.68         6.56 o                         
   3   0   1        257.12        214.56         6.34 o                         
   4   0   1        179.62        203.77         7.27 o                         
   5   0   1         29.03         38.45         4.23 o                         
   6   0   1          1.45          1.14         7.28 o                         
   7   0   1          0.42         19.38         9.43 o                         
   8   0   1          4.38         18.41         7.54 o                         
  -9   1   1         20.05         22.33        27.07 o                         
  -8   1   1         76.54         86.96        11.08 o                         
  -7   1   1         60.66         76.51         8.60 o                         
  -6   1   1        733.10        718.53        19.91 o                         
  -5   1   1        650.69        659.09        13.35 o                         
  -4   1   1       2704.43       2721.54        35.02 o                         
  -3   1   1        211.86        240.00         5.24 o                         
  -2   1   1       2416.25       2418.61        29.79 o                         
  -1   1   1          1.11          0.10         0.92 o                         
   0   1   1          1.36          2.22         0.80 o                         
   1   1   1        817.39        821.32        11.42 o                         
   2   1   1         50.87         56.21         4.80 o                         
   3   1   1       1183.61       1205.02        22.39 o                         
   4   1   1         13.88         18.20         3.13 o                         
   5   1   1         46.97         47.87         8.92 o                         
   6   1   1         72.32         83.93         9.10 o                         
   7   1   1          3.08         -9.53         9.53 o                         
   8   1   1          0.04          4.56         8.72 o                         
  -9   2   1          2.73        -11.36        13.99 o                         
  -8   2   1        108.08        121.86        15.82 o                         
  -7   2   1          2.72         -1.32         8.01 o                         
  -6   2   1        626.19        630.73        16.57 o                         
  -5   2   1         28.27         21.94         4.91 o                         
  -4   2   1         31.43         43.50         3.58 o                         
  -3   2   1          3.62          9.33         1.70 o                         
  -2   2   1        215.06        214.49         4.08 o                         
  -1   2   1          7.17          9.37         2.25 o                         
   0   2   1        343.70        361.54         5.75 o                         
   1   2   1         46.71         62.19         3.11 o                         
   2   2   1          1.54          3.06         2.90 o                         
   3   2   1        114.49        124.06         4.85 o                         
   4   2   1        229.89        234.69         7.49 o                         
   5   2   1         43.87         56.82         7.95 o                         
   6   2   1         18.76         38.09         7.93 o                         
   7   2   1        273.83        289.60        16.33 o                         
   8   2   1         17.66         33.88         9.43 o                         
  -9   3   1         11.45         11.56        13.38 o                         
  -8   3   1         21.63         33.66        10.14 o                         
  -7   3   1         96.71        112.84         9.04 o                         
  -6   3   1         30.40         47.33         7.30 o                         
  -5   3   1          3.78          8.02         3.55 o                         
  -4   3   1        528.16        519.83        12.68 o                         
  -3   3   1        488.59        518.69         8.22 o                         
  -2   3   1         34.82         60.08         3.02 o                         
  -1   3   1        155.68        180.19         6.68 o                         
   0   3   1         18.63         32.30         2.07 o                         
   1   3   1       1509.61       1556.14        23.93 o                         
   2   3   1         17.03         22.02         2.90 o                         
   3   3   1        177.70        173.87         6.34 o                         
   4   3   1          6.64         11.64         4.16 o                         
   5   3   1        336.87        328.07        12.44 o                         
   6   3   1          0.76          6.79         6.05 o                         
   7   3   1        191.05        212.81        12.87 o                         
  -8   4   1         48.05         34.68        14.60 o                         
  -7   4   1         80.89         99.57        15.01 o                         
  -6   4   1          5.14          5.34         5.21 o                         
  -5   4   1        285.88        291.04        13.13 o                         
  -4   4   1        176.65        148.35         6.23 o                         
  -3   4   1        968.44        999.29        15.15 o                         
  -2   4   1        301.44        306.17         6.95 o                         
  -1   4   1        190.81        201.73         6.32 o                         
   0   4   1       1392.44       1504.03        18.48 o                         
   1   4   1         64.07         80.32         4.13 o                         
   2   4   1         47.09         65.41         6.01 o                         
   3   4   1        386.49        403.53        10.87 o                         
   4   4   1        423.61        403.41        13.49 o                         
   5   4   1         35.10         41.12         7.71 o                         
   6   4   1          0.06          3.45         9.33 o                         
   7   4   1         51.06         59.35        11.72 o                         
  -8   5   1         19.11         16.36         8.58 o                         
  -7   5   1          3.62         11.56        10.55 o                         
  -6   5   1         10.51         18.53         8.42 o                         
  -5   5   1        273.89        258.22        21.90 o                         
  -4   5   1         11.34         10.50         3.17 o                         
  -3   5   1        147.64        158.58         5.91 o                         
  -2   5   1        125.34        125.32         5.64 o                         
  -1   5   1        398.49        455.65        11.26 o                         
   0   5   1         30.30         34.38         3.19 o                         
   1   5   1          4.21         -0.13         1.77 o                         
   2   5   1       1091.75       1072.96        20.22 o                         
   3   5   1         36.22         33.81         4.34 o                         
   4   5   1        102.19        103.84        10.38 o                         
   5   5   1        115.18        105.64        20.48 o                         
   6   5   1          1.97          4.48        10.14 o                         
   7   5   1          0.77        -15.41        15.41 o                         
  -8   6   1          7.39         21.09        15.41 o                         
  -7   6   1         11.21         31.03        14.20 o                         
  -6   6   1        229.56        196.69        19.87 o                         
  -5   6   1         10.01          8.87         4.13 o                         
  -4   6   1         88.79         95.23        10.03 o                         
  -3   6   1         44.01         45.78         4.35 o                         
  -2   6   1       1860.21       1856.79        40.94 o                         
  -1   6   1          0.00          2.22         2.29 o                         
   0   6   1        174.76        177.08        14.30 o                         
   1   6   1         57.32         69.66         4.27 o                         
   2   6   1        140.93        139.03         9.48 o                         
   3   6   1         56.39         66.05         7.80 o                         
   4   6   1        425.31        395.02        18.39 o                         
   5   6   1         14.03         15.31         8.51 o                         
   6   6   1        182.39        201.39        15.87 o                         
  -8   7   1         40.09         66.72        21.70 o                         
  -7   7   1          3.29         12.57        14.20 o                         
  -6   7   1         28.12         39.14        13.59 o                         
  -5   7   1        197.26        185.18        13.38 o                         
  -4   7   1        720.15        717.51        21.96 o                         
  -3   7   1        624.77        576.69        18.21 o                         
  -2   7   1        700.99        711.41        34.46 o                         
  -1   7   1          2.19          8.03         2.71 o                         
   0   7   1          0.25          1.50         3.68 o                         
   1   7   1         76.28         89.65         7.52 o                         
   2   7   1        135.44        144.99         7.74 o                         
   3   7   1          7.83          7.50         5.31 o                         
   4   7   1         24.27         16.69         6.82 o                         
   5   7   1          7.97         19.68         8.38 o                         
   6   7   1         18.90          8.69         9.73 o                         
  -7   8   1        210.70        230.56        28.39 o                         
  -6   8   1        584.34        591.69        35.69 o                         
  -5   8   1        167.03        235.02        27.17 o                         
  -4   8   1         44.04         53.76        12.37 o                         
  -3   8   1         29.28         30.35         5.92 o                         
  -2   8   1         15.39         26.52         6.69 o                         
  -1   8   1        879.50        747.81        16.93 o                         
   0   8   1        235.13        223.23        15.51 o                         
   1   8   1        449.97        422.29        12.45 o                         
   2   8   1        316.49        285.14        23.41 o                         
   3   8   1          0.01         -1.80         6.59 o                         
   4   8   1         74.70         84.36        23.51 o                         
   5   8   1          5.29          9.69         8.95 o                         
  -7   9   1          0.68         -4.06        12.98 o                         
  -6   9   1        147.08        148.65        13.57 o                         
  -5   9   1         36.61         45.58         7.67 o                         
  -4   9   1          5.08          3.30         4.86 o                         
  -3   9   1         11.37         13.09         4.64 o                         
  -2   9   1          0.34          6.89         6.69 o                         
  -1   9   1         19.19         27.46         5.42 o                         
   0   9   1          8.82          9.48         5.48 o                         
   1   9   1         12.59         12.02         6.25 o                         
   2   9   1          2.20          7.83        11.36 o                         
   3   9   1          0.00          7.78         7.01 o                         
   4   9   1         11.21         19.57         8.01 o                         
  -6  10   1         32.20         31.08         7.91 o                         
  -5  10   1        248.98        255.30        17.64 o                         
  -4  10   1          3.35          5.31         4.77 o                         
  -3  10   1         74.11         91.26        12.57 o                         
  -2  10   1          5.15          5.68         5.68 o                         
  -1  10   1        103.31        121.79         8.89 o                         
   0  10   1         39.20         50.70         8.72 o                         
   1  10   1        203.83        221.84        20.08 o                         
   2  10   1         23.30         35.76        20.68 o                         
   3  10   1        218.89        210.73        18.66 o                         
  -5  11   1         27.96         39.17         8.87 o                         
  -4  11   1         26.92         24.74         7.91 o                         
  -3  11   1         85.96        100.18        12.78 o                         
  -2  11   1         44.38         51.28         6.79 o                         
  -1  11   1         53.22         71.12         9.15 o                         
   0  11   1          0.24         -0.64         5.84 o                         
   1  11   1          9.76         15.41        12.17 o                         
   2  11   1          0.47          9.65         8.67 o                         
  -4  12   1          0.00         -5.48         7.91 o                         
  -3  12   1        106.26        108.07        14.20 o                         
  -2  12   1         15.21         18.45        11.96 o                         
  -1  12   1          3.51         -9.53         9.53 o                         
   0  12   1         19.25         25.10        10.24 o                         
  -1 -12   2         12.40          9.98         7.55 o                         
   0 -12   2        353.44        376.08        19.77 o                         
   1 -12   2          0.64         -1.77         7.81 o                         
   2 -12   2        113.36        112.53        14.60 o                         
   3 -12   2          6.95         10.55         8.11 o                         
   4 -12   2        164.13        187.09        22.41 o                         
  -3 -11   2         63.04         80.41        21.39 o                         
  -2 -11   2          2.24         -1.38         7.52 o                         
  -1 -11   2          0.53         11.36        11.56 o                         
   0 -11   2          0.40          1.99         5.40 o                         
   1 -11   2         88.84        108.26        10.51 o                         
   2 -11   2         22.94         34.68         8.52 o                         
   3 -11   2         57.14         78.08        11.76 o                         
   4 -11   2         32.14         64.49        12.57 o                         
   5 -11   2          2.05          2.03         6.89 o                         
   6 -11   2         71.40         60.43        12.57 o                         
  -4 -10   2        150.07        140.20        14.32 o                         
  -3 -10   2          2.28          1.50         7.65 o                         
  -2 -10   2         18.12         35.89        12.37 o                         
   0 -10   2        212.96        205.42        11.30 o                         
   1 -10   2          8.54         14.14         7.60 o                         
   2 -10   2        458.02        425.22        21.50 o                         
   3 -10   2        150.03        142.54        15.21 o                         
   4 -10   2         39.84         45.22         9.53 o                         
   5 -10   2         21.34         32.85         9.33 o                         
   6 -10   2         45.77         31.23        10.55 o                         
  -5  -9   2         25.08         23.68        11.14 o                         
  -4  -9   2          0.90         -4.07         7.01 o                         
  -3  -9   2         61.20         76.30         9.84 o                         
  -2  -9   2          5.83         14.39         6.27 o                         
  -1  -9   2         84.99        102.61         9.74 o                         
   0  -9   2         35.21         41.17        10.14 o                         
   1  -9   2          9.39          6.63         3.53 o                         
   2  -9   2        142.74        137.68        11.36 o                         
   3  -9   2        202.26        189.79        13.79 o                         
   4  -9   2          0.38          3.85         5.68 o                         
   5  -9   2         11.45         15.95         7.20 o                         
   6  -9   2        106.89        122.78        12.42 o                         
  -5  -8   2        112.35        107.71        14.90 o                         
  -4  -8   2        114.27        140.04        13.80 o                         
  -3  -8   2        171.86        168.44        14.35 o                         
  -2  -8   2        332.75        307.21        14.43 o                         
  -1  -8   2        295.22        236.74         8.90 o                         
   0  -8   2       1628.75       1524.72        37.35 o                         
   1  -8   2          0.00          0.07         2.61 o                         
   2  -8   2       3910.56       3698.39       105.03 o                         
   3  -8   2        171.88        172.76        12.37 o                         
   4  -8   2       1456.23       1307.23        34.27 o                         
   5  -8   2          0.03          6.36         4.88 o                         
   6  -8   2        135.93        124.58         9.92 o                         
   7  -8   2         10.67         18.05        13.38 o                         
  -6  -7   2         69.77         90.95        35.48 o                         
  -5  -7   2         40.19         52.81        11.02 o                         
  -4  -7   2        113.17        153.49        19.06 o                         
  -3  -7   2         79.11        112.95        11.33 o                         
  -2  -7   2        414.23        409.79        12.50 o                         
  -1  -7   2        925.23        844.21        16.28 o                         
   0  -7   2       1685.65       1608.83        37.21 o                         
   1  -7   2        606.69        545.91        12.64 o                         
   2  -7   2       1326.70       1303.44        42.18 o                         
   3  -7   2        649.82        633.20        20.13 o                         
   4  -7   2        143.52        148.20         7.71 o                         
   5  -7   2        381.32        354.15        19.38 o                         
   6  -7   2         15.58         22.11         5.37 o                         
   7  -7   2          0.78         16.26        12.17 o                         
   8  -7   2          6.50         15.05         8.72 o                         
  -7  -6   2          0.07         -0.97         9.55 o                         
  -6  -6   2          0.60         10.18         9.73 o                         
  -5  -6   2         19.16         29.10        11.56 o                         
  -4  -6   2        738.30        679.33        23.65 o                         
  -3  -6   2         29.96         39.77         5.26 o                         
  -2  -6   2       2441.27       2324.92        32.70 o                         
  -1  -6   2         21.17         36.50         3.34 o                         
   0  -6   2         21.01         32.09         4.25 o                         
   1  -6   2        148.82        151.79         7.80 o                         
   2  -6   2         61.39         87.45         7.80 o                         
   3  -6   2         30.87         50.96         6.28 o                         
   4  -6   2          4.81          9.59         4.24 o                         
   5  -6   2        128.12        123.59         8.35 o                         
   6  -6   2        172.23        183.31        19.27 o                         
   7  -6   2         65.51         79.26        11.22 o                         
   8  -6   2         29.86         20.68        11.76 o                         
  -7  -5   2         92.92         90.36        12.74 o                         
  -6  -5   2         99.50        115.93        12.75 o                         
  -5  -5   2          7.34          2.32         6.52 o                         
  -4  -5   2        454.39        416.34        16.99 o                         
  -3  -5   2        125.63        117.95         7.06 o                         
  -2  -5   2          0.03          1.92         2.34 o                         
  -1  -5   2       1317.37       1326.90        19.18 o                         
   0  -5   2        268.61        278.77         6.86 o                         
   1  -5   2        484.11        469.22        17.44 o                         
   2  -5   2        172.34        176.15         6.80 o                         
   3  -5   2        413.64        389.05         9.15 o                         
   4  -5   2         41.22         61.44         8.37 o                         
   5  -5   2          4.48          7.26         3.31 o                         
   6  -5   2         40.78         38.24         7.67 o                         
   7  -5   2         20.84         23.93        11.15 o                         
  -7  -4   2        141.90        178.28        31.84 o                         
  -6  -4   2          1.59         -1.36         7.23 o                         
  -5  -4   2        226.43        186.64        11.97 o                         
  -4  -4   2         65.94         76.30         6.54 o                         
  -3  -4   2        143.78        142.08         6.03 o                         
  -2  -4   2        391.94        435.77         9.85 o                         
  -1  -4   2         59.09         75.37         4.05 o                         
   0  -4   2        848.07        949.31        15.17 o                         
   1  -4   2         98.83        101.48         5.54 o                         
   2  -4   2        263.31        265.08         6.53 o                         
   3  -4   2        244.17        220.32         5.40 o                         
   4  -4   2        278.06        314.70         8.46 o                         
   5  -4   2        240.83        240.52        11.88 o                         
   6  -4   2        164.19        169.02        19.47 o                         
   7  -4   2        222.02        227.31        20.48 o                         
   8  -4   2         34.77         38.49        19.77 o                         
  -8  -3   2          2.05         -8.81         8.81 o                         
  -7  -3   2         18.71         31.26         9.94 o                         
  -6  -3   2         44.60         59.63        17.85 o                         
  -5  -3   2         89.01         91.95         8.07 o                         
  -4  -3   2        108.08        119.23         6.89 o                         
  -3  -3   2         52.44         75.67         8.17 o                         
  -2  -3   2        279.04        313.79         7.65 o                         
  -1  -3   2       1286.62       1329.35        21.39 o                         
   0  -3   2        702.30        690.62        10.82 o                         
   1  -3   2        191.04        212.65         5.01 o                         
   2  -3   2       1129.59       1141.80        14.37 o                         
   3  -3   2        674.93        690.02        10.32 o                         
   4  -3   2        447.15        430.16        11.37 o                         
   5  -3   2         67.77         64.29         9.33 o                         
   6  -3   2         69.86         60.43        11.76 o                         
   7  -3   2         96.34        103.20        16.22 o                         
   8  -3   2          2.50         -7.68         8.82 o                         
  -8  -2   2          4.31         -7.84         8.31 o                         
  -7  -2   2         24.05         30.01        10.95 o                         
  -6  -2   2          0.09          0.20         5.59 o                         
  -5  -2   2        106.99        113.87         7.35 o                         
  -4  -2   2          4.27          1.87         2.59 o                         
  -3  -2   2        421.45        444.16         9.71 o                         
  -2  -2   2        344.57        385.30         8.24 o                         
  -1  -2   2       3277.49       3170.75        43.09 o                         
   0  -2   2         33.94         40.47         2.23 o                         
   1  -2   2       9044.09       8800.76        93.42 o                         
   2  -2   2        497.63        515.10         7.46 o                         
   3  -2   2        203.95        185.71         4.56 o                         
   4  -2   2          1.76          1.22         3.30 o                         
   5  -2   2        524.33        481.19        22.51 o                         
   6  -2   2          1.38          3.19         4.95 o                         
   7  -2   2          0.82          6.54         5.94 o                         
   8  -2   2         28.86         44.14         8.11 o                         
  -8  -1   2         29.38         26.16         9.23 o                         
  -7  -1   2          2.92         11.86        10.65 o                         
  -6  -1   2         64.62         68.59         7.79 o                         
  -5  -1   2          0.00          5.31         3.36 o                         
  -4  -1   2         45.31         46.63         3.45 o                         
  -3  -1   2        565.18        538.55         9.53 o                         
  -2  -1   2        216.43        213.96         4.67 o                         
  -1  -1   2          0.09          2.18         1.52 o                         
   0  -1   2        111.72        107.27         2.02 o                         
   1  -1   2       7826.54       7401.52       102.29 o                         
   2  -1   2       1561.52       1515.48        21.57 o                         
   3  -1   2        800.07        821.69        15.65 o                         
   4  -1   2        769.53        762.52        16.53 o                         
   5  -1   2          5.61          9.42         4.01 o                         
   6  -1   2          0.06          0.24         3.48 o                         
   7  -1   2         52.13         52.65         6.80 o                         
   8  -1   2          8.65         11.21         7.71 o                         
  -8   0   2          6.96          5.84         7.15 o                         
  -7   0   2          0.96         -1.44        14.09 o                         
  -6   0   2        179.34        196.24         7.92 o                         
  -5   0   2          5.41          0.88         5.19 o                         
  -4   0   2       6203.65       6337.58        76.48 o                         
  -3   0   2          0.05          2.32         1.58 o                         
  -2   0   2      15254.56      15052.87       147.06 o                         
  -1   0   2       1164.17       1040.58        11.85 o                         
   0   0   2       1120.64       1011.84         9.81 o                         
   1   0   2        472.95        472.47         6.26 o                         
   2   0   2         85.74         92.39         2.58 o                         
   3   0   2        270.59        268.23         6.27 o                         
   4   0   2        103.88        107.14         5.55 o                         
   5   0   2         46.66         58.55         5.60 o                         
   6   0   2        157.62        160.21         8.12 o                         
   7   0   2         12.82         16.63         8.72 o                         
   8   0   2          3.17          8.31         8.43 o                         
  -9   1   2         43.04         63.61        24.34 o                         
  -8   1   2        298.63        285.10        15.37 o                         
  -7   1   2         36.03         23.32         9.53 o                         
  -6   1   2        342.94        375.26        10.39 o                         
  -5   1   2        529.73        513.44        11.34 o                         
  -4   1   2       1031.37       1118.69        16.52 o                         
  -3   1   2        195.25        174.87         4.42 o                         
  -2   1   2        119.52        113.46         3.06 o                         
  -1   1   2       9410.67       8857.14       230.35 o                         
   0   1   2         85.90         81.46         1.87 o                         
   1   1   2       2098.28       2002.26        23.18 o                         
   2   1   2        306.85        335.04         7.18 o                         
   3   1   2        441.76        459.80         9.66 o                         
   4   1   2          6.05          9.64         2.59 o                         
   5   1   2          8.62         13.33         4.15 o                         
   6   1   2          1.97         16.31         8.42 o                         
   7   1   2          2.24         10.42         7.79 o                         
   8   1   2          0.56         -8.17         8.17 o                         
  -9   2   2         20.03         33.66        14.80 o                         
  -8   2   2        438.22        408.23        36.91 o                         
  -7   2   2         31.99         35.04         7.30 o                         
  -6   2   2        217.20        202.04        11.60 o                         
  -5   2   2        363.16        353.79        12.85 o                         
  -4   2   2       1743.74       1743.16        24.26 o                         
  -3   2   2         18.83         33.10         3.82 o                         
  -2   2   2       1018.78       1078.17        16.51 o                         
  -1   2   2        154.49        146.50         6.69 o                         
   0   2   2        167.07        157.57         3.21 o                         
   1   2   2        472.87        495.62         8.50 o                         
   2   2   2         60.15         71.87         4.18 o                         
   3   2   2        569.40        602.97        13.08 o                         
   4   2   2        399.24        384.56        10.20 o                         
   5   2   2        141.30        152.41         8.64 o                         
   6   2   2          0.24          8.91         4.50 o                         
   7   2   2        154.24        164.50        14.41 o                         
   8   2   2          1.38          9.86        21.80 o                         
  -9   3   2          8.70          7.50        12.78 o                         
  -8   3   2          5.78         20.68         8.40 o                         
  -7   3   2        207.70        209.97        12.80 o                         
  -6   3   2          0.11          9.18         5.84 o                         
  -5   3   2        263.02        278.47         9.64 o                         
  -4   3   2        115.40        130.83         5.92 o                         
  -3   3   2        747.21        742.28        10.81 o                         
  -2   3   2        229.10        258.03         5.81 o                         
  -1   3   2         35.11         51.87         5.27 o                         
   0   3   2        493.74        524.31         7.29 o                         
   1   3   2        364.73        378.86         7.69 o                         
   2   3   2         34.04         54.42         4.96 o                         
   3   3   2        757.69        789.04        15.42 o                         
   4   3   2         91.97        103.38         6.56 o                         
   5   3   2         19.70         31.14         5.91 o                         
   6   3   2         13.37         13.34         6.84 o                         
   7   3   2         15.72         14.08         9.13 o                         
  -8   4   2          9.66         15.37         8.75 o                         
  -7   4   2         15.44         21.09        10.34 o                         
  -6   4   2          6.46         16.22         7.71 o                         
  -5   4   2         16.01         23.20         8.21 o                         
  -4   4   2        124.37        121.42        13.85 o                         
  -3   4   2          7.49          5.52         1.66 o                         
  -2   4   2        400.55        459.65         9.02 o                         
  -1   4   2         19.18         30.65         3.21 o                         
   0   4   2          2.79         11.55         1.67 o                         
   1   4   2       2081.59       2212.89        29.92 o                         
   2   4   2        304.36        324.62         8.03 o                         
   3   4   2        348.29        385.15        12.50 o                         
   4   4   2        772.84        722.37        19.38 o                         
   5   4   2          4.81         10.36        10.95 o                         
   6   4   2         30.40         57.18        10.09 o                         
   7   4   2         12.36         22.99        16.43 o                         
  -8   5   2        132.27        129.35        14.70 o                         
  -7   5   2         57.22         49.28        13.18 o                         
  -5   5   2          6.52          2.84         7.71 o                         
  -4   5   2        150.28        155.27         8.52 o                         
  -3   5   2         63.14         69.68         6.52 o                         
  -2   5   2          9.04          5.06         3.35 o                         
  -1   5   2         94.40         98.36         6.35 o                         
   0   5   2        240.93        223.65         5.09 o                         
   1   5   2         12.12         14.29         2.90 o                         
   2   5   2         64.37         81.32         9.69 o                         
   3   5   2          5.85         14.41         3.56 o                         
   4   5   2         46.89         64.18         8.92 o                         
   5   5   2         56.89         56.38        10.23 o                         
   6   5   2         64.77         71.04        12.67 o                         
   7   5   2          9.44         44.06        16.63 o                         
  -8   6   2          0.25         23.32        14.80 o                         
  -7   6   2         18.49         43.60        15.01 o                         
  -6   6   2        191.81        231.77        25.55 o                         
  -5   6   2        106.29        141.33        20.28 o                         
  -4   6   2         13.87         22.71         6.59 o                         
  -3   6   2        404.58        390.30        13.50 o                         
  -2   6   2        154.89        156.67         7.92 o                         
  -1   6   2        232.06        214.61         7.59 o                         
   0   6   2         86.91         84.94         6.59 o                         
   1   6   2         18.15         15.99         3.39 o                         
   2   6   2         89.75         98.39         5.72 o                         
   3   6   2         20.63         26.96         7.20 o                         
   4   6   2          0.42          7.91        10.34 o                         
   5   6   2        126.75        125.72        19.77 o                         
   6   6   2          1.23         -6.14        17.03 o                         
  -8   7   2          7.93         10.14        19.06 o                         
  -7   7   2          0.56         -1.22        11.36 o                         
  -6   7   2          9.59         29.81        12.98 o                         
  -5   7   2        313.20        293.99        13.38 o                         
  -4   7   2          8.94         13.90         4.49 o                         
  -3   7   2         63.12         73.93         7.74 o                         
  -2   7   2        759.97        698.89        40.04 o                         
  -1   7   2        518.39        463.07        12.65 o                         
   0   7   2        315.80        319.48        18.08 o                         
   1   7   2        373.41        330.09         9.36 o                         
   2   7   2          6.52          9.99         5.49 o                         
   3   7   2         88.19         92.88        13.59 o                         
   4   7   2         16.67         20.43         7.42 o                         
   5   7   2         24.14         24.40         8.80 o                         
   6   7   2         61.38         19.47        12.57 o                         
  -6   8   2         80.40         66.92        16.63 o                         
  -5   8   2         11.92         25.09         6.65 o                         
  -4   8   2        100.22         86.78        12.67 o                         
  -3   8   2         63.70        104.62        17.44 o                         
  -2   8   2        299.40        311.45        21.90 o                         
  -1   8   2        178.39        129.99         6.35 o                         
   0   8   2        111.00        114.96        14.20 o                         
   1   8   2        178.37        174.15         9.31 o                         
   2   8   2          0.23          1.62         7.71 o                         
   3   8   2         40.00         46.48         8.89 o                         
   4   8   2         38.49         47.16         9.18 o                         
   5   8   2         23.31         60.23        23.73 o                         
  -7   9   2         79.50         74.02        20.08 o                         
  -5   9   2         32.70         37.67        15.11 o                         
  -4   9   2        264.53        269.54        16.12 o                         
  -3   9   2          3.41         -8.52         8.52 o                         
  -2   9   2         80.19         99.37        16.22 o                         
  -1   9   2        138.32        141.53        13.59 o                         
   0   9   2         35.45         21.50         7.71 o                         
   1   9   2        105.14         96.12        12.37 o                         
   2   9   2         36.86         36.30        10.34 o                         
   3   9   2          7.01          9.07         7.50 o                         
   4   9   2        133.34        125.97        55.05 o                         
  -6  10   2         44.98         51.51         9.55 o                         
  -5  10   2         21.34         20.34         7.28 o                         
  -4  10   2         12.07         23.04         8.01 o                         
  -3  10   2         60.91         73.61        16.63 o                         
  -2  10   2         32.70         43.60         9.33 o                         
  -1  10   2          1.65         17.44         9.13 o                         
   0  10   2          5.91          5.07         8.72 o                         
   1  10   2        114.33        179.05        21.09 o                         
   2  10   2          6.12         17.18         7.35 o                         
   3  10   2         17.65          0.41        10.55 o                         
  -5  11   2         17.30         15.50         9.43 o                         
  -4  11   2         21.02         15.82         7.50 o                         
  -2  11   2         52.37         67.73        11.96 o                         
  -1  11   2        171.98        193.24        18.45 o                         
   0  11   2        161.10        187.28        12.23 o                         
   1  11   2         76.99         74.63        15.41 o                         
   2  11   2         16.93          9.93        10.34 o                         
  -2  12   2          2.13          4.66        11.15 o                         
  -1  12   2         23.83         52.73        13.18 o                         
   0  12   2          7.06          8.72        12.37 o                         
  -1 -12   3        262.50        279.92        16.42 o                         
   0 -12   3         12.19         10.45         7.12 o                         
   1 -12   3          4.84         21.17         7.60 o                         
   2 -12   3         99.94        130.83        12.99 o                         
   3 -12   3         15.44         10.95         7.91 o                         
   4 -12   3         14.66          7.96         7.45 o                         
  -3 -11   3          1.12          3.71         8.57 o                         
  -2 -11   3         82.79         97.14        12.36 o                         
  -1 -11   3         31.97         31.84        13.99 o                         
   0 -11   3         17.80         41.78         9.33 o                         
   1 -11   3         43.21         44.24         7.71 o                         
   2 -11   3         10.00         12.98         6.49 o                         
   3 -11   3         12.16         21.90         7.91 o                         
   4 -11   3         65.41         69.20         9.70 o                         
   5 -11   3         26.80         30.22        10.75 o                         
   6 -11   3        108.48        106.45        16.22 o                         
  -4 -10   3         12.14         21.61        10.65 o                         
  -3 -10   3          3.97         12.47         8.62 o                         
  -2 -10   3         63.41         67.88        10.19 o                         
  -1 -10   3          7.69          9.73        10.14 o                         
   0 -10   3          0.26         -2.07         4.27 o                         
   1 -10   3         98.19        115.26         9.80 o                         
   2 -10   3         46.56         47.25         8.72 o                         
   3 -10   3         51.28         30.82         7.30 o                         
   4 -10   3          1.44          4.66         5.68 o                         
   5 -10   3        103.77        113.75        15.01 o                         
  -5  -9   3         24.36         19.06        14.80 o                         
  -4  -9   3         15.55         23.02         9.43 o                         
  -3  -9   3         66.40         86.35        10.82 o                         
  -2  -9   3         19.67          9.54         6.64 o                         
  -1  -9   3        127.76        152.66        10.53 o                         
   0  -9   3         65.04         69.96        12.78 o                         
   1  -9   3        167.56        158.94         7.82 o                         
   2  -9   3          3.35         10.34         5.88 o                         
   4  -9   3        142.74        155.52        16.22 o                         
   5  -9   3        167.89        168.50        17.64 o                         
   6  -9   3         20.53          3.65         8.31 o                         
   7  -9   3        157.27        150.86        21.50 o                         
  -6  -8   3          1.50        -10.75        11.36 o                         
  -5  -8   3          4.32         14.91         8.06 o                         
  -4  -8   3         90.92        128.60        13.94 o                         
  -3  -8   3         15.71         24.28         7.24 o                         
  -2  -8   3        312.20        303.69        11.78 o                         
  -1  -8   3          1.49          4.25         3.54 o                         
   0  -8   3       1466.30       1315.06        48.56 o                         
   1  -8   3         10.05         14.73         6.79 o                         
   3  -8   3        186.56        166.88        12.17 o                         
   4  -8   3         53.76         69.36        12.37 o                         
   5  -8   3         25.33         31.27         6.34 o                         
   6  -8   3          8.53         16.83         5.42 o                         
   7  -8   3        117.21        125.29        15.76 o                         
  -6  -7   3        290.81        301.75        20.00 o                         
  -5  -7   3         26.83         28.92         9.84 o                         
  -4  -7   3        742.74        712.04        25.84 o                         
  -3  -7   3        584.22        520.81        19.73 o                         
  -2  -7   3        831.42        799.71        18.99 o                         
  -1  -7   3         10.10          7.97         2.88 o                         
   0  -7   3        622.99        594.88        17.92 o                         
   1  -7   3          8.49          7.71         4.87 o                         
   2  -7   3         85.78         99.17         8.52 o                         
   3  -7   3          1.28          4.66         3.85 o                         
   4  -7   3          6.02         13.15         4.64 o                         
   5  -7   3        159.23        160.14        22.00 o                         
   6  -7   3        197.07        191.33        10.55 o                         
   7  -7   3          0.03          5.30         9.43 o                         
   8  -7   3          0.34         13.83         8.57 o                         
  -7  -6   3          8.16         11.63         9.79 o                         
  -6  -6   3        393.02        355.50        19.52 o                         
  -5  -6   3         19.31          5.88         9.73 o                         
  -4  -6   3        628.40        653.58        22.79 o                         
  -3  -6   3         22.92         30.27         5.22 o                         
  -2  -6   3         56.64         69.99         6.36 o                         
  -1  -6   3          6.69         10.72         2.82 o                         
   0  -6   3          5.24         17.19         4.93 o                         
   1  -6   3        447.40        432.41        18.96 o                         
   2  -6   3        138.47        121.25         8.92 o                         
   3  -6   3         38.95         51.92        17.44 o                         
   4  -6   3        265.56        258.80        19.16 o                         
   5  -6   3         41.36         44.96         5.52 o                         
   6  -6   3        143.31        135.96        12.44 o                         
   7  -6   3         69.43         89.17        11.03 o                         
   8  -6   3          4.30         -5.27        10.14 o                         
  -7  -5   3          0.86         -2.70         8.43 o                         
  -6  -5   3         72.74         59.40        10.16 o                         
  -5  -5   3          7.92          9.02         6.64 o                         
  -4  -5   3         68.13         74.29        19.77 o                         
  -3  -5   3         36.81         57.56         5.18 o                         
  -2  -5   3        218.59        211.01         6.99 o                         
  -1  -5   3        297.55        322.50         7.86 o                         
   0  -5   3          6.60          7.69         2.69 o                         
   1  -5   3        690.39        775.95        27.17 o                         
   2  -5   3          0.28          4.01         1.81 o                         
   3  -5   3        141.67        132.53         6.20 o                         
   4  -5   3         99.48        122.14         6.88 o                         
   5  -5   3         68.26         78.42         6.59 o                         
   6  -5   3          2.64         16.24         5.50 o                         
   7  -5   3        148.90        137.47        17.64 o                         
   8  -5   3         17.50         35.29        14.20 o                         
  -8  -4   3         67.72         62.05        16.22 o                         
  -7  -4   3          3.57         18.65         9.53 o                         
  -6  -4   3        234.22        195.68        20.08 o                         
  -5  -4   3         51.49         53.21        12.88 o                         
  -4  -4   3          1.32          3.58         3.49 o                         
  -3  -4   3        593.16        570.08        12.53 o                         
  -2  -4   3        580.46        541.90        11.27 o                         
  -1  -4   3       1151.78       1156.19        18.50 o                         
   0  -4   3        640.35        655.11        10.93 o                         
   1  -4   3         11.55         25.25         4.06 o                         
   2  -4   3         27.54         45.88         3.38 o                         
   3  -4   3         65.20         71.75         3.52 o                         
   4  -4   3        124.25        128.33         5.57 o                         
   5  -4   3        248.19        247.79        16.83 o                         
   6  -4   3         58.16         75.24        10.55 o                         
   7  -4   3          3.53          7.74         6.79 o                         
   8  -4   3         17.28         24.38        26.97 o                         
  -8  -3   3        107.27        101.59        21.18 o                         
  -7  -3   3          2.57          3.24         6.90 o                         
  -6  -3   3        163.00        156.20        12.90 o                         
  -5  -3   3        266.47        227.45        10.48 o                         
  -4  -3   3         22.52         27.67         3.71 o                         
  -3  -3   3        420.77        435.10        11.55 o                         
  -2  -3   3        602.51        642.77        12.21 o                         
  -1  -3   3        205.69        229.02         5.74 o                         
   0  -3   3          8.35          6.78         1.84 o                         
   1  -3   3         40.17         39.31         2.75 o                         
   2  -3   3        824.41        829.62        10.26 o                         
   3  -3   3         10.68         14.22         2.12 o                         
   4  -3   3         13.12         16.30         2.50 o                         
   5  -3   3         17.26         19.67         7.10 o                         
   6  -3   3         27.52         34.37         6.66 o                         
   7  -3   3         35.81         38.26         7.81 o                         
   8  -3   3        132.00        169.52        21.09 o                         
  -8  -2   3          0.44          1.42        17.34 o                         
  -7  -2   3         54.17         40.56        11.56 o                         
  -6  -2   3          8.94         13.70         5.33 o                         
  -5  -2   3        182.70        175.62         6.38 o                         
  -4  -2   3         60.56         69.70         5.11 o                         
  -3  -2   3         83.29         93.05         4.03 o                         
  -2  -2   3         34.85         49.74         3.72 o                         
  -1  -2   3       1456.76       1406.21        20.63 o                         
   0  -2   3       1212.46       1167.00        14.92 o                         
   1  -2   3       2718.23       2607.13        28.96 o                         
   2  -2   3          1.76          2.36         1.47 o                         
   3  -2   3          0.02          0.38         1.42 o                         
   4  -2   3        305.46        317.13        16.43 o                         
   5  -2   3         13.16         11.76         6.08 o                         
   7  -2   3         41.58         50.96         7.96 o                         
   8  -2   3         37.32         26.89        17.74 o                         
  -8  -1   3          0.26         -1.41        22.71 o                         
  -7  -1   3         31.86         42.74         7.10 o                         
  -6  -1   3          1.05          5.60         5.98 o                         
  -5  -1   3          2.02          6.08         3.43 o                         
  -4  -1   3        417.47        427.21        10.08 o                         
  -3  -1   3         77.94         79.65         3.49 o                         
  -2  -1   3         22.05         20.21         1.90 o                         
  -1  -1   3        861.28        841.17        12.85 o                         
   0  -1   3       3157.68       3010.90        32.55 o                         
   1  -1   3        897.68        844.91        11.11 o                         
   2  -1   3        120.26        111.18         3.96 o                         
   3  -1   3         34.93         37.24         2.58 o                         
   4  -1   3          6.22         16.54         2.43 o                         
   5  -1   3        315.12        311.11        11.94 o                         
   6  -1   3          4.29          5.74         5.53 o                         
   7  -1   3          2.38          6.17         6.10 o                         
   8  -1   3         35.47         39.53         9.09 o                         
  -8   0   3          6.40         10.47        11.56 o                         
  -7   0   3          7.86         18.07         7.31 o                         
  -6   0   3       1077.72       1061.40        23.14 o                         
  -5   0   3        190.99        183.47         6.56 o                         
  -4   0   3       2327.23       2262.08        33.33 o                         
  -3   0   3        302.48        341.48         7.27 o                         
  -2   0   3       1905.77       1899.80        20.07 o                         
  -1   0   3        444.70        437.63         5.76 o                         
   0   0   3        967.08        948.24        10.20 o                         
   1   0   3       3752.53       3514.00        35.57 o                         
   2   0   3       2232.92       2235.06        25.43 o                         
   3   0   3        318.13        304.83         6.18 o                         
   4   0   3        744.78        754.35        16.30 o                         
   5   0   3         92.55         91.65         7.74 o                         
   6   0   3         22.19         21.41         9.13 o                         
   7   0   3         20.18         29.59         8.40 o                         
   8   0   3          5.43          6.27         8.38 o                         
  -9   1   3         12.76         25.97         9.63 o                         
  -8   1   3        694.76        663.54        36.10 o                         
  -7   1   3          0.61         12.86         9.94 o                         
  -6   1   3       1738.68       1665.28        27.72 o                         
  -5   1   3        143.00        141.97        14.30 o                         
  -4   1   3         99.35        102.67         4.30 o                         
  -3   1   3        165.93        164.26         6.64 o                         
  -2   1   3         73.98         65.38         2.90 o                         
  -1   1   3        158.66        161.22         2.97 o                         
   0   1   3        475.49        453.27         6.01 o                         
   1   1   3         94.87        110.09         3.30 o                         
   2   1   3        569.50        568.72        11.07 o                         
   3   1   3         78.12         90.77         4.44 o                         
   4   1   3          0.06          0.27         2.45 o                         
   5   1   3          0.28          2.13         5.02 o                         
   6   1   3         41.23         36.10         9.13 o                         
   7   1   3          0.35          1.83         9.53 o                         
   8   1   3          1.66         -0.58        21.70 o                         
  -9   2   3         59.80         60.96        18.15 o                         
  -8   2   3        704.37        612.52        21.72 o                         
  -7   2   3         19.54         25.30        12.07 o                         
  -6   2   3        476.65        447.63        16.86 o                         
  -5   2   3        508.69        512.69        16.65 o                         
  -4   2   3         18.53         24.64         2.93 o                         
  -3   2   3       1527.91       1532.30        26.80 o                         
  -2   2   3        158.75        169.22         8.52 o                         
  -1   2   3        343.29        370.60         8.40 o                         
   0   2   3         34.44         44.96         2.24 o                         
   1   2   3          6.62         10.04         1.87 o                         
   2   2   3        137.66        145.59         4.50 o                         
   3   2   3        324.39        314.32         8.71 o                         
   4   2   3          0.15          6.73         3.51 o                         
   5   2   3        778.59        689.92        19.29 o                         
   6   2   3         15.44         12.12         6.18 o                         
   7   2   3          9.96          9.23         8.60 o                         
   8   2   3         12.68          3.25        10.81 o                         
  -9   3   3         39.36         30.22        13.38 o                         
  -8   3   3         79.32         58.54        10.39 o                         
  -7   3   3        147.39        161.00        17.44 o                         
  -6   3   3          0.09          8.42         9.33 o                         
  -5   3   3        187.28        181.79         9.94 o                         
  -4   3   3        128.23        138.62         7.32 o                         
  -3   3   3        147.63        172.65         6.16 o                         
  -2   3   3        875.41        957.26        17.99 o                         
  -1   3   3         20.83         27.61         2.35 o                         
   0   3   3        222.04        221.61         4.46 o                         
   1   3   3       1508.28       1622.74        22.54 o                         
   2   3   3         73.15         93.68         6.12 o                         
   3   3   3       1458.59       1488.54        22.67 o                         
   4   3   3         12.63         22.54         3.91 o                         
   5   3   3        236.40        229.91        13.61 o                         
   6   3   3        135.67        149.21        11.63 o                         
   7   3   3          9.66         16.03         7.12 o                         
  -8   4   3          0.06         -6.72         6.72 o                         
  -7   4   3          3.35         -6.71         8.52 o                         
  -6   4   3         10.97         18.19         5.98 o                         
  -5   4   3          0.05          4.87         8.11 o                         
  -4   4   3         12.79         12.67         3.78 o                         
  -3   4   3        331.35        319.19         7.60 o                         
  -2   4   3        511.41        551.66        22.00 o                         
  -1   4   3       3387.60       3593.32        45.35 o                         
   0   4   3         67.99         81.13         3.52 o                         
   1   4   3       1364.49       1486.03        21.63 o                         
   2   4   3          5.69          9.25         4.55 o                         
   3   4   3         39.39         42.42         4.42 o                         
   4   4   3          9.46         16.14         5.77 o                         
   5   4   3        100.82        102.19        15.41 o                         
   6   4   3          0.03         17.44        12.98 o                         
   7   4   3         44.78         50.99        11.02 o                         
  -8   5   3         62.63         74.22        18.66 o                         
  -7   5   3          1.62          8.31        10.34 o                         
  -6   5   3          0.29          1.22         7.91 o                         
  -5   5   3        264.14        226.50        19.27 o                         
  -4   5   3          4.97          4.81         2.93 o                         
  -3   5   3        204.48        232.58        17.03 o                         
  -2   5   3        293.00        279.63        12.13 o                         
  -1   5   3        148.75        140.65         5.28 o                         
   0   5   3          2.14          5.86         1.92 o                         
   1   5   3          0.00          0.55         2.32 o                         
   2   5   3        157.74        151.26         6.25 o                         
   3   5   3         26.40         27.44         6.05 o                         
   4   5   3        297.39        274.29        14.69 o                         
   5   5   3        101.46        105.84        15.82 o                         
   6   5   3        232.62        208.23        27.48 o                         
   7   5   3        319.72        410.41        32.24 o                         
  -8   6   3         11.29         -6.69        14.60 o                         
  -7   6   3         31.15         33.87        13.79 o                         
  -6   6   3        230.02        206.83        24.34 o                         
  -4   6   3         13.11         11.80         3.71 o                         
  -3   6   3         60.88         60.43        12.37 o                         
  -2   6   3         11.49         10.34         7.91 o                         
  -1   6   3          0.31          0.55         2.60 o                         
   0   6   3         31.68         37.95         2.81 o                         
   1   6   3         42.45         45.57         3.91 o                         
   2   6   3        175.25        182.64        13.41 o                         
   3   6   3         15.97         36.72         7.81 o                         
   4   6   3         54.60         76.25        14.40 o                         
   5   6   3        155.94        187.80        16.93 o                         
   6   6   3         75.80         84.98        17.14 o                         
  -8   7   3         45.89         79.29        21.09 o                         
  -7   7   3        237.19        232.58        28.19 o                         
  -6   7   3         12.27          6.69        11.15 o                         
  -5   7   3         41.85         56.59         7.58 o                         
  -4   7   3        114.19        118.21        20.68 o                         
  -3   7   3          8.40         10.14         8.52 o                         
  -2   7   3         75.20         74.83        15.01 o                         
  -1   7   3         59.57         68.16         5.54 o                         
   0   7   3         98.35         98.82        13.20 o                         
   1   7   3        173.72        150.70         9.39 o                         
   2   7   3         94.68        100.28        10.33 o                         
   3   7   3         13.23          5.73         6.29 o                         
   4   7   3        209.54        204.46        14.84 o                         
   5   7   3         25.49         34.26        17.54 o                         
  -7   8   3         24.39         36.50        18.66 o                         
  -6   8   3         16.88         34.07        14.80 o                         
  -5   8   3         45.62         55.33         7.54 o                         
  -4   8   3         12.87         18.43         5.19 o                         
  -3   8   3        200.71        212.71        19.47 o                         
  -2   8   3        170.43        178.65        16.73 o                         
  -1   8   3        322.33        295.97        16.32 o                         
   0   8   3        170.09        162.42        13.79 o                         
   1   8   3         25.39         19.29         4.37 o                         
   2   8   3        100.29         94.56        19.86 o                         
   3   8   3          4.89          8.57         6.51 o                         
   4   8   3         16.49         -2.83         6.50 o                         
   5   8   3          8.40         10.07         9.35 o                         
  -7   9   3         42.72         40.56        17.24 o                         
  -6   9   3          0.28          4.26        13.38 o                         
  -5   9   3          6.37          5.78         5.54 o                         
  -4   9   3         10.37          7.91        12.78 o                         
  -3   9   3          0.23         11.56        11.56 o                         
  -2   9   3         81.27         92.36         8.04 o                         
  -1   9   3         96.21        112.73        13.79 o                         
   0   9   3         16.15         16.22         8.72 o                         
   1   9   3         67.33         45.43        11.56 o                         
   2   9   3         22.04         38.15         8.22 o                         
   3   9   3         87.47         70.28        10.09 o                         
   4   9   3          0.41         -6.90        10.85 o                         
  -6  10   3         12.37          0.00        15.41 o                         
  -5  10   3         63.64         80.10        32.45 o                         
  -4  10   3          0.03         14.40        13.38 o                         
  -3  10   3         13.51         10.55         9.94 o                         
  -2  10   3          6.64         17.24         7.91 o                         
  -1  10   3          1.68         12.17         7.91 o                         
   0  10   3          0.09         -1.62         8.72 o                         
   1  10   3          2.16         -6.49         8.92 o                         
   2  10   3         74.34         70.14        10.23 o                         
   3  10   3          6.75         16.47        16.93 o                         
  -5  11   3         46.48         45.83        15.82 o                         
  -4  11   3         25.17         13.79        14.40 o                         
  -2  11   3          7.14         16.83        10.34 o                         
  -1  11   3         57.81         67.33        12.98 o                         
   0  11   3         64.70         50.90        12.78 o                         
   1  11   3        136.78        104.01        17.44 o                         
  -2  12   3          1.71         -1.83        10.75 o                         
  -1  12   3        105.99        137.07        20.68 o                         
  -1 -12   4          7.59          7.50        12.57 o                         
   0 -12   4          0.84         -0.53         7.71 o                         
   1 -12   4         15.60         18.32        12.57 o                         
   2 -12   4          0.75         12.78         6.49 o                         
   3 -12   4          0.88          8.34         6.42 o                         
   4 -12   4         21.35         37.92        13.18 o                         
  -3 -11   4         16.69         20.80         9.86 o                         
  -2 -11   4          5.20         19.90         8.51 o                         
  -1 -11   4         29.61         61.65        17.24 o                         
   0 -11   4         22.75         21.70         6.89 o                         
   1 -11   4         42.99         79.43        11.15 o                         
   2 -11   4        237.14        273.55        18.25 o                         
   3 -11   4          1.38         -0.55         4.57 o                         
   4 -11   4        219.76        208.83        13.22 o                         
   6 -11   4         86.72        122.87        17.03 o                         
  -4 -10   4         15.38         40.36        12.78 o                         
  -3 -10   4         25.99         38.71        11.36 o                         
  -2 -10   4         35.87         32.62        17.64 o                         
  -1 -10   4         60.58         69.76        15.41 o                         
   0 -10   4         52.22         59.21         8.22 o                         
   1 -10   4         74.85         97.38         9.74 o                         
   2 -10   4          8.49         14.40         7.50 o                         
   3 -10   4         27.18         21.81         6.49 o                         
   4 -10   4          7.31          9.87         9.73 o                         
   5 -10   4         34.05         45.83        10.34 o                         
   6 -10   4          4.37          5.27         8.72 o                         
  -5  -9   4          7.06         17.76        16.22 o                         
  -4  -9   4         76.44         75.22        11.60 o                         
  -3  -9   4          0.00          9.33         9.94 o                         
  -2  -9   4         41.31         55.21        10.09 o                         
  -1  -9   4        294.73        260.40        12.77 o                         
   0  -9   4        284.40        225.28        17.85 o                         
   1  -9   4        520.18        473.20        13.56 o                         
   2  -9   4        116.35        134.43        14.60 o                         
   3  -9   4         25.43         21.73         5.50 o                         
   4  -9   4         24.72         20.48         6.89 o                         
   5  -9   4         76.49         91.26        12.57 o                         
   6  -9   4         28.20         35.89         9.94 o                         
   7  -9   4         47.54         68.75        15.82 o                         
  -6  -8   4          0.02         19.23        10.02 o                         
  -5  -8   4         36.17         53.31        10.36 o                         
  -4  -8   4         37.69         28.81        11.36 o                         
  -3  -8   4         26.37         32.97         7.87 o                         
  -2  -8   4       1003.57        909.58        21.46 o                         
  -1  -8   4        305.23        263.23        10.32 o                         
   0  -8   4        754.20        754.08        24.87 o                         
   1  -8   4         34.14         67.30         9.43 o                         
   2  -8   4         58.35         83.55        10.55 o                         
   3  -8   4        388.36        351.37        13.83 o                         
   4  -8   4         55.35         48.87         9.53 o                         
   5  -8   4          2.60          0.00         6.08 o                         
   6  -8   4         21.12         14.98         6.02 o                         
   7  -8   4          5.63          4.26        10.75 o                         
  -6  -7   4         70.79         62.26        11.19 o                         
  -5  -7   4        349.70        301.12        17.32 o                         
  -4  -7   4        646.82        563.16        23.50 o                         
  -3  -7   4        153.11        157.89        29.41 o                         
  -2  -7   4       1570.91       1444.05        28.97 o                         
  -1  -7   4         60.67         83.90         6.36 o                         
   0  -7   4          0.66          8.89         3.80 o                         
   1  -7   4          9.93         15.39        11.05 o                         
   2  -7   4         16.96         15.21         4.87 o                         
   3  -7   4         30.19         41.57         8.72 o                         
   4  -7   4         17.47         18.86         5.68 o                         
   5  -7   4         62.70         61.46         7.65 o                         
   6  -7   4         33.98         45.16         6.27 o                         
   7  -7   4          2.67          1.04         8.21 o                         
   8  -7   4          0.06         -0.81        10.75 o                         
  -7  -6   4        147.25        164.52        18.96 o                         
  -6  -6   4        781.87        760.12        29.10 o                         
  -5  -6   4          7.40         14.20         9.53 o                         
  -4  -6   4        328.13        336.91        15.81 o                         
  -3  -6   4        236.46        230.57         9.75 o                         
  -2  -6   4         17.74         21.50         4.52 o                         
  -1  -6   4          9.35         17.83         3.73 o                         
   0  -6   4         87.06         99.75         6.82 o                         
   1  -6   4        125.25        151.06         9.53 o                         
   2  -6   4          0.41          0.26         2.76 o                         
   3  -6   4        482.73        500.89        15.53 o                         
   4  -6   4        162.43        176.18         9.70 o                         
   5  -6   4        244.13        232.48        12.69 o                         
   6  -6   4         62.85         76.16         8.80 o                         
   7  -6   4         12.84         27.17         7.52 o                         
   8  -6   4          0.21        -10.34        10.34 o                         
  -7  -5   4          6.66         35.85        18.96 o                         
  -6  -5   4         17.91         13.86         9.61 o                         
  -5  -5   4        216.24        199.18        18.66 o                         
  -4  -5   4        217.75        183.16        20.58 o                         
  -3  -5   4        139.39        142.59         6.67 o                         
  -2  -5   4         60.11         79.76         6.70 o                         
  -1  -5   4          0.85          1.59         2.03 o                         
   0  -5   4       1291.34       1344.81        41.59 o                         
   1  -5   4        164.13        193.73         8.08 o                         
   2  -5   4          1.92          5.51         2.39 o                         
   3  -5   4         96.18         98.18         4.53 o                         
   4  -5   4        405.37        426.76        12.04 o                         
   5  -5   4         60.54         80.02        14.79 o                         
   6  -5   4        165.77        187.56        19.47 o                         
   7  -5   4         88.32         95.92        17.24 o                         
   8  -5   4          4.12         -3.85        10.55 o                         
  -8  -4   4         19.96         38.33        15.82 o                         
  -7  -4   4         14.64         33.26        12.17 o                         
  -6  -4   4          0.20         16.02         9.94 o                         
  -5  -4   4         16.81         17.29         6.37 o                         
  -4  -4   4        114.70        142.14         7.78 o                         
  -3  -4   4         80.46         84.25         5.59 o                         
  -2  -4   4         42.59         69.15         4.65 o                         
  -1  -4   4        346.45        356.84         7.98 o                         
   0  -4   4        136.02        142.73         4.19 o                         
   1  -4   4       2343.11       2497.33        41.34 o                         
   2  -4   4        554.41        538.76        10.29 o                         
   3  -4   4       1153.30       1222.98        16.18 o                         
   4  -4   4         72.79         66.97         4.76 o                         
   5  -4   4         78.86         82.58         7.01 o                         
   6  -4   4         77.23         92.94         9.23 o                         
   7  -4   4        179.09        208.65        23.32 o                         
   8  -4   4         54.72         35.29        13.59 o                         
  -8  -3   4         18.84         21.13         9.25 o                         
  -7  -3   4          1.00          5.98         7.31 o                         
  -6  -3   4         93.69         92.34         8.16 o                         
  -5  -3   4          0.09         -1.31         4.39 o                         
  -4  -3   4         84.51        104.39         5.44 o                         
  -3  -3   4        300.91        300.53         8.34 o                         
  -2  -3   4        515.62        520.52        10.61 o                         
  -1  -3   4         14.60         18.99         2.66 o                         
   0  -3   4       3150.92       3082.64        41.74 o                         
   1  -3   4         77.20         81.89         3.12 o                         
   2  -3   4          5.55          8.02         1.63 o                         
   3  -3   4        504.71        479.68         7.85 o                         
   4  -3   4         74.04         82.35         8.31 o                         
   5  -3   4         69.18         84.56        12.17 o                         
   6  -3   4        108.04        126.12        14.80 o                         
   7  -3   4         76.26         77.25        10.07 o                         
   8  -3   4         63.09         64.18        10.25 o                         
  -8  -2   4          9.88         27.66         8.96 o                         
  -7  -2   4         97.84        140.17        15.62 o                         
  -6  -2   4          1.62         11.77         4.11 o                         
  -5  -2   4        240.13        212.67         6.97 o                         
  -4  -2   4         26.81         34.87         3.32 o                         
  -3  -2   4        686.56        714.35        13.43 o                         
  -2  -2   4        286.75        314.03         8.75 o                         
  -1  -2   4        715.95        718.79        11.90 o                         
   0  -2   4        150.13        129.09         3.02 o                         
   1  -2   4       3769.34       3659.08        49.05 o                         
   2  -2   4        282.62        265.01         5.22 o                         
   3  -2   4        344.39        331.85        10.40 o                         
   4  -2   4          6.18          9.73         5.07 o                         
   5  -2   4        129.79        166.07        20.28 o                         
   7  -2   4         19.33         20.82         6.48 o                         
   8  -2   4         50.86         51.93        10.66 o                         
  -8  -1   4          0.17         -4.81         7.11 o                         
  -7  -1   4         39.37         43.03        15.41 o                         
  -6  -1   4        210.98        218.50        22.92 o                         
  -5  -1   4          0.32          0.72         3.25 o                         
  -4  -1   4         40.66         49.88         3.64 o                         
  -3  -1   4        479.09        494.81         8.68 o                         
  -2  -1   4        792.65        796.21        10.53 o                         
  -1  -1   4       1463.48       1450.86        16.77 o                         
   0  -1   4      12156.45      11527.22       105.25 o                         
   1  -1   4       2101.71       2066.81        20.02 o                         
   2  -1   4         31.24         34.84         2.03 o                         
   3  -1   4        239.15        235.67         5.92 o                         
   4  -1   4        358.00        335.50         9.39 o                         
   5  -1   4         55.05         52.52         5.28 o                         
   6  -1   4         93.86         91.17         9.20 o                         
   7  -1   4         15.83         24.67         8.01 o                         
   8  -1   4        129.65        131.18        23.52 o                         
  -8   0   4        146.91        163.67        15.04 o                         
  -7   0   4         11.23         15.41         4.81 o                         
  -6   0   4        419.58        416.60        13.03 o                         
  -5   0   4        163.73        156.44         7.29 o                         
  -4   0   4         82.16         92.17         5.11 o                         
  -3   0   4          0.23          1.37         1.58 o                         
  -2   0   4        450.71        437.01         6.45 o                         
  -1   0   4        666.95        564.22         7.32 o                         
   0   0   4        572.20        514.65         6.45 o                         
   1   0   4       1874.21       1817.48        18.08 o                         
   2   0   4         34.88         44.61         2.01 o                         
   3   0   4        434.78        432.77         7.33 o                         
   4   0   4         10.56         17.85         6.49 o                         
   5   0   4          2.97          2.67         4.16 o                         
   6   0   4          1.92         11.36         8.72 o                         
   7   0   4          3.89          1.69         8.18 o                         
   8   0   4          4.68         -0.67         9.25 o                         
  -9   1   4         19.32         30.78        16.73 o                         
  -8   1   4        132.70        177.02        13.36 o                         
  -7   1   4         40.54         56.45        10.44 o                         
  -6   1   4          3.06         17.08         5.50 o                         
  -5   1   4        109.27        115.25         5.45 o                         
  -4   1   4        998.09        969.35        14.76 o                         
  -3   1   4         21.20         30.51         2.81 o                         
  -2   1   4       2523.72       2406.91        32.90 o                         
  -1   1   4        874.39        863.49        11.55 o                         
   0   1   4        285.54        227.15         3.69 o                         
   1   1   4        639.80        619.65         9.16 o                         
   2   1   4        233.26        236.92         5.53 o                         
   3   1   4        544.00        516.94        10.73 o                         
   4   1   4        335.64        309.65         8.50 o                         
   5   1   4        108.66        100.50         7.58 o                         
   6   1   4         36.93         45.83        11.56 o                         
   7   1   4         15.61         17.34        13.08 o                         
   8   1   4          0.39         -4.06        12.78 o                         
  -9   2   4         29.00         20.28        12.57 o                         
  -8   2   4        152.64        160.31        14.30 o                         
  -7   2   4          0.14          5.36         5.65 o                         
  -6   2   4        169.34        168.70        13.99 o                         
  -5   2   4          9.45         11.92         4.37 o                         
  -4   2   4        188.73        170.39         6.37 o                         
  -3   2   4       1256.99       1392.94        31.23 o                         
  -2   2   4         32.70         60.43         7.91 o                         
  -1   2   4        342.39        357.45         6.07 o                         
   0   2   4          1.80          2.76         1.23 o                         
   1   2   4        119.64        143.28         4.66 o                         
   2   2   4        258.84        252.75         5.96 o                         
   3   2   4         77.00        102.52         7.08 o                         
   4   2   4          5.72          7.40         3.39 o                         
   5   2   4         11.49         23.39         5.34 o                         
   6   2   4         30.29         24.88         7.91 o                         
   7   2   4          1.24          3.90         7.17 o                         
   8   2   4         18.97         11.76        22.31 o                         
  -9   3   4         13.99         12.75         9.45 o                         
  -8   3   4          7.91         21.52        13.28 o                         
  -7   3   4         51.91         64.06         9.38 o                         
  -6   3   4         11.27         25.55        10.14 o                         
  -5   3   4         32.45         37.52         6.04 o                         
  -4   3   4        210.69        201.29         8.74 o                         
  -3   3   4        113.26        101.04         6.70 o                         
  -2   3   4       2231.58       2346.19        39.55 o                         
  -1   3   4        754.83        786.87        12.25 o                         
   0   3   4         45.41         50.26         2.57 o                         
   1   3   4        509.82        537.28         9.91 o                         
   2   3   4         16.98         30.16         4.13 o                         
   3   3   4        133.64        145.99         7.30 o                         
   4   3   4         13.40         16.55         4.80 o                         
   5   3   4        169.99        167.49        12.47 o                         
   6   3   4          1.15         10.63         7.52 o                         
   7   3   4         13.13          7.53        19.67 o                         
  -8   4   4          7.15          5.91         7.61 o                         
  -7   4   4         27.07         40.13         7.70 o                         
  -6   4   4         42.17         36.91        11.15 o                         
  -5   4   4         14.80         28.59        10.14 o                         
  -4   4   4          6.29         12.25         6.49 o                         
  -3   4   4       1647.96       1670.73        37.98 o                         
  -2   4   4         12.23         16.88         4.06 o                         
  -1   4   4       4680.59       4967.36        61.39 o                         
   0   4   4        928.58        930.50        12.28 o                         
   1   4   4        128.73        164.41         5.95 o                         
   2   4   4         47.53         51.17         5.00 o                         
   3   4   4         50.29         55.73         4.99 o                         
   4   4   4         15.25         29.75         7.81 o                         
   5   4   4         43.57         38.19         8.03 o                         
   6   4   4          0.98          3.19         9.53 o                         
   7   4   4        170.65        123.66        12.14 o                         
  -8   5   4          1.33         12.98        13.38 o                         
  -7   5   4          2.34         19.06        13.18 o                         
  -6   5   4         51.34         47.05        13.18 o                         
  -5   5   4          0.15          9.73         8.11 o                         
  -4   5   4        174.09        216.36        32.45 o                         
  -3   5   4        193.73        199.73        15.82 o                         
  -2   5   4         88.17        110.91        14.40 o                         
  -1   5   4        210.76        222.99         6.73 o                         
   0   5   4          7.30          9.04         1.84 o                         
   1   5   4         69.39         87.65         5.35 o                         
   2   5   4        573.45        540.68        11.77 o                         
   3   5   4         23.60         28.56         5.61 o                         
   4   5   4          6.81         14.20         6.28 o                         
   5   5   4         18.30          5.50         7.09 o                         
   6   5   4          3.95         13.95        13.18 o                         
  -7   6   4        239.21        264.63        29.20 o                         
  -6   6   4          4.77         15.62         9.94 o                         
  -5   6   4         18.06         42.79        11.96 o                         
  -4   6   4         95.53         90.19         9.62 o                         
  -2   6   4        154.77        169.11        15.41 o                         
  -1   6   4         62.18         89.99         6.30 o                         
   0   6   4          9.86          6.92         2.04 o                         
   1   6   4         13.25         16.55         5.85 o                         
   2   6   4          2.69          4.86         3.63 o                         
   3   6   4         34.37         36.62         7.23 o                         
   4   6   4         74.91         82.25        10.85 o                         
   5   6   4          3.82         17.03         7.60 o                         
   6   6   4         95.54         59.22        13.73 o                         
  -8   7   4         85.18         70.57        19.06 o                         
  -7   7   4         57.61         24.54        15.41 o                         
  -6   7   4         17.87         20.48        10.75 o                         
  -5   7   4        149.07        156.13        21.29 o                         
  -4   7   4         31.80         50.70        13.38 o                         
  -3   7   4        243.81        252.26        20.48 o                         
  -2   7   4         58.81         67.12        13.18 o                         
  -1   7   4        106.79        106.64         6.71 o                         
   0   7   4         58.17         65.40         5.42 o                         
   1   7   4        403.65        345.31        11.01 o                         
   2   7   4        239.66        230.46        12.58 o                         
   3   7   4        121.84        107.39        11.72 o                         
   4   7   4        271.41        261.58        17.85 o                         
   5   7   4         57.15         50.79        10.94 o                         
  -6   8   4          1.42        -12.57        12.57 o                         
  -5   8   4        219.55        235.02        27.78 o                         
  -4   8   4         84.52         61.24        16.22 o                         
  -3   8   4         20.54         15.82        11.76 o                         
  -2   8   4         37.08         54.07        10.50 o                         
  -1   8   4          2.61          1.59         3.96 o                         
   0   8   4          0.18          9.13         6.89 o                         
   1   8   4         12.99         18.06         6.23 o                         
   2   8   4         33.55         62.93         9.89 o                         
   3   8   4          1.22         -0.63         6.74 o                         
   4   8   4          5.06          5.10         7.73 o                         
  -7   9   4         46.16         53.33        18.25 o                         
  -5   9   4          8.18         20.08        14.20 o                         
  -4   9   4        231.49        263.81        25.15 o                         
  -3   9   4        156.59        155.12        23.12 o                         
  -2   9   4         32.07         26.59         6.19 o                         
  -1   9   4         13.98         18.45         8.11 o                         
   0   9   4        147.80        142.95        16.43 o                         
   1   9   4          2.73         -0.93         5.49 o                         
   2   9   4        182.04        182.79        13.69 o                         
   3   9   4          0.39         -0.73         6.51 o                         
   4   9   4          0.29         15.01        12.78 o                         
  -6  10   4         57.97         62.87        21.50 o                         
  -5  10   4         96.67         93.49        20.89 o                         
  -4  10   4         39.25         58.20        17.24 o                         
  -3  10   4          3.48          2.23        12.17 o                         
  -2  10   4         15.26         18.66         8.52 o                         
   0  10   4         19.32         16.83        10.34 o                         
   1  10   4         12.79         27.68         8.03 o                         
   2  10   4         28.14         34.27        12.17 o                         
  -5  11   4         16.31         24.94        17.85 o                         
  -4  11   4        263.34        357.69        30.62 o                         
  -2  11   4          3.00          0.81        10.14 o                         
  -1  11   4          3.09          6.89         8.72 o                         
   0  11   4          7.43         -5.88         9.53 o                         
   1  11   4         45.33         61.24        15.01 o                         
  -1 -12   5         37.24         60.84        16.22 o                         
   0 -12   5         33.25         97.34        19.06 o                         
   1 -12   5         14.81         29.81         7.99 o                         
   2 -12   5         21.55         26.97         9.53 o                         
   3 -12   5          2.12         -0.81        11.36 o                         
   4 -12   5          8.80         13.79        10.95 o                         
  -3 -11   5         79.59         90.45        15.62 o                         
  -2 -11   5          4.65          7.71        11.36 o                         
  -1 -11   5         81.34        100.99        19.87 o                         
   0 -11   5         36.85         53.53        26.26 o                         
   1 -11   5          6.62         12.04         6.49 o                         
   2 -11   5         30.56         33.26         9.13 o                         
   3 -11   5         35.77         45.48         8.38 o                         
   4 -11   5        137.74        149.79        13.71 o                         
   5 -11   5          8.89         10.95         7.91 o                         
   6 -11   5          2.81         -8.11         9.94 o                         
  -4 -10   5         37.16         45.02        12.17 o                         
  -3 -10   5         15.73         12.60         9.43 o                         
  -2 -10   5         13.22         19.18         6.97 o                         
  -1 -10   5          6.49          3.45        12.37 o                         
   0 -10   5         14.18         17.02         6.89 o                         
   1 -10   5         71.77         87.20         9.50 o                         
   2 -10   5         28.97         45.63         9.94 o                         
   3 -10   5        113.41        130.16        11.54 o                         
   4 -10   5         11.30          6.69         6.49 o                         
   5 -10   5        156.49        155.32        18.25 o                         
  -5  -9   5         38.68         30.01        13.18 o                         
  -4  -9   5          0.05          8.90         8.55 o                         
  -3  -9   5        170.87        195.27        23.12 o                         
  -2  -9   5        129.24        127.74        14.80 o                         
  -1  -9   5          7.29         15.41         5.54 o                         
   0  -9   5         31.71         44.82        11.15 o                         
   1  -9   5         92.40        125.27         8.82 o                         
   3  -9   5         72.78         86.50        12.17 o                         
   4  -9   5        143.89        172.15        17.44 o                         
   5  -9   5         11.31         10.14         7.91 o                         
   6  -9   5          9.01          5.80         6.47 o                         
   7  -9   5          8.05         -5.68        12.37 o                         
  -6  -8   5         84.60         88.73        13.61 o                         
  -5  -8   5          2.80         -0.73         9.02 o                         
  -4  -8   5        177.30        212.20        16.79 o                         
  -3  -8   5         29.83         47.16         9.25 o                         
  -2  -8   5        147.78        141.47        10.93 o                         
  -1  -8   5        231.25        186.13        10.24 o                         
   0  -8   5         57.83         56.55         8.23 o                         
   1  -8   5        362.14        330.76        10.34 o                         
   2  -8   5          8.87         16.83         6.08 o                         
   3  -8   5        152.75        140.20         9.13 o                         
   4  -8   5          1.71          4.87         5.48 o                         
   5  -8   5        130.20        146.80        13.38 o                         
   6  -8   5         17.74         16.13         9.63 o                         
   7  -8   5         13.66         11.36        16.22 o                         
  -6  -7   5        217.92        178.12        16.89 o                         
  -5  -7   5         73.58         67.43        10.62 o                         
  -4  -7   5        231.58        233.08        18.17 o                         
  -3  -7   5         24.07         24.45         6.03 o                         
  -2  -7   5          0.03          7.45         3.63 o                         
  -1  -7   5         60.48         78.29         5.85 o                         
   0  -7   5         10.23         30.64         4.80 o                         
   1  -7   5          3.90          8.37         2.75 o                         
   2  -7   5        288.04        257.20        10.94 o                         
   3  -7   5         24.00         19.92         4.68 o                         
   4  -7   5          2.71          5.73         3.98 o                         
   5  -7   5          0.15         -2.78         3.55 o                         
   6  -7   5        214.79        189.94        15.62 o                         
   7  -7   5          3.85          8.31        10.95 o                         
   8  -7   5         23.74         24.54        13.99 o                         
  -7  -6   5         37.98         35.59        11.28 o                         
  -6  -6   5        330.59        302.30        18.70 o                         
  -5  -6   5         46.66         39.05        19.98 o                         
  -4  -6   5        174.95        173.51        11.78 o                         
  -3  -6   5         65.68         85.24         7.41 o                         
  -2  -6   5        137.07        139.97        15.98 o                         
  -1  -6   5        357.28        358.22        10.49 o                         
   0  -6   5         38.40         63.17         6.67 o                         
   1  -6   5         13.50         21.78         3.95 o                         
   2  -6   5         25.08         33.62         5.25 o                         
   3  -6   5        225.63        203.57         9.37 o                         
   4  -6   5          8.62          9.43         5.78 o                         
   5  -6   5         77.54         77.47        10.75 o                         
   6  -6   5          4.57          2.03         7.71 o                         
   7  -6   5          0.34          4.66         9.73 o                         
   8  -6   5          0.11         20.28        11.76 o                         
  -7  -5   5        153.52        122.23        17.94 o                         
  -6  -5   5         28.72         38.13        11.76 o                         
  -5  -5   5         66.13         79.74        10.18 o                         
  -4  -5   5        349.14        294.65        14.03 o                         
  -3  -5   5         88.12        119.51         7.14 o                         
  -2  -5   5         11.96         22.87         3.35 o                         
  -1  -5   5        102.14        125.66         4.90 o                         
   0  -5   5        370.79        374.86        11.81 o                         
   1  -5   5          3.69          1.50         2.13 o                         
   2  -5   5         16.08         15.10         2.28 o                         
   3  -5   5        412.12        414.10        11.17 o                         
   4  -5   5         35.68         47.24         5.88 o                         
   5  -5   5        371.05        360.55        11.71 o                         
   6  -5   5          8.23         17.44         9.53 o                         
   7  -5   5        243.95        223.26        20.68 o                         
   8  -5   5          0.35         22.10        12.37 o                         
  -8  -4   5          3.17         35.89        17.03 o                         
  -7  -4   5         23.14         13.76         8.01 o                         
  -6  -4   5          0.77         10.75         9.73 o                         
  -5  -4   5          4.20          7.12         5.83 o                         
  -4  -4   5        125.43        157.24         9.42 o                         
  -3  -4   5        465.03        438.13        10.74 o                         
  -2  -4   5          0.23          2.67         2.54 o                         
  -1  -4   5        587.58        604.24        11.44 o                         
   0  -4   5        303.55        324.10         8.12 o                         
   1  -4   5       1512.41       1627.29        28.49 o                         
   2  -4   5        620.02        597.06        10.10 o                         
   3  -4   5       1690.50       1640.52        25.33 o                         
   4  -4   5        363.68        368.07        10.53 o                         
   5  -4   5          6.25         15.01         7.50 o                         
   6  -4   5          0.02         -1.22         7.10 o                         
   7  -4   5         13.39         18.71         7.58 o                         
   8  -4   5          1.31         -6.80         7.65 o                         
  -8  -3   5          1.63          2.35         8.10 o                         
  -7  -3   5         20.56         21.47         6.42 o                         
  -6  -3   5          1.11          4.16         6.09 o                         
  -5  -3   5         46.53         68.30         5.91 o                         
  -4  -3   5          9.65         18.26         4.22 o                         
  -3  -3   5         52.85         81.57         5.21 o                         
  -2  -3   5       1364.05       1383.39        22.10 o                         
  -1  -3   5        404.25        418.35         9.95 o                         
   0  -3   5         98.35         92.13         3.09 o                         
   1  -3   5        534.70        612.99        10.62 o                         
   2  -3   5         26.84         30.22         2.33 o                         
   3  -3   5         24.61         18.59         3.03 o                         
   4  -3   5          0.03          1.01         3.36 o                         
   5  -3   5        120.60        125.10        13.99 o                         
   6  -3   5        584.42        530.85        27.78 o                         
   7  -3   5         19.77         43.19         7.25 o                         
   8  -3   5        120.17        112.12        17.24 o                         
  -8  -2   5          1.59         14.51         8.24 o                         
  -7  -2   5         34.30         58.61        13.18 o                         
  -6  -2   5          2.46          0.41         5.59 o                         
  -5  -2   5        115.48        138.66         6.35 o                         
  -4  -2   5          0.29          2.68         2.76 o                         
  -3  -2   5       2357.06       2421.09        28.82 o                         
  -2  -2   5        108.14        119.24         4.59 o                         
  -1  -2   5        983.95        984.71        15.52 o                         
   0  -2   5         78.46         96.24         2.76 o                         
   1  -2   5         10.62          9.42         1.33 o                         
   2  -2   5         41.93         48.45         2.73 o                         
   3  -2   5        141.79        161.49         5.69 o                         
   4  -2   5          0.26         -3.04         4.87 o                         
   5  -2   5         84.08         85.38        11.36 o                         
   6  -2   5          2.02          8.97         4.56 o                         
   7  -2   5        235.55        242.56        15.01 o                         
   8  -2   5          0.03          1.88        16.53 o                         
  -8  -1   5         73.13         92.13        18.14 o                         
  -7  -1   5         33.96         39.21        14.70 o                         
  -6  -1   5          0.05          1.36         4.58 o                         
  -5  -1   5          1.58         -1.55         7.20 o                         
  -4  -1   5        152.46        138.86         5.43 o                         
  -3  -1   5        340.08        314.75         5.98 o                         
  -2  -1   5        317.74        334.68         5.69 o                         
  -1  -1   5        389.66        376.52         5.69 o                         
   0  -1   5        619.77        575.76         6.17 o                         
   1  -1   5        626.72        595.51         7.49 o                         
   2  -1   5        482.65        476.35         6.22 o                         
   3  -1   5         25.03         41.14         2.90 o                         
   4  -1   5        273.37        272.17        10.31 o                         
   5  -1   5        243.70        247.35        13.09 o                         
   6  -1   5        173.52        170.68        11.96 o                         
   7  -1   5         33.31         46.66        12.47 o                         
   8  -1   5         63.39         65.05        10.90 o                         
  -8   0   5        273.59        252.94        15.36 o                         
  -7   0   5          9.96         13.46         5.52 o                         
  -6   0   5        146.07        141.64         7.33 o                         
  -5   0   5        321.99        357.04        10.71 o                         
  -4   0   5        139.56        153.81         4.86 o                         
  -3   0   5         27.18         22.91         2.05 o                         
  -2   0   5        133.59        132.70         3.24 o                         
  -1   0   5         27.56         31.15         1.82 o                         
   0   0   5       2801.38       2740.68        28.20 o                         
   1   0   5        159.65        160.65         3.09 o                         
   2   0   5         64.69         73.61         4.53 o                         
   3   0   5       1137.50       1176.84        15.55 o                         
   4   0   5         57.95         58.29         4.21 o                         
   5   0   5         16.95         32.56         6.18 o                         
   6   0   5         17.11         26.57        10.34 o                         
   7   0   5         32.65         24.74        12.98 o                         
   8   0   5         18.64         19.87        14.80 o                         
  -9   1   5          0.62         12.80         9.50 o                         
  -8   1   5          2.89          3.89         9.38 o                         
  -7   1   5          6.76         12.81         6.87 o                         
  -6   1   5        880.01        819.81        32.45 o                         
  -5   1   5        107.64        117.27         6.82 o                         
  -4   1   5        208.72        186.50         4.88 o                         
  -3   1   5          2.32          4.74         1.67 o                         
  -2   1   5        473.64        449.03         7.98 o                         
  -1   1   5         13.97         15.05         2.06 o                         
   0   1   5         64.35         59.67         2.71 o                         
   1   1   5        596.26        550.41         7.88 o                         
   2   1   5          1.84          4.07         1.60 o                         
   3   1   5         94.88         97.00         3.88 o                         
   4   1   5        461.60        457.84        12.40 o                         
   5   1   5        203.10        189.20        13.89 o                         
   6   1   5          8.84          3.85         8.92 o                         
   7   1   5         68.87         86.80        17.24 o                         
   8   1   5          7.57         10.43        10.24 o                         
  -9   2   5          5.11         -0.77         8.01 o                         
  -8   2   5          0.13         -4.62         5.64 o                         
  -7   2   5          0.04          5.27         8.72 o                         
  -6   2   5        185.44        177.49        17.95 o                         
  -5   2   5         94.48         93.49        13.38 o                         
  -4   2   5         22.56         23.16         3.45 o                         
  -3   2   5         78.51         92.93         5.92 o                         
  -2   2   5        176.56        162.41         7.22 o                         
  -1   2   5          1.00          0.89         1.49 o                         
   0   2   5        146.32        159.26         4.29 o                         
   1   2   5        249.12        260.54         5.80 o                         
   2   2   5        140.90        136.03         4.54 o                         
   3   2   5          6.14          9.44         2.74 o                         
   4   2   5         13.89         19.77         3.97 o                         
   5   2   5        448.43        426.05        14.19 o                         
   6   2   5         73.73         76.67        11.35 o                         
   7   2   5         17.79         20.96         8.28 o                         
  -9   3   5         62.11         62.11        15.51 o                         
  -8   3   5          0.79         -0.72         7.13 o                         
  -7   3   5         48.64         42.72        10.19 o                         
  -6   3   5         28.83         19.95         5.92 o                         
  -5   3   5         17.06         31.61         5.62 o                         
  -4   3   5        151.00        159.78        13.99 o                         
  -3   3   5        131.65        140.18         7.93 o                         
  -2   3   5        194.97        199.81         6.31 o                         
  -1   3   5        351.00        399.24         6.73 o                         
   0   3   5        735.48        785.62        10.70 o                         
   1   3   5        307.94        348.04         7.29 o                         
   2   3   5         88.54         97.99         4.75 o                         
   3   3   5         15.43         18.98         3.63 o                         
   4   3   5        197.44        194.67         9.81 o                         
   5   3   5         43.53         61.50        20.28 o                         
   6   3   5         15.64         27.15         8.09 o                         
   7   3   5          5.86         -3.23         8.07 o                         
  -8   4   5          0.18         11.22         8.92 o                         
  -7   4   5        240.68        236.23        23.32 o                         
  -6   4   5         48.35         66.11        16.22 o                         
  -5   4   5        818.70        798.11        35.89 o                         
  -4   4   5        290.94        304.96        19.47 o                         
  -3   4   5        490.09        496.04        19.86 o                         
  -2   4   5        323.25        350.01        12.85 o                         
  -1   4   5          0.48          2.03         1.83 o                         
   0   4   5        425.69        431.43         7.27 o                         
   1   4   5         52.06         67.18         6.79 o                         
   2   4   5        437.15        434.39        10.11 o                         
   3   4   5         63.39         70.89         5.01 o                         
   4   4   5         64.94         57.14         8.45 o                         
   5   4   5        279.74        300.22        17.14 o                         
   6   4   5          0.43          0.16         8.53 o                         
   7   4   5         17.35         18.38        12.40 o                         
  -8   5   5          5.94        -11.76        11.76 o                         
  -7   5   5        291.66        327.67        25.96 o                         
  -6   5   5          2.88         18.86        10.34 o                         
  -5   5   5         73.06         75.03        14.20 o                         
  -4   5   5         71.41         71.38        13.18 o                         
  -3   5   5          9.10          2.23         6.69 o                         
  -2   5   5        404.70        402.59        11.54 o                         
  -1   5   5         47.07         64.05         4.07 o                         
   0   5   5          7.28         15.05         3.34 o                         
   1   5   5          7.39         18.08         3.43 o                         
   2   5   5         73.29         70.95         5.26 o                         
   3   5   5         95.91        113.55        14.69 o                         
   4   5   5         30.88         38.60         8.21 o                         
   5   5   5         71.28         66.02         9.97 o                         
   6   5   5        153.31        146.69        14.34 o                         
  -8   6   5         19.01         11.76        18.66 o                         
  -7   6   5         22.84         17.24        12.37 o                         
  -6   6   5        156.28        192.43        24.54 o                         
  -5   6   5         72.92         68.34        16.02 o                         
  -4   6   5         50.32         72.19        13.79 o                         
  -3   6   5        267.97        263.61        20.48 o                         
  -2   6   5        116.09        140.50        14.25 o                         
  -1   6   5        317.80        330.96        10.62 o                         
   0   6   5          6.51          8.46         2.89 o                         
   1   6   5        242.40        259.42        19.75 o                         
   2   6   5        354.70        300.20        13.76 o                         
   3   6   5         33.30         25.92         7.23 o                         
   4   6   5         59.98         39.40         8.38 o                         
   5   6   5          0.05          9.93         7.81 o                         
   6   6   5          9.41          9.12        14.50 o                         
  -8   7   5         35.25         31.64        17.85 o                         
  -7   7   5         25.58         51.10        21.29 o                         
  -6   7   5          0.11         -0.61        10.55 o                         
  -5   7   5         28.68         49.08        13.18 o                         
  -4   7   5         97.54        122.67        20.08 o                         
  -3   7   5         31.09         32.04        10.34 o                         
  -2   7   5          1.97          8.44         3.49 o                         
  -1   7   5          4.07          7.64         4.99 o                         
   0   7   5       1018.59        898.23        18.35 o                         
   1   7   5          8.30         13.44         4.19 o                         
   2   7   5       1175.49       1064.56        31.40 o                         
   3   7   5        148.46        133.20        17.03 o                         
   4   7   5         74.13         71.11        10.53 o                         
   5   7   5         10.81         10.97         8.46 o                         
  -7   8   5          4.41         22.92        14.40 o                         
  -6   8   5          0.24         20.08        15.21 o                         
  -5   8   5          3.71         -0.61        11.96 o                         
  -4   8   5          0.03         13.18        11.76 o                         
  -3   8   5        110.03        132.00        19.06 o                         
  -2   8   5          1.30          1.30         4.06 o                         
  -1   8   5          3.45         21.09         5.46 o                         
   0   8   5         53.19         34.47        10.14 o                         
   1   8   5         14.20         19.83        11.46 o                         
   2   8   5         11.19         20.74         7.48 o                         
   3   8   5          1.31         -6.43         6.43 o                         
   4   8   5          7.37          9.44         8.01 o                         
  -7   9   5          6.05          3.45        16.83 o                         
  -6   9   5          2.40          7.10        13.79 o                         
  -5   9   5         60.54         86.59        19.67 o                         
  -4   9   5         71.07        103.00        18.45 o                         
  -3   9   5         84.15        109.89        19.67 o                         
  -2   9   5         48.36         69.57        16.63 o                         
  -1   9   5         43.01         34.47         9.13 o                         
   0   9   5         19.06          2.64         8.11 o                         
   1   9   5          3.16         18.35         6.15 o                         
   2   9   5         36.33         39.48         8.17 o                         
   3   9   5          0.51         -2.19         7.10 o                         
  -6  10   5          2.90        -15.01        15.01 o                         
  -5  10   5         19.88         29.41        16.22 o                         
  -3  10   5         13.27         29.61        11.76 o                         
  -2  10   5          0.46         -1.37         6.39 o                         
   0  10   5          7.96          7.50         9.73 o                         
   1  10   5         15.16         42.59        11.36 o                         
   2  10   5         15.57         16.67         9.18 o                         
  -4  11   5         12.24         23.73        14.20 o                         
  -3  11   5         20.79          2.43        14.20 o                         
  -2  11   5         23.13         25.55        11.15 o                         
  -1  11   5          4.55         -4.26         9.53 o                         
   0  11   5         30.51         26.77        10.34 o                         
   2 -13   6          6.47         13.38        14.80 o                         
  -2 -12   6          4.64         -4.87        14.40 o                         
  -1 -12   6         16.18         25.36         8.14 o                         
   0 -12   6          0.66          7.29         7.22 o                         
   1 -12   6         34.99         43.43        10.65 o                         
   2 -12   6         38.56         71.34        11.37 o                         
   3 -12   6         86.42        120.35        12.75 o                         
   4 -12   6         36.57         31.58         9.06 o                         
  -3 -11   6         29.39         32.65        12.17 o                         
  -2 -11   6         55.68         71.18        15.41 o                         
  -1 -11   6         10.75          9.33        13.38 o                         
   0 -11   6        254.07        254.89        55.86 o                         
   1 -11   6          8.26          1.03         7.10 o                         
   2 -11   6        521.45        466.54        23.12 o                         
   3 -11   6         50.15         55.02         8.80 o                         
   4 -11   6         18.90         29.66         8.11 o                         
  -4 -10   6          5.83          9.59         9.76 o                         
  -3 -10   6         27.13         34.87        21.09 o                         
  -2 -10   6          3.82         17.76         7.71 o                         
  -1 -10   6         55.23         89.23        18.86 o                         
   0 -10   6         70.92        104.94        10.47 o                         
   1 -10   6          0.38          3.75         4.57 o                         
   2 -10   6          0.16          9.72         5.46 o                         
   3 -10   6        163.21        157.96        14.20 o                         
   4 -10   6        102.56         94.84        15.30 o                         
   5 -10   6         22.80         15.41         9.13 o                         
   6 -10   6          2.04         -6.08         7.71 o                         
  -5  -9   6         43.27         65.71        15.82 o                         
  -4  -9   6        204.35        232.01        19.47 o                         
  -3  -9   6        176.21        229.74        24.94 o                         
  -2  -9   6        315.94        311.45        19.67 o                         
  -1  -9   6          7.65         10.56         5.31 o                         
   0  -9   6          0.03          6.22         4.09 o                         
   1  -9   6        284.82        288.15        14.96 o                         
   2  -9   6         25.20         34.18         6.53 o                         
   3  -9   6        364.94        348.97        14.80 o                         
   4  -9   6          1.56          5.52         4.90 o                         
   5  -9   6         63.95         71.18        12.78 o                         
   6  -9   6          8.68         10.55         9.53 o                         
   7  -9   6          2.96         -1.08         6.26 o                         
  -6  -8   6         29.91         20.43        11.02 o                         
  -5  -8   6         10.01         24.35         9.43 o                         
  -4  -8   6        218.25        239.15        16.15 o                         
  -3  -8   6         80.22        100.74        14.49 o                         
  -2  -8   6         43.91         67.43         6.86 o                         
  -1  -8   6       1045.13       1028.12        30.32 o                         
   0  -8   6          1.57          4.52         5.21 o                         
   1  -8   6          7.88         14.80         3.96 o                         
   2  -8   6        134.77        152.26         9.06 o                         
   3  -8   6         58.63         79.90         8.55 o                         
   4  -8   6         87.91        105.23        12.78 o                         
   5  -8   6          5.49          8.89         4.66 o                         
   6  -8   6          6.82         20.32         8.01 o                         
  -6  -7   6        323.25        306.87        18.70 o                         
  -5  -7   6         16.01          6.66         9.63 o                         
  -4  -7   6         49.89         58.81        11.10 o                         
  -3  -7   6         56.52         70.42        16.32 o                         
  -2  -7   6        375.03        375.46        12.11 o                         
  -1  -7   6         89.03        101.43         6.54 o                         
   0  -7   6         19.54         22.87        11.15 o                         
   1  -7   6          5.67         20.57         4.21 o                         
   2  -7   6        348.72        317.31        12.33 o                         
   3  -7   6         45.90         58.37         7.19 o                         
   4  -7   6         66.59         60.64         7.87 o                         
   5  -7   6        121.72        135.65        14.80 o                         
   6  -7   6         99.22         91.22         9.72 o                         
   7  -7   6         18.10         25.55        14.80 o                         
   8  -7   6          0.69        -13.38        13.38 o                         
  -7  -6   6        243.95        221.96        20.17 o                         
  -6  -6   6         29.48         24.98         9.06 o                         
  -5  -6   6          4.56          1.79         9.63 o                         
  -4  -6   6         14.84         10.03         5.48 o                         
  -3  -6   6         60.20         63.47         6.46 o                         
  -2  -6   6          8.32         16.99         3.57 o                         
  -1  -6   6         37.44         54.54         4.33 o                         
   0  -6   6          0.85          4.35         3.49 o                         
   1  -6   6         33.93         47.43         4.56 o                         
   2  -6   6        164.27        179.35         8.69 o                         
   3  -6   6         67.94        104.35         7.06 o                         
   4  -6   6          2.71         12.52         2.96 o                         
   5  -6   6         23.59         13.58         4.92 o                         
   6  -6   6         31.05         55.77        12.57 o                         
   7  -6   6          0.39          0.81         9.94 o                         
   8  -6   6         66.09         91.26        16.22 o                         
  -7  -5   6         33.02         30.47         8.59 o                         
  -6  -5   6          0.73         18.66        11.15 o                         
  -5  -5   6         18.45         15.73         6.82 o                         
  -4  -5   6          3.09          4.11         4.87 o                         
  -3  -5   6         17.45         22.21         3.91 o                         
  -2  -5   6         89.27        107.68         6.41 o                         
  -1  -5   6         18.16         28.84         3.35 o                         
   0  -5   6        230.85        262.59         8.06 o                         
   1  -5   6        102.86        103.21         5.33 o                         
   2  -5   6         63.76         67.97         5.18 o                         
   3  -5   6         33.00         54.04         4.84 o                         
   4  -5   6         72.01         75.57         7.91 o                         
   5  -5   6         93.91         92.27        15.82 o                         
   6  -5   6         21.95         24.74         9.53 o                         
   7  -5   6         19.26         11.56         8.92 o                         
   8  -5   6          8.83         12.72         8.42 o                         
  -8  -4   6          1.98          7.38        10.56 o                         
  -7  -4   6          1.71          8.17         6.64 o                         
  -6  -4   6         52.70         71.38        15.01 o                         
  -5  -4   6         15.58         12.53         8.92 o                         
  -4  -4   6          0.02          8.25         7.04 o                         
  -3  -4   6        152.17        152.50         6.41 o                         
  -2  -4   6         13.47         13.19         3.04 o                         
  -1  -4   6       3174.70       3261.53        45.94 o                         
   0  -4   6        249.68        266.05         5.72 o                         
   1  -4   6       2382.05       2423.57        49.16 o                         
   2  -4   6        167.05        160.65         5.14 o                         
   3  -4   6         37.00         39.23         3.53 o                         
   4  -4   6         29.75         33.24         5.55 o                         
   5  -4   6         55.91         48.06        10.34 o                         
   6  -4   6         76.38        123.28        15.82 o                         
   7  -4   6          0.58         -1.22         9.94 o                         
   8  -4   6          4.60         15.35        10.85 o                         
  -8  -3   6         25.48         15.22         8.69 o                         
  -7  -3   6          0.44         10.08         7.05 o                         
  -6  -3   6         18.76         16.52         6.38 o                         
  -5  -3   6         49.18         41.31         6.18 o                         
  -4  -3   6         15.72         31.41         4.15 o                         
  -3  -3   6         25.85         39.99         5.09 o                         
  -2  -3   6         42.58         44.97         3.65 o                         
  -1  -3   6         37.81         61.78         3.97 o                         
   0  -3   6        227.90        252.24         5.25 o                         
   1  -3   6         17.95         16.16         1.88 o                         
   2  -3   6         11.32         26.81         2.09 o                         
   3  -3   6          1.03         19.22         2.26 o                         
   4  -3   6        355.17        345.13        12.18 o                         
   5  -3   6         76.39         98.56        12.98 o                         
   6  -3   6        564.51        503.90        26.57 o                         
   7  -3   6         58.19         69.56        13.59 o                         
   8  -3   6         55.58         40.16         9.82 o                         
  -8  -2   6          1.11          8.28        12.27 o                         
  -7  -2   6         35.88         43.20        12.98 o                         
  -6  -2   6          7.60         12.07         4.65 o                         
  -5  -2   6        377.73        366.38        10.17 o                         
  -4  -2   6          5.10          9.55         2.43 o                         
  -3  -2   6         23.13         22.36         3.07 o                         
  -2  -2   6        116.41        119.17         5.16 o                         
  -1  -2   6       1080.88       1027.85        16.28 o                         
   0  -2   6        230.68        230.95         3.66 o                         
   1  -2   6        288.86        287.51         3.93 o                         
   2  -2   6        208.94        232.80         4.29 o                         
   3  -2   6        116.13        112.90         3.54 o                         
   4  -2   6        103.48        112.08         5.49 o                         
   5  -2   6        111.40        128.18         9.67 o                         
   6  -2   6         91.22         96.47         7.87 o                         
   7  -2   6        259.17        264.76        15.27 o                         
   8  -2   6         18.91         16.62         8.15 o                         
  -8  -1   6         19.23         26.62         8.57 o                         
  -7  -1   6         23.82         21.07         5.43 o                         
  -6  -1   6          7.35         22.36         5.69 o                         
  -5  -1   6          0.69          1.56         2.73 o                         
  -4  -1   6        728.96        741.21        11.43 o                         
  -3  -1   6        612.72        605.63         8.56 o                         
  -2  -1   6        137.84        150.45         3.68 o                         
  -1  -1   6       1906.95       1869.41        21.54 o                         
   0  -1   6      15940.99      15686.67       135.16 o                         
   1  -1   6        336.03        372.78         5.13 o                         
   2  -1   6       1562.17       1514.69        17.18 o                         
   3  -1   6        526.57        521.58         9.19 o                         
   4  -1   6        430.23        410.46        12.12 o                         
   5  -1   6        211.39        202.77        15.21 o                         
   6  -1   6        214.55        201.13        12.91 o                         
   7  -1   6         58.64         36.30        14.20 o                         
   8  -1   6          4.60          7.71        15.82 o                         
  -8   0   6        114.48        101.67         9.76 o                         
  -7   0   6         65.41         87.20        20.88 o                         
  -6   0   6        148.24        166.40         7.94 o                         
  -5   0   6         82.01         82.25        11.25 o                         
  -4   0   6         11.94         17.07         2.50 o                         
  -3   0   6        144.71        153.97         3.63 o                         
  -2   0   6        493.54        490.53         7.31 o                         
  -1   0   6          4.85          9.29         1.84 o                         
   0   0   6       1454.41       1355.34        14.12 o                         
   1   0   6       3842.26       3979.89        41.32 o                         
   2   0   6         26.93         28.21         2.11 o                         
   3   0   6        126.50        147.20         4.20 o                         
   4   0   6          0.88          5.19         3.23 o                         
   5   0   6         25.76         12.96         4.36 o                         
   6   0   6          6.85         18.05        11.56 o                         
   7   0   6         11.60         14.40        13.59 o                         
   8   0   6          0.49          8.05         9.12 o                         
  -9   1   6          4.93          4.04        10.34 o                         
  -8   1   6          1.37         -5.55        13.18 o                         
  -7   1   6         12.67          4.09         6.65 o                         
  -6   1   6          1.64          3.41         3.64 o                         
  -5   1   6          2.64          3.25         2.81 o                         
  -4   1   6        319.83        330.53         7.83 o                         
  -3   1   6         52.93         68.55         3.19 o                         
  -2   1   6          7.39         16.78         1.77 o                         
  -1   1   6         10.19          6.93         1.50 o                         
   0   1   6        534.03        529.86         6.86 o                         
   1   1   6        245.97        225.69         4.52 o                         
   2   1   6        135.99        124.69         3.67 o                         
   3   1   6         92.67        108.40         4.32 o                         
   4   1   6         69.07         75.86         5.43 o                         
   5   1   6          1.40          3.78         4.57 o                         
   6   1   6         91.57         59.62        13.79 o                         
   7   1   6          2.44          0.00        11.76 o                         
  -9   2   6         17.61         12.12         8.79 o                         
  -8   2   6          5.38         -5.87         5.87 o                         
  -7   2   6         49.29         48.76         9.94 o                         
  -6   2   6          0.00          3.33         5.35 o                         
  -5   2   6          4.44          4.33         4.07 o                         
  -4   2   6          2.56          4.07         2.59 o                         
  -3   2   6        137.82        132.50         4.20 o                         
  -2   2   6        361.91        399.97         9.58 o                         
  -1   2   6        304.39        292.02         7.30 o                         
   0   2   6        363.91        391.11         6.56 o                         
   1   2   6         98.73         93.33         3.98 o                         
   2   2   6         65.28         85.75         4.08 o                         
   3   2   6          2.39          1.97         2.24 o                         
   4   2   6        141.36        136.38         7.77 o                         
   5   2   6         27.30         39.00         6.51 o                         
   6   2   6          9.05          5.55         6.92 o                         
   7   2   6         73.48         95.31        17.64 o                         
  -8   3   6         36.16         42.21         8.75 o                         
  -7   3   6          0.96          1.56         7.50 o                         
  -6   3   6         15.37         22.45        10.24 o                         
  -5   3   6          2.59          8.36         4.15 o                         
  -4   3   6         55.49         68.95        11.56 o                         
  -3   3   6         92.98        123.50        11.96 o                         
  -2   3   6          9.88         20.84         3.26 o                         
  -1   3   6         30.54         64.77         3.21 o                         
   0   3   6          1.48          1.83         1.79 o                         
   1   3   6         10.62         24.63         2.69 o                         
   2   3   6         21.40         24.33         2.97 o                         
   3   3   6          5.94         17.14         3.30 o                         
   4   3   6         34.29         48.86         7.45 o                         
   5   3   6          0.10         -1.01         8.72 o                         
   6   3   6         65.86         96.35        12.17 o                         
   7   3   6          0.00          7.07         8.42 o                         
  -8   4   6         76.27         86.24        10.98 o                         
  -7   4   6         10.28          2.43        11.76 o                         
  -6   4   6         29.66         43.60        12.57 o                         
  -5   4   6        930.45        824.28        37.31 o                         
  -4   4   6         31.26         41.78         9.73 o                         
  -3   4   6       1441.11       1456.93        51.31 o                         
  -2   4   6         70.49         74.17         4.78 o                         
  -1   4   6        174.90        207.57         4.76 o                         
   0   4   6         17.48         22.20         2.34 o                         
   1   4   6        275.47        286.94         7.60 o                         
   2   4   6         65.25         67.97         5.00 o                         
   3   4   6       1145.62       1136.05        26.47 o                         
   4   4   6         24.42         22.30         6.58 o                         
   5   4   6          6.75          6.53         7.58 o                         
   6   4   6         17.23         26.48         9.75 o                         
  -7   5   6         90.37        100.79        19.27 o                         
  -6   5   6        169.48        189.79        23.52 o                         
  -5   5   6        259.54        237.05        31.23 o                         
  -4   5   6         49.79         43.80        11.56 o                         
  -3   5   6          5.14         -1.01         6.49 o                         
  -2   5   6         11.56         12.51         3.24 o                         
  -1   5   6         61.59         86.94         5.32 o                         
   0   5   6          0.01          5.34         2.08 o                         
   1   5   6          0.68         10.85         2.78 o                         
   2   5   6        123.74        126.20         8.39 o                         
   3   5   6         49.14         55.86         8.08 o                         
   4   5   6        197.38        194.26        18.66 o                         
   5   5   6        269.63        314.96        17.71 o                         
   6   5   6         41.87         55.37        11.03 o                         
  -8   6   6         10.48         36.30        17.85 o                         
  -7   6   6         54.30         60.64        17.03 o                         
  -6   6   6          0.63          3.24         9.53 o                         
  -5   6   6        145.71        191.82        22.92 o                         
  -4   6   6        286.05        292.81        41.17 o                         
  -3   6   6        209.23        201.35        17.85 o                         
  -2   6   6         93.88        110.56         6.52 o                         
  -1   6   6          0.02          2.37         3.25 o                         
   0   6   6          0.43          1.60         2.65 o                         
   1   6   6        265.20        234.41        13.00 o                         
   2   6   6         30.27         30.85         7.10 o                         
   3   6   6         11.92         22.10         9.13 o                         
   4   6   6         73.85         86.03        10.97 o                         
   5   6   6          0.84         13.36        10.44 o                         
  -8   7   6          2.39         -1.22        18.66 o                         
  -7   7   6         18.81         36.30        15.01 o                         
  -6   7   6         14.02         21.29        13.59 o                         
  -5   7   6          5.54          5.88        11.56 o                         
  -4   7   6         19.93         12.37         9.94 o                         
  -2   7   6        746.36        618.43        25.14 o                         
  -1   7   6        334.26        283.39        12.61 o                         
   0   7   6        498.97        374.01         9.94 o                         
   1   7   6        230.74        211.57        12.88 o                         
   2   7   6         20.57         11.81         6.55 o                         
   3   7   6         26.41         41.93         8.53 o                         
   4   7   6         14.80         35.43         9.73 o                         
   5   7   6          0.74        -11.76        11.76 o                         
  -7   8   6         50.01         22.92        19.27 o                         
  -5   8   6        208.50        200.14        25.75 o                         
  -4   8   6        210.91        250.23        23.52 o                         
  -3   8   6        172.54        163.43        21.50 o                         
  -2   8   6         47.78         49.25         7.31 o                         
  -1   8   6        115.59        118.69         9.63 o                         
   0   8   6         22.16         44.01        10.34 o                         
   1   8   6         14.26         14.93         7.50 o                         
   2   8   6         25.20         39.95        12.57 o                         
   3   8   6          1.02         -6.71         6.71 o                         
   4   8   6          4.91          3.24        12.37 o                         
  -6   9   6          4.05         11.96        16.63 o                         
  -4   9   6         43.57         27.17        15.41 o                         
  -3   9   6         93.59         87.42        11.75 o                         
  -2   9   6         59.36         51.97         8.69 o                         
  -1   9   6          0.00          5.66        10.75 o                         
   0   9   6          6.75         19.87        10.34 o                         
   1   9   6         10.04         17.52         6.99 o                         
   2   9   6         14.45         23.79         8.21 o                         
   3   9   6          0.55         16.63        11.56 o                         
  -5  10   6          3.58         24.34        17.44 o                         
  -4  10   6          0.96         33.26        17.44 o                         
  -3  10   6         46.27         55.36        17.64 o                         
  -2  10   6         21.02         29.35        14.40 o                         
  -1  10   6          3.14         15.41         9.53 o                         
   0  10   6          8.79         12.37        10.55 o                         
   1  10   6         11.68         14.40        10.75 o                         
   2  10   6         36.14         40.77         9.53 o                         
  -4  11   6         35.45         54.75        19.47 o                         
  -3  11   6         43.29         36.92        15.21 o                         
  -2  11   6          3.36          9.53         9.13 o                         
  -1  11   6          0.08         -1.22         9.73 o                         
   0  11   6        102.73        104.82        17.85 o                         
  -2 -12   7         36.73         72.80        19.27 o                         
  -1 -12   7        111.03        137.23        29.30 o                         
   0 -12   7          3.40         -1.73        16.43 o                         
   1 -12   7        233.91        246.15        35.08 o                         
   2 -12   7         23.45         24.31         8.43 o                         
   3 -12   7        116.53        172.56        21.70 o                         
   4 -12   7         47.87         48.10        10.44 o                         
  -3 -11   7          0.49          9.94         9.94 o                         
  -2 -11   7        196.70        255.70        24.94 o                         
  -1 -11   7         11.85          9.33        13.38 o                         
   0 -11   7        264.14        298.09        19.87 o                         
   1 -11   7         12.48         28.29         6.40 o                         
   2 -11   7        133.23        177.42        16.02 o                         
   3 -11   7          0.57          1.81         5.58 o                         
   4 -11   7          0.91          7.70         6.90 o                         
   5 -11   7          4.03          7.30         7.71 o                         
  -4 -10   7          2.44          4.20        15.62 o                         
  -3 -10   7          4.71         19.22         8.38 o                         
  -2 -10   7          4.58          3.09         8.62 o                         
  -1 -10   7         27.34         30.01        13.59 o                         
   0 -10   7          1.41          1.60         4.70 o                         
   1 -10   7          4.46          7.90         5.54 o                         
   2 -10   7          4.82          2.03         5.88 o                         
   3 -10   7         12.06         14.10         6.02 o                         
   4 -10   7          1.10          6.30         4.97 o                         
   5 -10   7         61.87         78.28        13.38 o                         
   6 -10   7          0.55         -7.30         7.30 o                         
  -5  -9   7         14.65         11.96        12.37 o                         
  -4  -9   7        213.72        222.68        16.36 o                         
  -3  -9   7         14.26         29.20        12.17 o                         
  -2  -9   7          0.11          0.25         6.49 o                         
  -1  -9   7          0.20         -0.61         8.31 o                         
   0  -9   7         59.32         64.81         8.08 o                         
   1  -9   7         22.59         25.43         4.11 o                         
   2  -9   7         32.97         37.68         6.36 o                         
   3  -9   7          3.03          2.64         4.13 o                         
   4  -9   7        257.27        221.63        16.02 o                         
   5  -9   7         20.03         34.07         9.13 o                         
   6  -9   7         23.56         28.55         8.02 o                         
   7  -9   7          1.06         -0.98         6.19 o                         
  -6  -8   7          0.54         17.52        10.07 o                         
  -5  -8   7          6.26         17.76         8.48 o                         
  -4  -8   7         26.78         26.09         9.01 o                         
  -3  -8   7        240.80        230.49        15.31 o                         
  -2  -8   7        181.01        193.47        10.89 o                         
  -1  -8   7         10.96         19.75         4.01 o                         
   0  -8   7          0.27          8.77         5.59 o                         
   1  -8   7          5.76         10.07         3.05 o                         
   2  -8   7          3.66          0.66         3.75 o                         
   3  -8   7         43.78         52.34         9.33 o                         
   4  -8   7         34.98         42.71         6.52 o                         
   5  -8   7        127.41        139.91        11.57 o                         
   6  -8   7         45.84         45.86         7.60 o                         
   7  -8   7         25.23         41.98        14.60 o                         
  -6  -7   7          0.83         -8.95         8.95 o                         
  -5  -7   7          1.65          3.17         7.11 o                         
  -4  -7   7        186.50        201.54        18.56 o                         
  -3  -7   7         11.48          7.31         5.54 o                         
  -2  -7   7          4.82         12.74         4.16 o                         
  -1  -7   7          0.37         -0.66         2.91 o                         
   0  -7   7         43.66         63.12        17.95 o                         
   1  -7   7         42.78         58.39         6.21 o                         
   2  -7   7         24.31         24.94         8.92 o                         
   3  -7   7          1.77          4.88         3.75 o                         
   4  -7   7          5.98         10.14         5.48 o                         
   5  -7   7         48.59         52.09         7.21 o                         
   6  -7   7         18.63         23.71         6.72 o                         
   7  -7   7         56.99         77.26        16.83 o                         
  -7  -6   7          5.83         -6.42         9.52 o                         
  -6  -6   7          2.45         18.01         8.66 o                         
  -5  -6   7         23.54         28.39        12.57 o                         
  -4  -6   7        221.99        196.80        12.79 o                         
  -3  -6   7        315.89        270.51        10.82 o                         
  -2  -6   7        385.60        367.90        10.05 o                         
  -1  -6   7         26.84         40.24         3.81 o                         
   0  -6   7        111.75        131.86        12.06 o                         
   1  -6   7         92.74        100.93         6.17 o                         
   2  -6   7         32.68         53.85         6.53 o                         
   3  -6   7          9.45         -1.01         4.66 o                         
   4  -6   7         78.90        101.65        18.75 o                         
   5  -6   7        126.48        123.20        14.50 o                         
   6  -6   7         14.54         18.94         5.85 o                         
   8  -6   7         39.44         24.74        11.96 o                         
  -7  -5   7         17.09         32.49         9.35 o                         
  -6  -5   7         12.74         11.98         8.31 o                         
  -5  -5   7         11.93         15.74         7.48 o                         
  -4  -5   7         46.44         55.08         8.52 o                         
  -3  -5   7         57.86         63.73         6.53 o                         
  -2  -5   7          0.98          2.97         2.54 o                         
  -1  -5   7        228.93        197.94        10.04 o                         
   0  -5   7          0.10          4.80         2.39 o                         
   1  -5   7          4.13         12.46         2.64 o                         
   2  -5   7         55.01         65.22         5.35 o                         
   3  -5   7        139.72        139.02         7.52 o                         
   4  -5   7         50.39         58.67         6.66 o                         
   5  -5   7         37.27         36.87         8.92 o                         
   6  -5   7         48.90         57.59        12.37 o                         
   7  -5   7          5.70          1.22         9.94 o                         
   8  -5   7          1.31          8.21         8.51 o                         
  -8  -4   7          9.24          6.89        13.99 o                         
  -7  -4   7          6.09          9.87         8.43 o                         
  -6  -4   7          1.21         18.31         7.60 o                         
  -5  -4   7        535.21        494.68        18.69 o                         
  -4  -4   7        203.42        219.24         8.39 o                         
  -3  -4   7        781.74        809.72        22.87 o                         
  -2  -4   7        493.25        520.49        11.26 o                         
  -1  -4   7       1919.58       1990.87        29.83 o                         
   0  -4   7        432.23        420.00         7.74 o                         
   1  -4   7        345.10        380.84         8.55 o                         
   2  -4   7          0.72         -0.46         1.47 o                         
   3  -4   7          1.50          4.19         2.07 o                         
   4  -4   7          1.69          1.27         3.26 o                         
   5  -4   7         12.75         14.60        12.78 o                         
   6  -4   7        117.81        114.15        16.63 o                         
   7  -4   7        133.03        152.07        18.66 o                         
   8  -4   7         95.74         64.05        10.89 o                         
  -8  -3   7          0.21         -7.08        14.20 o                         
  -7  -3   7         18.93         25.52         6.30 o                         
  -6  -3   7        107.13        146.56        10.00 o                         
  -5  -3   7        351.54        342.23        14.49 o                         
  -4  -3   7        696.07        667.99        14.86 o                         
  -3  -3   7        542.73        518.94        11.59 o                         
  -2  -3   7        112.43        112.28         4.70 o                         
  -1  -3   7         33.02         53.74         3.24 o                         
   0  -3   7        187.56        184.65         4.41 o                         
   1  -3   7       1011.58        984.51        14.13 o                         
   2  -3   7        429.10        400.14         6.29 o                         
   3  -3   7         19.58         28.54         3.25 o                         
   4  -3   7        122.92        139.20         7.44 o                         
   5  -3   7        222.26        184.52        15.21 o                         
   6  -3   7        299.76        279.02        20.68 o                         
   7  -3   7         27.87         28.59        11.76 o                         
   8  -3   7         12.10         11.85        15.13 o                         
  -8  -2   7          0.28          8.65         6.50 o                         
  -7  -2   7        570.35        535.07        27.07 o                         
  -6  -2   7         22.24         30.94         5.00 o                         
  -5  -2   7        274.58        263.83         7.89 o                         
  -4  -2   7          1.01          4.10         2.53 o                         
  -3  -2   7         12.31         12.11         2.35 o                         
  -2  -2   7         40.24         37.50         2.82 o                         
  -1  -2   7         70.11         80.57         3.06 o                         
   0  -2   7        295.18        286.70         4.35 o                         
   1  -2   7        684.37        680.98         7.64 o                         
   2  -2   7        103.34        108.58         3.74 o                         
   3  -2   7        113.95        121.17         3.82 o                         
   4  -2   7          0.44          5.83         2.71 o                         
   5  -2   7        418.97        432.16        16.73 o                         
   6  -2   7          3.18         17.92         7.40 o                         
   7  -2   7          1.93         -6.41         7.15 o                         
   8  -2   7         68.52         58.27        14.80 o                         
  -8  -1   7          0.21         -2.84         6.36 o                         
  -7  -1   7         47.14         43.96         7.99 o                         
  -6  -1   7         94.14        111.60         9.60 o                         
  -5  -1   7        726.05        672.27        18.40 o                         
  -4  -1   7         33.06         47.24         3.32 o                         
  -3  -1   7        381.06        338.42         6.40 o                         
  -2  -1   7         88.41         79.51         2.96 o                         
  -1  -1   7        293.72        335.60         6.17 o                         
   0  -1   7          0.19          2.30         1.34 o                         
   1  -1   7        518.99        571.38         7.74 o                         
   2  -1   7       1853.75       1875.04        19.54 o                         
   3  -1   7        588.59        579.06         9.68 o                         
   4  -1   7       1192.62       1212.41        30.14 o                         
   5  -1   7         11.50         14.90         4.20 o                         
   6  -1   7        157.82        158.97        19.67 o                         
   7  -1   7          1.75         12.17        12.57 o                         
   8  -1   7          8.70         24.39         8.18 o                         
  -8   0   7         15.03         31.35         6.83 o                         
  -7   0   7         12.02         38.57         7.93 o                         
  -6   0   7         73.95         76.40         6.91 o                         
  -5   0   7         17.69         25.45         3.62 o                         
  -4   0   7        271.08        249.24         6.92 o                         
  -3   0   7        148.10        170.30         4.22 o                         
  -2   0   7        271.26        259.53         4.99 o                         
  -1   0   7        965.69       1030.77        15.90 o                         
   0   0   7         11.51         12.35         2.13 o                         
   1   0   7        274.08        327.23         5.63 o                         
   2   0   7         33.51         43.06         2.65 o                         
   3   0   7          0.23          2.20         2.42 o                         
   4   0   7         55.43         66.39         6.09 o                         
   5   0   7         22.37         25.47         6.19 o                         
   6   0   7        138.91        122.47        16.83 o                         
   7   0   7         36.47         47.45        15.21 o                         
   8   0   7          9.83          3.65        14.40 o                         
  -8   1   7         84.02         74.32         8.50 o                         
  -7   1   7         10.03          9.59         5.14 o                         
  -6   1   7         58.93         63.41         5.60 o                         
  -5   1   7         97.30         97.53         5.33 o                         
  -4   1   7         23.38         25.97         3.09 o                         
  -3   1   7          1.10          3.39         1.79 o                         
  -2   1   7       1055.14       1038.28        13.27 o                         
  -1   1   7         54.65         53.49         2.69 o                         
   0   1   7        545.41        545.86         7.24 o                         
   1   1   7        312.87        312.31         7.54 o                         
   2   1   7          0.61          0.42         2.64 o                         
   3   1   7        250.94        237.87         8.23 o                         
   4   1   7         58.10         61.63         5.44 o                         
   5   1   7         16.68         24.96         6.09 o                         
   6   1   7          3.63          6.89        11.15 o                         
   7   1   7         50.70         56.78        16.43 o                         
  -8   2   7         24.93         37.75         7.08 o                         
  -7   2   7        101.22        102.00         8.26 o                         
  -6   2   7         79.72         92.61        11.04 o                         
  -5   2   7         89.75        101.74         6.40 o                         
  -4   2   7         71.80         75.06         3.73 o                         
  -3   2   7        388.86        377.39         7.43 o                         
  -2   2   7         57.36         63.57         3.07 o                         
  -1   2   7          1.72          3.59         1.41 o                         
   0   2   7          3.82          4.49         1.68 o                         
   1   2   7        527.26        504.28         8.18 o                         
   2   2   7         36.53         42.67         3.49 o                         
   3   2   7        358.68        379.07         7.81 o                         
   4   2   7         69.40         69.20         7.27 o                         
   5   2   7          3.45         19.43         6.90 o                         
   6   2   7          5.20         10.39         8.06 o                         
   7   2   7          7.50        -12.37        12.37 o                         
  -8   3   7          0.06          1.51         6.83 o                         
  -7   3   7         54.52         65.29        16.93 o                         
  -6   3   7         23.36         33.68         8.72 o                         
  -5   3   7        321.10        283.03        12.27 o                         
  -4   3   7        226.93        202.13         7.58 o                         
  -3   3   7        227.78        213.79         7.11 o                         
  -2   3   7        334.81        332.12         9.76 o                         
  -1   3   7         81.28         80.54         3.98 o                         
   0   3   7        129.00        129.23         4.66 o                         
   1   3   7        196.19        189.78         5.73 o                         
   2   3   7        129.35        143.56         5.60 o                         
   3   3   7          0.28         -1.47         4.26 o                         
   4   3   7          0.53          6.09         5.00 o                         
   5   3   7         18.10         18.45        10.34 o                         
   6   3   7        180.99        165.11        21.29 o                         
   7   3   7         24.76         24.74        28.59 o                         
  -8   4   7          3.87          6.94         7.32 o                         
  -7   4   7         34.42         54.96        14.60 o                         
  -6   4   7         13.17          4.46         7.91 o                         
  -5   4   7          9.47          8.31         7.91 o                         
  -4   4   7          0.50         -6.69         6.69 o                         
  -3   4   7          3.12         10.17         2.98 o                         
  -2   4   7        119.97        119.62         6.46 o                         
  -1   4   7          3.25         10.46         2.55 o                         
   0   4   7          1.69          4.40         1.98 o                         
   1   4   7        706.39        739.95        14.81 o                         
   2   4   7        289.11        265.76         8.75 o                         
   3   4   7          1.90          3.94         5.60 o                         
   4   4   7          1.31          5.48         8.52 o                         
   5   4   7          6.45         12.38         8.24 o                         
   6   4   7          0.44         32.32         9.45 o                         
  -8   5   7          0.14         24.34        16.22 o                         
  -7   5   7         18.12         -1.62        11.96 o                         
  -6   5   7        101.18        120.03        19.67 o                         
  -5   5   7         29.37          6.29         9.33 o                         
  -4   5   7         99.90         83.96        14.80 o                         
  -2   5   7        378.25        369.73        11.82 o                         
  -1   5   7        116.19        123.19         7.76 o                         
   0   5   7         14.08         23.84         3.26 o                         
   1   5   7         63.19         60.74         4.92 o                         
   2   5   7         56.73         54.11         7.45 o                         
   3   5   7        618.57        595.30        33.77 o                         
   4   5   7          0.07          1.08         6.50 o                         
   5   5   7         51.02         66.60        13.28 o                         
   6   5   7          5.85         19.29        15.62 o                         
  -8   6   7         87.80         58.61        21.50 o                         
  -7   6   7        165.09        191.42        26.77 o                         
  -6   6   7         31.74         40.36        13.99 o                         
  -5   6   7         50.94         61.45        14.80 o                         
  -4   6   7         52.40         28.19        12.78 o                         
  -3   6   7        127.91        131.59        18.25 o                         
  -2   6   7        196.02        213.88        21.50 o                         
  -1   6   7         61.73         72.03         6.16 o                         
   0   6   7        110.68         99.19         5.19 o                         
   1   6   7         14.75         13.82         4.21 o                         
   2   6   7          0.02         -0.11         5.65 o                         
   3   6   7         22.10         19.06        10.55 o                         
   4   6   7         57.57         51.33         9.35 o                         
   5   6   7         20.24         20.88        18.96 o                         
  -6   7   7          2.35          6.89        12.98 o                         
  -5   7   7         13.42         36.50        15.82 o                         
  -4   7   7         82.19         67.12        14.20 o                         
  -3   7   7        133.07        120.24        18.25 o                         
  -2   7   7        966.30        863.47        25.79 o                         
  -1   7   7        456.01        386.98        15.29 o                         
   0   7   7        236.65        205.21         7.60 o                         
   1   7   7        100.79         78.12         8.78 o                         
   2   7   7          0.12         10.55         8.52 o                         
   3   7   7          0.84          7.43         7.13 o                         
   4   7   7         11.74         10.03        15.62 o                         
  -7   8   7        207.54        199.33        29.00 o                         
  -6   8   7        103.55        121.25        23.52 o                         
  -5   8   7         82.66         82.94        20.68 o                         
  -4   8   7         32.29         33.66        14.20 o                         
  -3   8   7          7.14         17.17         5.59 o                         
  -2   8   7          9.43         -2.18         5.40 o                         
  -1   8   7         45.65         32.45         7.91 o                         
   0   8   7         55.33         34.47        11.36 o                         
   1   8   7         32.88         44.39         9.13 o                         
   2   8   7         17.63         13.58         7.31 o                         
   3   8   7        104.79        117.59        11.92 o                         
   4   8   7          8.23          3.42        10.08 o                         
  -6   9   7         21.79         15.41        14.60 o                         
  -5   9   7         16.66         34.68        18.25 o                         
  -4   9   7         31.03         20.28        13.18 o                         
  -3   9   7         11.63          7.32         5.71 o                         
  -2   9   7         15.09         13.67         6.68 o                         
  -1   9   7         88.44         95.49        12.66 o                         
   0   9   7          0.14         19.06         9.33 o                         
   1   9   7        101.63         94.03        24.63 o                         
   2   9   7         63.36         48.65         9.52 o                         
   3   9   7         48.75         49.87        10.74 o                         
  -5  10   7         16.76          7.30        16.22 o                         
  -4  10   7          0.38         -7.10        16.63 o                         
  -3  10   7        137.86        174.99        33.87 o                         
  -2  10   7          9.67         18.97         7.32 o                         
  -1  10   7          3.74          6.49         9.53 o                         
   0  10   7          0.38          6.08         8.52 o                         
   1  10   7         39.14         32.85        13.79 o                         
  -3  11   7          0.02         -2.60         7.91 o                         
  -2  11   7        150.53        125.91        16.22 o                         
  -1  11   7        117.58         84.16        15.62 o                         
  -2 -12   8          0.06        -13.99        13.99 o                         
  -1 -12   8         53.84         69.83        10.24 o                         
   0 -12   8         17.17         37.25        10.53 o                         
   1 -12   8          8.94         24.66         7.06 o                         
   2 -12   8          5.98          7.61         6.37 o                         
   3 -12   8         79.80         83.27        10.97 o                         
   4 -12   8         18.75         22.19         7.98 o                         
  -3 -11   8          1.23         21.70        10.95 o                         
  -2 -11   8        170.95        204.60        24.34 o                         
  -1 -11   8          0.08          6.08        12.57 o                         
   0 -11   8         63.27         85.66        19.56 o                         
   1 -11   8         16.25         21.16        11.25 o                         
   2 -11   8         55.52         74.99        19.47 o                         
   3 -11   8         70.72         78.87        15.72 o                         
   4 -11   8         16.68         15.13         6.94 o                         
   5 -11   8         19.43         24.87         8.18 o                         
  -4 -10   8         15.20         28.19        12.37 o                         
  -3 -10   8         34.65         59.55        11.66 o                         
  -2 -10   8         12.72         10.82         7.24 o                         
  -1 -10   8          7.35          5.07        10.55 o                         
   0 -10   8        148.20        139.65        10.65 o                         
   1 -10   8         91.97        102.71         8.69 o                         
   2 -10   8         78.29         74.10        10.34 o                         
   3 -10   8         23.04         31.65        10.44 o                         
   4 -10   8         53.42         39.97         7.79 o                         
   6 -10   8          5.13          6.89         9.94 o                         
  -5  -9   8          1.82         -1.62        11.15 o                         
  -4  -9   8          0.87         -1.15         7.55 o                         
  -3  -9   8         34.86         63.07        15.01 o                         
  -2  -9   8          8.98         12.65        11.15 o                         
  -1  -9   8        582.94        532.24        14.98 o                         
   0  -9   8         88.19         84.54         7.71 o                         
   1  -9   8         96.29        118.60        10.04 o                         
   2  -9   8        640.20        574.67        19.89 o                         
   3  -9   8         89.17        103.48        10.38 o                         
   4  -9   8        149.60        147.73        12.11 o                         
   5  -9   8         64.85         57.80        11.56 o                         
   6  -9   8         33.63         32.45        13.18 o                         
   7  -9   8        126.96        121.79        25.45 o                         
  -6  -8   8        148.16        113.75        14.08 o                         
  -5  -8   8        286.88        269.38        16.66 o                         
  -4  -8   8         31.91         46.06         9.48 o                         
  -3  -8   8        160.56        195.32        15.70 o                         
  -2  -8   8          2.83         -2.74         5.69 o                         
  -1  -8   8          4.98          9.09         3.79 o                         
   0  -8   8        133.06        139.57        10.21 o                         
   1  -8   8        312.75        262.54         8.47 o                         
   2  -8   8        355.82        325.83        13.62 o                         
   3  -8   8        936.77        833.59        24.32 o                         
   4  -8   8        146.06        154.49        10.07 o                         
   5  -8   8        332.02        332.27        15.46 o                         
   6  -8   8         62.55         54.70         8.86 o                         
   7  -8   8          0.25          1.83        10.55 o                         
  -6  -7   8         33.35         27.67        11.09 o                         
  -5  -7   8         13.60         21.56         8.23 o                         
  -4  -7   8         25.38         51.92        17.03 o                         
  -3  -7   8          9.69         26.74         6.72 o                         
  -2  -7   8        136.08        145.32        16.55 o                         
  -1  -7   8         14.05         15.01         3.63 o                         
   0  -7   8         16.92         20.48         4.06 o                         
   1  -7   8          0.38          9.21         3.27 o                         
   2  -7   8          1.67          8.04         3.65 o                         
   3  -7   8          3.78          4.94         4.15 o                         
   4  -7   8          0.00          3.93         4.34 o                         
   5  -7   8         11.32         20.15         5.99 o                         
   6  -7   8         38.84         42.57        13.99 o                         
   7  -7   8         17.20         17.24        13.18 o                         
  -7  -6   8          0.61         -7.27         8.82 o                         
  -6  -6   8          9.13          3.07         8.72 o                         
  -5  -6   8         50.34         40.76        12.57 o                         
  -4  -6   8         92.86        108.41        20.67 o                         
  -3  -6   8         61.78         74.54         8.72 o                         
  -2  -6   8          0.50          3.92         3.52 o                         
  -1  -6   8        229.05        200.97         6.18 o                         
   0  -6   8        197.19        223.85         8.35 o                         
   1  -6   8        467.42        448.10        11.18 o                         
   2  -6   8          0.00         -1.33         2.56 o                         
   3  -6   8        248.59        222.05        10.36 o                         
   4  -6   8         27.93         42.03         8.01 o                         
   5  -6   8         72.45         68.08         8.31 o                         
   6  -6   8         26.63         11.55         6.79 o                         
   7  -6   8         30.25         36.50        11.36 o                         
  -7  -5   8         28.00         41.16         7.86 o                         
  -6  -5   8          0.43         18.15        12.07 o                         
  -5  -5   8         55.20         56.99        13.59 o                         
  -4  -5   8         42.80         49.78        11.26 o                         
  -3  -5   8         86.32        109.77         7.16 o                         
  -2  -5   8         51.07         72.50         5.96 o                         
  -1  -5   8          1.76          2.13         2.56 o                         
   0  -5   8        109.15        104.23         3.87 o                         
   1  -5   8         94.18        101.97         4.44 o                         
   2  -5   8        242.90        217.94         7.92 o                         
   3  -5   8          6.95          7.14         2.78 o                         
   4  -5   8         11.44          9.54         4.77 o                         
   5  -5   8         22.98         23.10         5.01 o                         
   6  -5   8          9.06         16.83         9.13 o                         
   8  -5   8         22.45          9.82        11.02 o                         
  -8  -4   8          1.38         19.06        13.59 o                         
  -7  -4   8         54.83         52.39         7.76 o                         
  -6  -4   8         18.37         46.27         8.32 o                         
  -5  -4   8        180.85        193.59        14.40 o                         
  -4  -4   8          0.19          1.59         3.82 o                         
  -3  -4   8        797.79        787.59        16.17 o                         
  -2  -4   8        618.90        595.36        12.50 o                         
  -1  -4   8        124.64        150.54         4.77 o                         
   0  -4   8         64.40         64.08         3.96 o                         
   1  -4   8         22.05         49.61         3.48 o                         
   2  -4   8        169.92        167.37         6.62 o                         
   3  -4   8          7.39         15.76         2.76 o                         
   4  -4   8        167.66        170.63        13.69 o                         
   5  -4   8        288.00        280.24        18.86 o                         
   6  -4   8          4.92         21.50         9.13 o                         
   7  -4   8         17.31         25.15        11.96 o                         
   8  -4   8        120.83        140.92        22.10 o                         
  -8  -3   8         17.60         25.26         9.23 o                         
  -7  -3   8         49.78         48.84         7.11 o                         
  -6  -3   8         42.26         55.12         7.13 o                         
  -5  -3   8        182.67        193.49         9.63 o                         
  -4  -3   8         85.14         96.87         5.99 o                         
  -3  -3   8        169.80        160.84         5.33 o                         
  -2  -3   8        193.91        211.81         9.32 o                         
  -1  -3   8         19.47         33.51         2.69 o                         
   0  -3   8        179.98        154.21         3.68 o                         
   1  -3   8        490.81        511.55         8.02 o                         
   2  -3   8        178.60        172.77         4.74 o                         
   3  -3   8          2.20          7.77         2.34 o                         
   4  -3   8          2.36          1.91         3.18 o                         
   5  -3   8         57.41         47.25         8.11 o                         
   6  -3   8        102.55        102.39        15.01 o                         
   7  -3   8         47.29         52.75        11.86 o                         
   8  -3   8          8.28         -8.32        28.29 o                         
  -8  -2   8        127.99        129.13        10.33 o                         
  -7  -2   8        279.24        255.66        14.20 o                         
  -6  -2   8         55.25         69.46         6.16 o                         
  -5  -2   8        232.26        224.59         7.68 o                         
  -4  -2   8         22.46         26.13         3.05 o                         
  -3  -2   8        369.97        371.88         7.13 o                         
  -2  -2   8          3.02         10.54         1.91 o                         
  -1  -2   8          2.54          4.43         1.75 o                         
   0  -2   8        304.20        268.70         4.38 o                         
   1  -2   8          0.08          4.45         1.23 o                         
   2  -2   8        778.86        752.15        10.02 o                         
   3  -2   8        296.25        286.78         5.68 o                         
   4  -2   8        102.12        106.10         6.21 o                         
   5  -2   8        129.62        131.60         9.75 o                         
   6  -2   8         46.51         46.85         8.63 o                         
   7  -2   8         28.71         33.87        10.55 o                         
   8  -2   8          3.23          4.50        21.19 o                         
  -8  -1   8        106.30         82.90         8.95 o                         
  -7  -1   8          2.96          5.99         8.11 o                         
  -6  -1   8        125.03        130.21        10.44 o                         
  -5  -1   8        115.18        122.27         5.59 o                         
  -4  -1   8        435.88        440.37         9.16 o                         
  -3  -1   8         20.11         22.65         2.42 o                         
  -2  -1   8        919.57        902.21        12.23 o                         
  -1  -1   8          1.20         -0.06         1.31 o                         
   0  -1   8        660.98        660.74         8.60 o                         
   1  -1   8        329.00        373.97         5.73 o                         
   2  -1   8       1125.53       1175.79        13.38 o                         
   3  -1   8        210.71        231.58         4.82 o                         
   4  -1   8         23.67         30.40         4.25 o                         
   5  -1   8          0.09          5.90         4.30 o                         
   6  -1   8         24.13         34.06         8.26 o                         
   7  -1   8          0.59         -1.01        13.18 o                         
   8  -1   8          0.56        -14.40        14.40 o                         
  -8   0   8         32.59         31.98         7.23 o                         
  -7   0   8          4.35          2.35         9.35 o                         
  -6   0   8          0.15          2.10         4.57 o                         
  -5   0   8        113.74        105.35         6.95 o                         
  -4   0   8        243.72        238.33         5.90 o                         
  -3   0   8       1378.78       1362.91        17.40 o                         
  -2   0   8        164.67        170.89         4.31 o                         
  -1   0   8       4437.61       4584.08        46.78 o                         
   0   0   8        702.75        732.66         8.99 o                         
   1   0   8        730.66        776.42        11.26 o                         
   2   0   8        113.65        128.45         3.55 o                         
   3   0   8        269.62        274.19         5.54 o                         
   4   0   8         44.45         60.36         4.77 o                         
   5   0   8         11.47          5.68         7.30 o                         
   6   0   8          3.80         -3.04        11.36 o                         
   7   0   8         27.15         16.43        13.38 o                         
  -8   1   8         39.16         34.11         8.31 o                         
  -7   1   8          1.63          5.03         4.56 o                         
  -6   1   8         69.16         62.34         5.85 o                         
  -5   1   8         26.79         23.94         3.24 o                         
  -4   1   8        701.33        675.44        36.59 o                         
  -3   1   8         42.71         77.35         4.47 o                         
  -2   1   8        295.87        288.15         5.44 o                         
  -1   1   8          2.15          4.61         1.50 o                         
   0   1   8          6.13         11.80         1.78 o                         
   1   1   8        116.22        126.65         3.72 o                         
   2   1   8         46.08         67.56         3.80 o                         
   3   1   8        204.71        207.52         6.41 o                         
   4   1   8         91.68        100.97         7.01 o                         
   5   1   8         25.81         26.64         5.61 o                         
   6   1   8          7.22         12.17        12.78 o                         
   7   1   8         58.56         76.05        17.03 o                         
  -8   2   8         30.52         33.90        11.76 o                         
  -7   2   8         15.48         20.81         6.82 o                         
  -6   2   8          9.74         19.16         4.39 o                         
  -5   2   8          5.81          8.88         2.86 o                         
  -4   2   8          4.60          7.07         2.53 o                         
  -3   2   8         30.53         37.19         3.44 o                         
  -2   2   8         66.08         83.64         4.06 o                         
  -1   2   8          5.54         14.42         1.99 o                         
   0   2   8        289.64        270.02         6.27 o                         
   1   2   8         61.65         82.92         4.18 o                         
   2   2   8         53.77         57.22         5.30 o                         
   3   2   8          0.74          3.69         2.97 o                         
   4   2   8          0.14          8.79         4.60 o                         
   5   2   8        113.39        113.75        15.21 o                         
   6   2   8        169.70        144.61        13.19 o                         
   7   2   8          8.94          6.08        15.41 o                         
  -8   3   8          0.00         12.58         7.86 o                         
  -7   3   8          0.01         12.08         6.72 o                         
  -6   3   8          0.72         -6.29         7.50 o                         
  -5   3   8         78.88         77.66         6.56 o                         
  -4   3   8          0.35          4.08         3.18 o                         
  -3   3   8         45.63         60.77         5.03 o                         
  -2   3   8         39.04         55.79         8.94 o                         
  -1   3   8        347.83        335.36         6.92 o                         
   0   3   8        380.65        389.76         7.35 o                         
   1   3   8         39.35         44.59         3.76 o                         
   2   3   8        225.37        238.93         7.56 o                         
   3   3   8         15.41          7.91         3.99 o                         
   4   3   8       1147.37       1104.59        32.00 o                         
   5   3   8         87.99        104.82        18.45 o                         
   6   3   8        266.30        290.64        17.91 o                         
  -7   4   8         86.58        106.65        19.27 o                         
  -6   4   8          0.35         -2.23         8.72 o                         
  -5   4   8          4.42         -3.45         8.92 o                         
  -4   4   8        123.50        177.63        20.28 o                         
  -3   4   8        385.44        359.25        15.12 o                         
  -2   4   8          3.30          9.52         4.35 o                         
  -1   4   8       1506.40       1484.59        19.99 o                         
   0   4   8          0.11          3.63         2.61 o                         
   1   4   8        249.97        243.93         8.82 o                         
   2   4   8        394.25        389.60        12.42 o                         
   3   4   8          9.96         20.91         7.00 o                         
   5   4   8         21.78         17.38         8.26 o                         
   6   4   8         18.57         15.10         9.66 o                         
  -8   5   8         33.57          6.49        16.43 o                         
  -7   5   8          9.71         28.39        14.40 o                         
  -6   5   8          4.65          8.31        11.15 o                         
  -5   5   8         69.09        108.07        17.85 o                         
  -4   5   8          0.01          7.71         9.13 o                         
  -3   5   8         19.65         31.73         4.61 o                         
  -2   5   8        133.69        133.21         6.51 o                         
  -1   5   8         59.48         54.45         4.52 o                         
   0   5   8         17.63         30.68         6.02 o                         
   1   5   8        351.71        335.33        11.08 o                         
   2   5   8        394.21        372.49        16.09 o                         
   4   5   8         13.16         19.23         7.36 o                         
   5   5   8         41.82         46.47        10.10 o                         
  -8   6   8         71.29         89.43        21.90 o                         
  -6   6   8         24.82         32.24        12.98 o                         
  -5   6   8         65.94         92.68        16.43 o                         
  -4   6   8         41.83         34.47        11.96 o                         
  -3   6   8         93.34        102.27        10.44 o                         
  -2   6   8        282.86        273.34        10.27 o                         
  -1   6   8         93.01        101.12         7.34 o                         
   0   6   8          4.00          4.17         3.51 o                         
   1   6   8        247.24        219.52        12.57 o                         
   2   6   8         23.15         18.05        10.75 o                         
   3   6   8          1.66         -1.84        13.18 o                         
   4   6   8          6.55         20.98         7.71 o                         
   5   6   8         12.12         -1.42        12.98 o                         
  -7   7   8         16.87         21.29        14.40 o                         
  -6   7   8         81.12         85.78        18.25 o                         
  -5   7   8         20.90         31.84        14.60 o                         
  -4   7   8        535.56        508.75        32.04 o                         
  -3   7   8         41.45         60.75         7.00 o                         
  -2   7   8         21.85         22.80         8.01 o                         
  -1   7   8        166.12        140.91        30.52 o                         
   0   7   8         37.39         47.88         5.02 o                         
   1   7   8         89.48         81.62         9.80 o                         
   2   7   8         10.39         10.34         8.72 o                         
   3   7   8         19.46         12.77         7.60 o                         
   4   7   8          1.78         12.85        13.49 o                         
  -7   8   8         18.23         39.34        19.47 o                         
  -6   8   8         37.11         33.66        18.66 o                         
  -5   8   8         13.45         12.78        14.80 o                         
  -4   8   8         19.08         42.99        13.99 o                         
  -3   8   8          7.41         -0.30         5.54 o                         
  -2   8   8          7.33          4.31         5.85 o                         
  -1   8   8         87.51         95.73        10.18 o                         
   1   8   8          9.38         25.55         9.94 o                         
   2   8   8          0.05         -0.34         6.68 o                         
   3   8   8          0.07         -4.01         8.10 o                         
  -6   9   8         76.05        113.75        24.54 o                         
  -5   9   8         10.22         14.60        15.01 o                         
  -4   9   8         21.00         30.82        16.02 o                         
  -3   9   8          6.36         12.92         7.14 o                         
  -2   9   8          4.99         23.52        13.99 o                         
  -1   9   8         24.71         29.43         9.13 o                         
   0   9   8          0.02         -6.29         7.30 o                         
   1   9   8         38.26         32.66        11.26 o                         
   2   9   8         21.29         52.52        15.21 o                         
  -5  10   8          4.92          9.53        16.02 o                         
  -4  10   8         32.74         36.30        16.43 o                         
  -3  10   8         86.03         88.30        11.32 o                         
  -2  10   8         11.19         17.07         8.25 o                         
  -1  10   8         50.72         56.38        12.98 o                         
   0  10   8          0.59         -5.27         8.92 o                         
   1  10   8        125.35        101.76        35.88 o                         
  -1 -12   9        136.63        175.78        14.11 o                         
   0 -12   9         26.22         27.09         8.77 o                         
   1 -12   9        172.88        178.19        16.42 o                         
   2 -12   9          0.22         17.84         7.60 o                         
   3 -12   9         75.12         87.70        11.16 o                         
   4 -12   9          4.81          2.60         7.37 o                         
  -3 -11   9          4.23          9.13        10.95 o                         
  -2 -11   9        144.64        189.59        24.13 o                         
  -1 -11   9         74.61         99.48        10.14 o                         
   0 -11   9        178.77        200.38        23.51 o                         
   1 -11   9        123.25        168.95        11.94 o                         
   2 -11   9         39.02         40.56         8.14 o                         
   3 -11   9          5.40          8.19         5.96 o                         
   4 -11   9         23.42         49.89        13.18 o                         
   5 -11   9         55.17         33.15         8.59 o                         
  -4 -10   9          0.01          0.41        10.34 o                         
  -3 -10   9        111.51        129.10        13.38 o                         
  -2 -10   9          0.09          0.43         6.89 o                         
  -1 -10   9         57.56         51.71        13.38 o                         
   0 -10   9          1.11          4.15         4.40 o                         
   1 -10   9         31.08         27.91         5.36 o                         
   2 -10   9          4.45         11.50         5.10 o                         
   3 -10   9         11.04         20.25         6.60 o                         
   4 -10   9         12.46          7.73         5.74 o                         
   5 -10   9          0.35         -0.20         7.91 o                         
   6 -10   9         11.22         19.27        11.15 o                         
  -5  -9   9         24.28         36.10        14.20 o                         
  -4  -9   9         23.85         31.11         9.58 o                         
  -3  -9   9          0.17          8.30         7.79 o                         
  -2  -9   9          0.02          1.70         9.94 o                         
  -1  -9   9         16.87         24.85         5.80 o                         
   0  -9   9        144.91        161.15        10.36 o                         
   1  -9   9         24.36         33.54         5.97 o                         
   2  -9   9          8.72         18.71         5.44 o                         
   3  -9   9         11.78          5.67         5.59 o                         
   4  -9   9         14.44         19.13         5.84 o                         
   5  -9   9         39.27         54.75        11.36 o                         
   6  -9   9        130.71        115.32        29.60 o                         
  -6  -8   9        139.56        140.86        27.28 o                         
  -5  -8   9        108.63        109.64        13.13 o                         
  -4  -8   9        138.11        140.79        13.94 o                         
  -3  -8   9          1.66          6.96         7.06 o                         
  -2  -8   9         89.01        107.48        10.50 o                         
  -1  -8   9          1.11          4.37         4.62 o                         
   0  -8   9         47.03         71.94         6.05 o                         
   1  -8   9        334.57        284.49        10.39 o                         
   2  -8   9        149.28        174.38        15.82 o                         
   3  -8   9        119.05        100.29        12.36 o                         
   4  -8   9          7.59         16.06         4.61 o                         
   5  -8   9         24.10         39.75         8.11 o                         
   6  -8   9        219.13        203.58        22.92 o                         
   7  -8   9         25.06         22.51        12.37 o                         
  -6  -7   9         14.87         28.04        11.01 o                         
  -5  -7   9         17.85         25.14        11.05 o                         
  -4  -7   9          2.30         11.96         8.31 o                         
  -3  -7   9         96.28         97.68        10.27 o                         
  -2  -7   9         41.91         57.37         5.37 o                         
  -1  -7   9        125.72        133.99         7.70 o                         
   0  -7   9        165.44        153.29        14.39 o                         
   1  -7   9         37.08         42.02         4.09 o                         
   2  -7   9         85.87         98.53         8.71 o                         
   3  -7   9        354.35        322.08        17.24 o                         
   4  -7   9         77.32         95.88        10.64 o                         
   5  -7   9         48.29         35.27        13.69 o                         
   6  -7   9         55.34         77.86        10.55 o                         
   7  -7   9         75.29         86.80        15.01 o                         
  -7  -6   9         88.83         88.88         9.67 o                         
  -6  -6   9         25.86         30.70         8.60 o                         
  -5  -6   9          5.29          4.89         6.99 o                         
  -4  -6   9        328.86        304.84        15.36 o                         
  -3  -6   9          0.33         11.90         9.02 o                         
  -2  -6   9        184.52        176.25         6.75 o                         
  -1  -6   9        144.63        158.66         7.52 o                         
   0  -6   9         45.99         51.14         4.51 o                         
   1  -6   9        115.96        117.34         5.13 o                         
   2  -6   9          0.14          1.46         3.37 o                         
   3  -6   9         88.97        113.06         8.33 o                         
   4  -6   9        393.08        356.43        16.47 o                         
   5  -6   9          0.01         -1.12         6.79 o                         
   6  -6   9         51.05         55.04        24.03 o                         
   7  -6   9         10.43          8.92        15.41 o                         
  -7  -5   9          1.65         -0.01         6.38 o                         
  -6  -5   9         22.90         36.99         9.16 o                         
  -5  -5   9        133.76        140.53        14.97 o                         
  -4  -5   9         15.57         14.76         5.69 o                         
  -3  -5   9        988.28        975.77        19.37 o                         
  -2  -5   9        179.59        183.15        17.85 o                         
  -1  -5   9        819.33        733.13        12.76 o                         
   0  -5   9        311.12        308.29         6.70 o                         
   1  -5   9         84.08         94.91         4.46 o                         
   2  -5   9        485.95        470.95         9.55 o                         
   3  -5   9         10.58         10.83         3.25 o                         
   4  -5   9        188.21        170.17        10.43 o                         
   5  -5   9         36.20         28.73         5.81 o                         
   6  -5   9         57.26         44.61        13.18 o                         
   7  -5   9          7.03         22.51        11.15 o                         
  -7  -4   9         24.50         18.01        12.94 o                         
  -6  -4   9        195.45        206.20        17.95 o                         
  -5  -4   9          7.77         10.55         5.70 o                         
  -4  -4   9          0.10          5.44         4.51 o                         
  -3  -4   9         24.48         31.91        10.29 o                         
  -2  -4   9        579.48        600.61        12.71 o                         
  -1  -4   9          0.11          3.26         2.02 o                         
   0  -4   9        670.66        620.55         9.72 o                         
   1  -4   9        141.20        141.89         4.04 o                         
   2  -4   9          7.34          4.64         1.69 o                         
   3  -4   9        174.95        164.28         7.41 o                         
   4  -4   9         62.65         67.09         6.17 o                         
   5  -4   9         17.69         15.62         6.89 o                         
   6  -4   9        158.38        186.75        20.89 o                         
  -8  -3   9         18.52         18.76        22.71 o                         
  -7  -3   9          2.82         -5.21         5.21 o                         
  -6  -3   9          3.71         -1.53         8.36 o                         
  -5  -3   9         60.08         73.17         7.61 o                         
  -4  -3   9         15.48         22.94         3.53 o                         
  -3  -3   9        476.32        457.86         9.73 o                         
  -2  -3   9        117.02        107.51         4.89 o                         
  -1  -3   9        267.89        259.69         5.63 o                         
   0  -3   9        753.02        714.79         8.89 o                         
   1  -3   9        146.25        163.93         3.71 o                         
   2  -3   9          8.00          9.29         2.09 o                         
   3  -3   9        243.54        240.32         5.28 o                         
   4  -3   9         35.07         37.92         4.32 o                         
   5  -3   9        378.44        332.38        18.56 o                         
   6  -3   9         41.63         32.43         7.54 o                         
   7  -3   9         77.37         92.44        11.60 o                         
  -8  -2   9         11.69         22.56         6.50 o                         
  -7  -2   9         27.65         27.87         7.58 o                         
  -6  -2   9         13.39         20.94         5.24 o                         
  -5  -2   9         53.99         55.41         5.46 o                         
  -4  -2   9        178.08        178.81         7.06 o                         
  -3  -2   9          1.31          4.21         1.98 o                         
  -2  -2   9         36.42         55.04         3.88 o                         
  -1  -2   9          2.99          6.25         1.50 o                         
   0  -2   9        649.87        689.38         7.98 o                         
   1  -2   9       2100.70       2098.09        21.66 o                         
   2  -2   9         74.18         71.47         2.83 o                         
   3  -2   9        174.04        177.20         5.13 o                         
   4  -2   9          0.09          0.20         2.82 o                         
   5  -2   9         71.01         86.82         7.04 o                         
   6  -2   9         36.98         39.46        11.05 o                         
   7  -2   9          3.84          4.87        10.14 o                         
  -8  -1   9         96.17         84.08         8.53 o                         
  -7  -1   9         57.40         63.79        10.34 o                         
  -6  -1   9         24.31         21.83         5.81 o                         
  -5  -1   9         38.69         59.13         4.47 o                         
  -4  -1   9         12.32         13.01         2.61 o                         
  -3  -1   9          6.40          8.90         2.71 o                         
  -2  -1   9        531.27        563.96         9.61 o                         
  -1  -1   9       1795.50       1872.52        20.77 o                         
   0  -1   9       2784.37       2865.47        28.58 o                         
   1  -1   9       3084.82       3132.59        33.53 o                         
   2  -1   9         53.59         75.37         2.96 o                         
   3  -1   9         16.57         18.17         2.14 o                         
   4  -1   9          3.22          5.84         3.10 o                         
   5  -1   9          2.19          4.93         5.44 o                         
   6  -1   9          9.93         12.10         7.46 o                         
   7  -1   9          5.78         16.22        13.99 o                         
  -8   0   9        237.38        202.69        11.64 o                         
  -7   0   9          0.04         -0.70         4.99 o                         
  -6   0   9        870.26        774.90        22.57 o                         
  -5   0   9        541.68        497.88        13.45 o                         
  -4   0   9        247.25        245.76         6.05 o                         
  -3   0   9        733.62        739.87        12.27 o                         
  -2   0   9        432.45        460.52         7.53 o                         
  -1   0   9        194.21        218.50         4.64 o                         
   0   0   9         88.25         91.22         2.95 o                         
   1   0   9         83.50         99.22         3.84 o                         
   2   0   9        350.61        346.15         6.04 o                         
   3   0   9         10.03         17.80         2.99 o                         
   4   0   9          0.05          5.46         2.96 o                         
   5   0   9         88.94        103.81        16.63 o                         
   7   0   9          9.00         43.80        16.83 o                         
  -8   1   9         33.22         43.86        13.44 o                         
  -7   1   9        168.75        177.17        18.58 o                         
  -6   1   9        406.85        381.19        12.29 o                         
  -5   1   9       1029.95       1001.72        22.44 o                         
  -4   1   9        452.24        418.83         9.95 o                         
  -3   1   9        658.27        659.37        10.41 o                         
  -2   1   9         78.41         82.32         3.26 o                         
  -1   1   9         34.32         41.68         2.57 o                         
   0   1   9          6.62         12.22         1.72 o                         
   1   1   9          6.44         13.95         2.37 o                         
   2   1   9         13.67          9.88         2.27 o                         
   3   1   9        141.84        138.94         5.97 o                         
   4   1   9         15.56         20.07         4.70 o                         
   5   1   9        449.81        433.76        15.04 o                         
   6   1   9        255.64        269.29        25.15 o                         
   7   1   9         18.18         19.06        16.02 o                         
  -8   2   9         50.94         51.61         8.18 o                         
  -7   2   9          8.30          7.12         5.18 o                         
  -6   2   9          5.56         16.63         5.85 o                         
  -5   2   9         73.04         84.57         5.69 o                         
  -4   2   9        141.86        136.58         5.04 o                         
  -3   2   9        206.98        207.69         7.22 o                         
  -2   2   9        537.80        528.56         8.62 o                         
  -1   2   9         67.86         80.06         4.13 o                         
   0   2   9         44.35         56.52         3.11 o                         
   1   2   9         83.97         86.69         5.25 o                         
   2   2   9        125.02        131.64         5.13 o                         
   3   2   9        198.39        198.49         5.90 o                         
   4   2   9         33.34         46.58         6.95 o                         
   5   2   9        176.71        169.30        33.46 o                         
   6   2   9        494.78        502.30        23.73 o                         
  -7   3   9         11.72         18.58         7.13 o                         
  -6   3   9         72.39         87.11         7.51 o                         
  -5   3   9         15.91         17.11         4.31 o                         
  -4   3   9          4.04          9.66         3.01 o                         
  -3   3   9         16.20         28.34         3.35 o                         
  -2   3   9          5.43          8.82         2.73 o                         
  -1   3   9        191.86        179.85         5.48 o                         
   0   3   9          1.47          7.80         2.36 o                         
   1   3   9         43.08         48.93         4.88 o                         
   2   3   9        573.65        536.95        11.23 o                         
   3   3   9         19.03         30.19         5.90 o                         
   4   3   9        572.32        579.21        24.41 o                         
   5   3   9        134.02        140.11        20.28 o                         
   6   3   9        217.84        194.81        16.38 o                         
  -7   4   9          0.94        -10.34        10.34 o                         
  -6   4   9          0.04          4.87        11.56 o                         
  -5   4   9         75.01         68.34        14.40 o                         
  -4   4   9          5.45         13.25         6.01 o                         
  -3   4   9         97.45        102.12         7.14 o                         
  -2   4   9         36.17         43.06         5.01 o                         
  -1   4   9        355.77        361.54         8.29 o                         
   0   4   9        220.03        218.48         7.82 o                         
   1   4   9          4.31         15.79         3.31 o                         
   2   4   9        213.71        218.73        29.61 o                         
   3   4   9         30.54         22.04         6.87 o                         
   4   4   9        162.98        168.10        21.09 o                         
   5   4   9          0.97          3.44         7.73 o                         
   6   4   9         22.50         25.15        12.17 o                         
  -8   5   9         20.65          0.00        13.99 o                         
  -7   5   9         25.07         19.47        14.60 o                         
  -6   5   9        264.19        246.58        24.13 o                         
  -5   5   9         54.10         54.96        14.40 o                         
  -4   5   9          3.98          9.94        10.34 o                         
  -3   5   9        268.71        258.57         9.85 o                         
  -2   5   9          2.75         11.48         8.82 o                         
  -1   5   9        405.61        367.39         8.69 o                         
   0   5   9          4.03          7.68         3.94 o                         
   1   5   9        467.81        451.84        17.43 o                         
   2   5   9         22.00         21.73         6.43 o                         
   4   5   9         26.74         34.73         9.82 o                         
   5   5   9        104.10         93.93        12.11 o                         
  -6   6   9          6.55         32.65        14.60 o                         
  -5   6   9          7.44         14.20        11.15 o                         
  -4   6   9          4.79         -7.91         7.91 o                         
  -3   6   9          0.39          2.07         4.43 o                         
  -2   6   9        544.68        495.32        19.18 o                         
  -1   6   9          0.00          3.07         4.87 o                         
   0   6   9         16.74         15.80         4.55 o                         
   1   6   9         20.82         26.72         7.40 o                         
   2   6   9         98.99         83.19        12.61 o                         
   3   6   9         43.40         42.80         9.52 o                         
   4   6   9         14.42         13.28         7.17 o                         
   5   6   9          6.97         14.40        15.01 o                         
  -7   7   9          2.85        -14.20        14.20 o                         
  -5   7   9         53.71         49.89        16.83 o                         
  -4   7   9        192.23        199.12        25.35 o                         
  -3   7   9        109.94        106.72        10.16 o                         
  -2   7   9         42.13         37.33         6.27 o                         
  -1   7   9        211.47        190.01        11.93 o                         
   0   7   9         44.27         45.70         9.63 o                         
   1   7   9         23.75         42.07         7.35 o                         
   2   7   9         34.37         21.44        16.83 o                         
   3   7   9          0.47          6.42         9.23 o                         
  -6   8   9         96.31         96.12        21.90 o                         
  -4   8   9          9.18         15.01        13.59 o                         
  -3   8   9          2.88         -1.69         9.33 o                         
  -2   8   9        238.18        241.77        14.50 o                         
  -1   8   9          0.98          7.92         6.79 o                         
   0   8   9         60.29         41.14         7.81 o                         
   1   8   9          1.65         13.59         9.13 o                         
   2   8   9         27.86         26.80         8.60 o                         
   3   8   9         44.43         24.72        10.86 o                         
  -6   9   9         81.78         53.33        20.89 o                         
  -5   9   9         87.12        110.71        22.10 o                         
  -4   9   9         16.95         40.76        24.74 o                         
  -3   9   9         29.44         32.04        14.60 o                         
  -2   9   9         15.72         13.86         8.31 o                         
  -1   9   9          3.60         22.59        11.66 o                         
   0   9   9          0.07         -7.91         7.91 o                         
   1   9   9         14.06         18.35         9.02 o                         
   2   9   9        230.77        153.49        19.67 o                         
  -4  10   9         38.92         17.64        16.83 o                         
  -3  10   9          0.92         -6.89         9.33 o                         
  -2  10   9         34.47         36.05        21.09 o                         
  -1  10   9        111.39        104.01        16.02 o                         
   0  10   9        362.43        359.51        26.16 o                         
  -1 -12  10         16.79         11.53         7.78 o                         
   0 -12  10         27.76         28.87         7.67 o                         
   1 -12  10         21.23         46.73        10.02 o                         
   2 -12  10         30.61         40.79         8.99 o                         
   3 -12  10         10.66          7.34         7.91 o                         
   4 -12  10         31.66         31.43        11.76 o                         
  -3 -11  10         97.54        103.97        10.96 o                         
  -2 -11  10         18.28         22.27         7.74 o                         
  -1 -11  10         71.57         68.58        12.19 o                         
   0 -11  10         23.68         27.59        14.91 o                         
   1 -11  10          0.06          4.21         4.91 o                         
   2 -11  10          8.01         15.56         7.80 o                         
   3 -11  10          8.90         15.41        11.15 o                         
   4 -11  10          0.02         -0.43         6.39 o                         
   5 -11  10          0.26         10.49         6.77 o                         
  -4 -10  10         60.85         57.23         9.72 o                         
  -3 -10  10          1.84          2.67         6.80 o                         
  -2 -10  10          0.07          4.37         6.17 o                         
  -1 -10  10         71.69         76.46        12.63 o                         
   0 -10  10        141.48        131.67        10.07 o                         
   1 -10  10        157.59        163.45        11.85 o                         
   2 -10  10        151.67        146.95        15.21 o                         
   3 -10  10         59.30         52.05         8.28 o                         
   4 -10  10         15.04         20.27         7.36 o                         
   5 -10  10        160.12        144.06        13.55 o                         
   6 -10  10          7.47         11.15        11.15 o                         
  -5  -9  10         59.88         83.15        23.41 o                         
  -4  -9  10         83.57         87.49        11.78 o                         
  -3  -9  10         96.70        128.66        13.38 o                         
  -2  -9  10         76.71         80.24        10.50 o                         
  -1  -9  10        152.70        166.01        16.11 o                         
   0  -9  10         28.30         21.59         5.25 o                         
   1  -9  10          0.54          8.95         4.27 o                         
   2  -9  10         34.58         23.12         7.50 o                         
   3  -9  10          7.12          6.54        10.34 o                         
   4  -9  10        142.26        142.86        20.79 o                         
   5  -9  10         25.76         17.24         7.71 o                         
   6  -9  10          0.02         -8.52         8.52 o                         
  -6  -8  10          7.24          4.81        10.32 o                         
  -5  -8  10          0.47         12.47         8.02 o                         
  -4  -8  10         57.83         70.19        10.47 o                         
  -3  -8  10         17.96         13.72         7.70 o                         
  -2  -8  10        312.96        272.77        11.19 o                         
  -1  -8  10        448.34        396.22        12.55 o                         
   0  -8  10          7.45          4.57         7.77 o                         
   1  -8  10        429.01        352.06        11.95 o                         
   2  -8  10        352.37        302.21        13.48 o                         
   3  -8  10        171.44        168.44        11.54 o                         
   4  -8  10        314.30        313.28        19.67 o                         
   5  -8  10         56.66         75.16        11.56 o                         
   6  -8  10          3.89         11.36         8.72 o                         
   7  -8  10          2.59          6.29        10.55 o                         
  -6  -7  10         50.10         46.03        15.51 o                         
  -5  -7  10         17.71         20.49         9.50 o                         
  -4  -7  10         26.10         34.27        11.76 o                         
  -3  -7  10          3.16          5.73         5.63 o                         
  -2  -7  10         67.88         78.96         9.09 o                         
  -1  -7  10          6.21          4.59         2.94 o                         
   0  -7  10        158.08        162.90         6.70 o                         
   1  -7  10         10.05         13.78         3.12 o                         
   2  -7  10          1.58         -1.84         6.79 o                         
   3  -7  10        340.50        304.86        14.78 o                         
   4  -7  10        121.49        120.45        20.45 o                         
   5  -7  10        370.58        330.74        15.23 o                         
   6  -7  10         73.76         79.00         9.49 o                         
   7  -7  10         88.00         98.96        16.83 o                         
  -7  -6  10          0.03         -8.25        10.24 o                         
  -6  -6  10         17.87         22.32         8.08 o                         
  -5  -6  10        155.64        170.82        13.95 o                         
  -4  -6  10         33.36         40.12         8.57 o                         
  -3  -6  10         15.73         15.47         5.84 o                         
  -2  -6  10        116.61        124.44         6.98 o                         
  -1  -6  10         90.58        107.31         5.37 o                         
   0  -6  10        288.92        255.88         6.19 o                         
   1  -6  10          0.45          5.53         2.50 o                         
   2  -6  10          7.93          6.49         7.30 o                         
   3  -6  10          7.67         14.59         4.36 o                         
   4  -6  10        129.35        130.16         7.94 o                         
   5  -6  10          7.30         10.32         4.88 o                         
   6  -6  10        192.52        227.31        22.31 o                         
   7  -6  10         10.32         27.78        11.96 o                         
  -7  -5  10         30.35         29.09         7.62 o                         
  -6  -5  10         28.31         31.26         8.77 o                         
  -5  -5  10         15.65         23.03         7.93 o                         
  -4  -5  10         26.81         27.59         6.67 o                         
  -3  -5  10        114.65        119.70         8.78 o                         
  -2  -5  10          0.85          6.70         3.38 o                         
  -1  -5  10         81.93         92.44         5.54 o                         
   0  -5  10        178.51        177.20         7.95 o                         
   1  -5  10        359.70        361.57         9.51 o                         
   2  -5  10         75.23         76.04         4.22 o                         
   3  -5  10        292.39        289.02        10.73 o                         
   4  -5  10         11.31         13.13         3.73 o                         
   5  -5  10         16.51         16.88         4.85 o                         
   6  -5  10        344.68        339.64        23.73 o                         
   7  -5  10         39.57         27.99        13.59 o                         
  -7  -4  10          0.00          4.67         6.19 o                         
  -6  -4  10         22.24         13.99         9.73 o                         
  -5  -4  10         58.80         64.84         9.58 o                         
  -4  -4  10         29.37         37.62         9.23 o                         
  -3  -4  10          0.09          3.26         3.90 o                         
  -2  -4  10         15.32         30.83         3.93 o                         
  -1  -4  10         15.88         14.83         2.58 o                         
   0  -4  10        228.30        207.27         4.96 o                         
   1  -4  10        693.94        654.68        10.07 o                         
   2  -4  10         50.65         52.76         3.53 o                         
   3  -4  10        555.92        539.20        11.47 o                         
   4  -4  10        541.52        525.18        11.19 o                         
   5  -4  10         59.59         73.82        11.76 o                         
   6  -4  10        757.41        694.91        34.07 o                         
   7  -4  10         72.65         69.56        15.62 o                         
  -8  -3  10          5.00          3.24        13.99 o                         
  -7  -3  10        136.14        115.43        11.14 o                         
  -6  -3  10          3.67          4.95         5.09 o                         
  -5  -3  10         21.01         19.25         4.77 o                         
  -4  -3  10         94.13         92.02         7.75 o                         
  -3  -3  10          5.01          8.22         2.26 o                         
  -2  -3  10        438.55        446.10        10.37 o                         
  -1  -3  10         28.10         25.96         2.22 o                         
   0  -3  10         88.44         94.16         2.91 o                         
   1  -3  10        642.24        637.58         8.38 o                         
   2  -3  10          2.36          7.51         2.04 o                         
   3  -3  10         25.31         31.17         2.97 o                         
   4  -3  10         44.97         43.61         3.71 o                         
   5  -3  10         12.98         24.98         4.72 o                         
   6  -3  10         13.76          9.11        11.05 o                         
   7  -3  10        192.63        201.33        17.17 o                         
  -8  -2  10          0.51          3.80         6.33 o                         
  -7  -2  10        204.86        194.20        12.27 o                         
  -6  -2  10         40.92         54.45         6.76 o                         
  -5  -2  10          1.85          9.33         3.86 o                         
  -4  -2  10          9.32         11.86         2.68 o                         
  -3  -2  10         44.84         44.17         3.18 o                         
  -2  -2  10        723.99        728.95        12.11 o                         
  -1  -2  10        111.33        116.08         3.80 o                         
   0  -2  10       4397.48       4342.53        39.62 o                         
   1  -2  10          4.71          8.00         1.50 o                         
   2  -2  10          3.81          4.83         1.40 o                         
   3  -2  10         21.06         23.54         2.58 o                         
   4  -2  10         70.60         77.67         5.77 o                         
   5  -2  10          1.42         13.91         6.28 o                         
   6  -2  10         23.31         23.62         8.09 o                         
   7  -2  10          0.17         -8.34        19.67 o                         
  -8  -1  10         11.16          4.82         6.87 o                         
  -7  -1  10         53.67         63.39        27.68 o                         
  -6  -1  10          3.48         19.06         8.11 o                         
  -5  -1  10        110.38        121.04         6.83 o                         
  -4  -1  10          5.87         16.17         2.76 o                         
  -3  -1  10        373.27        396.08         7.84 o                         
  -2  -1  10         63.00         74.93         3.44 o                         
  -1  -1  10        196.05        216.24         5.06 o                         
   0  -1  10        106.14        149.84         3.58 o                         
   1  -1  10       1913.18       1868.14        22.07 o                         
   2  -1  10          9.28         21.90         2.30 o                         
   3  -1  10        690.90        661.03        10.87 o                         
   4  -1  10          2.31          3.20         4.62 o                         
   5  -1  10         14.11         30.57         6.87 o                         
   6  -1  10          0.13         -7.39         8.04 o                         
   7  -1  10         13.01         33.66        15.21 o                         
  -8   0  10         15.57         16.16         6.56 o                         
  -7   0  10         14.92          0.84         7.71 o                         
  -6   0  10          0.47          1.43         4.66 o                         
  -5   0  10        562.67        546.24        14.41 o                         
  -4   0  10          0.25          1.02         2.56 o                         
  -3   0  10        284.93        323.09         7.07 o                         
  -2   0  10          4.12          5.37         1.76 o                         
  -1   0  10         37.29         44.49         3.28 o                         
   0   0  10          9.67         14.50         2.30 o                         
   1   0  10         63.27         62.80         3.21 o                         
   2   0  10        129.06        135.87         4.72 o                         
   3   0  10         40.02         41.42         2.98 o                         
   4   0  10        345.93        357.17        14.85 o                         
   5   0  10          2.49          1.22         8.72 o                         
   6   0  10        118.23        132.20        20.89 o                         
   7   0  10          0.04         13.59        16.02 o                         
  -8   1  10         33.57         49.63        10.60 o                         
  -7   1  10         76.92         94.64         8.36 o                         
  -6   1  10        144.20        144.66         8.68 o                         
  -5   1  10         14.80         22.77         3.79 o                         
  -4   1  10         21.30         20.83         3.40 o                         
  -3   1  10        521.11        512.99         8.67 o                         
  -2   1  10          1.18          2.62         1.77 o                         
  -1   1  10          0.93          5.12         1.84 o                         
   0   1  10          0.06          2.17         2.57 o                         
   1   1  10        231.60        224.30         5.44 o                         
   2   1  10          5.16          8.65         3.53 o                         
   3   1  10        126.81        135.80         4.70 o                         
   4   1  10         27.15         34.36         5.63 o                         
   5   1  10         28.66         35.02         8.03 o                         
   6   1  10        214.87        266.45        25.55 o                         
   7   1  10        100.20         80.31        19.06 o                         
  -8   2  10          7.83         10.44         7.65 o                         
  -7   2  10         15.47         35.89         7.31 o                         
  -6   2  10          0.72         -2.35         4.13 o                         
  -5   2  10          1.32          7.59         4.57 o                         
  -4   2  10        223.90        199.43         7.57 o                         
  -3   2  10        113.08        104.10         5.43 o                         
  -2   2  10       1060.90       1013.46        12.98 o                         
  -1   2  10         99.59        104.66         3.56 o                         
   0   2  10         88.22         98.09         4.05 o                         
   1   2  10          2.29          7.91         2.55 o                         
   2   2  10         58.99         77.98         4.67 o                         
   3   2  10         78.84         86.19         9.63 o                         
   4   2  10        617.56        621.88        19.93 o                         
   5   2  10        303.01        287.23        14.76 o                         
   6   2  10        231.59        199.45        32.85 o                         
  -8   3  10          4.04         11.58         7.76 o                         
  -7   3  10          8.18         15.94         5.81 o                         
  -6   3  10          3.73          4.64         6.16 o                         
  -5   3  10         66.25         74.49         5.54 o                         
  -4   3  10        173.77        166.63         7.77 o                         
  -3   3  10        235.61        223.65        11.85 o                         
  -2   3  10         11.16         23.26         3.04 o                         
  -1   3  10        780.72        751.02        11.66 o                         
   0   3  10       1455.90       1413.87        24.98 o                         
   1   3  10        582.74        538.12        13.44 o                         
   2   3  10       1060.68       1031.68        32.40 o                         
   3   3  10       1480.10       1413.97        38.83 o                         
   4   3  10        386.36        301.52        35.28 o                         
   5   3  10        106.92        129.59        13.62 o                         
   6   3  10         58.17         76.07        15.92 o                         
  -8   4  10          1.40          1.42        13.08 o                         
  -7   4  10         79.55         62.26        17.64 o                         
  -6   4  10         42.59         61.04        15.41 o                         
  -5   4  10        268.76        235.00        11.72 o                         
  -4   4  10         29.91          7.71        10.75 o                         
  -3   4  10         16.34         26.08         5.89 o                         
  -2   4  10        189.39        188.29        11.24 o                         
  -1   4  10         78.45         95.36         7.72 o                         
   0   4  10        351.43        342.29         9.95 o                         
   1   4  10         14.61         19.26         4.52 o                         
   2   4  10          5.35         20.00         5.48 o                         
   3   4  10          0.19          1.42        10.95 o                         
   4   4  10        147.09        144.65        13.83 o                         
   5   4  10         24.76         10.57        10.85 o                         
  -8   5  10         31.23         24.74        18.45 o                         
  -7   5  10          5.75          1.83        15.01 o                         
  -6   5  10          7.55          9.13        12.78 o                         
  -5   5  10         30.90         30.22        12.98 o                         
  -4   5  10         66.57         66.53         6.36 o                         
  -3   5  10        601.94        538.39        15.00 o                         
  -2   5  10        221.30        209.05        14.20 o                         
  -1   5  10        773.83        735.88        13.30 o                         
   0   5  10        147.88        140.65         7.82 o                         
   1   5  10         19.40         32.17         6.52 o                         
   2   5  10          3.08          8.31         9.73 o                         
   3   5  10          0.00         -0.18        10.65 o                         
   4   5  10         10.10         14.19         7.66 o                         
   5   5  10         36.66         52.93        15.21 o                         
  -7   6  10          0.03         -1.42        14.20 o                         
  -6   6  10          0.03         -0.81        11.96 o                         
  -5   6  10          0.17         -8.31         9.73 o                         
  -4   6  10         49.75         60.65         8.04 o                         
  -3   6  10          4.29         12.90         5.53 o                         
  -2   6  10          1.48          9.47         5.16 o                         
  -1   6  10         10.57          9.86         4.89 o                         
   0   6  10         95.48         86.28         7.49 o                         
   1   6  10         12.25         14.10         6.38 o                         
   2   6  10         15.98         11.42         6.56 o                         
   3   6  10          0.59          5.60         7.54 o                         
   4   6  10         13.45         16.30        29.10 o                         
  -7   7  10        181.01        167.49        27.58 o                         
  -5   7  10         59.36         74.83        17.44 o                         
  -4   7  10         44.50         55.26         8.04 o                         
  -3   7  10         22.84         21.49         6.85 o                         
  -2   7  10          6.14          7.81         6.14 o                         
  -1   7  10         43.26         54.24         8.32 o                         
   0   7  10         86.11         88.86         8.98 o                         
   1   7  10         40.23         44.67         8.20 o                         
   2   7  10         22.67         20.50         8.31 o                         
   3   7  10          7.70         30.72        14.09 o                         
  -6   8  10         90.41        116.79        24.54 o                         
  -5   8  10         12.11         23.52        16.02 o                         
  -4   8  10        231.94        271.28        18.25 o                         
  -3   8  10         58.45         50.50         8.32 o                         
  -2   8  10         25.72         42.99        18.66 o                         
  -1   8  10          1.09          8.14         6.48 o                         
   0   8  10         85.49         79.38         9.60 o                         
   1   8  10         10.26          8.15         7.91 o                         
   2   8  10        166.98        144.47        20.48 o                         
  -5   9  10         21.94         34.47        16.02 o                         
  -3   9  10          2.38          8.61         7.36 o                         
  -2   9  10         12.85         -4.62         7.36 o                         
  -1   9  10         25.56         39.79        12.57 o                         
   0   9  10          0.01         13.18        11.36 o                         
   1   9  10          0.99         -7.46        14.60 o                         
  -3  10  10         24.24         20.76        17.74 o                         
  -2  10  10         54.42         46.40         9.70 o                         
  -1  10  10         46.43         63.88        14.40 o                         
  -1 -12  11          0.13         46.64        16.43 o                         
   0 -12  11         95.90        117.66        14.13 o                         
   1 -12  11         20.44         17.81         7.73 o                         
   2 -12  11        203.82        200.17        12.96 o                         
   3 -12  11         34.34         33.66        10.55 o                         
  -3 -11  11          1.90         15.09         7.74 o                         
  -2 -11  11          0.08         13.75         6.42 o                         
  -1 -11  11          1.50          8.37         5.88 o                         
   0 -11  11        138.77        171.29        12.58 o                         
   1 -11  11         45.78         65.56        10.63 o                         
   2 -11  11        101.50        124.88        10.99 o                         
   3 -11  11         60.13         67.06        10.04 o                         
   4 -11  11         29.61         21.16         7.68 o                         
   5 -11  11         49.20         83.36        11.26 o                         
  -4 -10  11        185.07        215.58        14.01 o                         
  -3 -10  11         81.25         75.89        12.94 o                         
  -2 -10  11         23.47         19.83         9.46 o                         
  -1 -10  11          2.42         -5.52         7.93 o                         
   0 -10  11          5.86          2.43         4.77 o                         
   1 -10  11          1.28          5.85         4.89 o                         
   2 -10  11         42.82         25.33        11.56 o                         
   3 -10  11         96.96         87.15        10.76 o                         
   4 -10  11        217.61        208.65        21.90 o                         
   5 -10  11         69.29         69.03        10.31 o                         
  -5  -9  11          5.99         -8.11        14.80 o                         
  -4  -9  11         12.58         10.62         8.22 o                         
  -3  -9  11         88.66        138.66        12.80 o                         
  -2  -9  11          4.04         13.92         5.62 o                         
  -1  -9  11          7.80         14.89         5.05 o                         
   0  -9  11          0.34          6.17        11.56 o                         
   1  -9  11        140.75        146.76        10.95 o                         
   2  -9  11         30.59         26.99         5.63 o                         
   3  -9  11        490.32        463.73        25.96 o                         
   4  -9  11         65.52         61.20         9.53 o                         
   5  -9  11         33.69         31.98         9.09 o                         
   6  -9  11          0.44          3.29         8.52 o                         
  -5  -8  11          0.52         -0.72        16.12 o                         
  -4  -8  11         62.61         66.27        10.67 o                         
  -3  -8  11        232.75        239.34        25.55 o                         
  -2  -8  11          7.33         21.14         5.52 o                         
  -1  -8  11        585.76        501.24        17.58 o                         
   0  -8  11          7.34          2.10         3.75 o                         
   1  -8  11         98.33         92.13         8.92 o                         
   2  -8  11        104.88         80.27         9.06 o                         
   3  -8  11          0.00          2.65         4.27 o                         
   4  -8  11         41.90         73.41        15.01 o                         
   5  -8  11         23.75         21.31         6.76 o                         
   6  -8  11         95.40        110.11        20.47 o                         
  -6  -7  11         51.84         44.73        10.18 o                         
  -5  -7  11        146.85        166.59        15.50 o                         
  -4  -7  11        244.94        236.33        15.38 o                         
  -3  -7  11        827.10        715.23        23.94 o                         
  -2  -7  11        361.32        347.89        15.15 o                         
  -1  -7  11        315.83        281.82         9.41 o                         
   0  -7  11          6.70         11.25         3.31 o                         
   1  -7  11         10.23         10.94         4.08 o                         
   2  -7  11          1.17          4.45         3.03 o                         
   3  -7  11         61.53         82.59        12.98 o                         
   4  -7  11          0.54          8.38        10.34 o                         
   5  -7  11         28.78         28.56        11.15 o                         
   7  -7  11          0.72         53.13        14.40 o                         
  -7  -6  11        114.59        113.70        13.35 o                         
  -6  -6  11          0.47         13.53         9.18 o                         
  -5  -6  11         79.94         88.67        15.71 o                         
  -4  -6  11         75.92        107.07        15.44 o                         
  -3  -6  11        155.83        142.65        15.21 o                         
  -2  -6  11        198.96        189.53         8.91 o                         
  -1  -6  11        196.02        180.11         7.99 o                         
   0  -6  11        291.64        271.54         7.18 o                         
   1  -6  11         41.08         40.13         4.17 o                         
   2  -6  11         41.47         50.97         4.53 o                         
   3  -6  11         29.53         32.93         4.90 o                         
   4  -6  11          3.38          2.51        11.15 o                         
   5  -6  11          0.29          4.21         5.98 o                         
   6  -6  11         55.03         74.22        14.80 o                         
   7  -6  11         21.89         15.41        12.37 o                         
  -7  -5  11          9.43         11.07         6.71 o                         
  -6  -5  11         59.87         42.12        17.24 o                         
  -5  -5  11         32.34         31.66        10.87 o                         
  -4  -5  11        134.82        158.79        11.81 o                         
  -3  -5  11          3.54          7.63         5.40 o                         
  -2  -5  11         20.43         41.12         4.74 o                         
  -1  -5  11         62.85         55.43         4.36 o                         
   0  -5  11         10.50         20.34         2.73 o                         
   1  -5  11         46.58         55.26         4.27 o                         
   2  -5  11        195.20        182.03         5.25 o                         
   3  -5  11        164.18        154.81         8.52 o                         
   4  -5  11        849.73        740.06        19.42 o                         
   5  -5  11         15.62         28.28         8.62 o                         
   6  -5  11        300.27        286.12        22.71 o                         
   7  -5  11        197.75        210.89        23.93 o                         
  -7  -4  11         27.26         19.22         6.83 o                         
  -6  -4  11          4.72         11.22         5.56 o                         
  -5  -4  11         18.02         21.82        10.11 o                         
  -4  -4  11         20.47         40.65         6.81 o                         
  -3  -4  11          3.35          8.53         3.76 o                         
  -2  -4  11          0.94          2.72         3.49 o                         
  -1  -4  11        131.77        123.82         7.10 o                         
   0  -4  11          1.26          3.17         1.95 o                         
   1  -4  11         12.08         12.15         2.17 o                         
   2  -4  11        911.07        859.38        14.69 o                         
   3  -4  11         37.06         46.98         3.50 o                         
   4  -4  11        461.91        479.20        17.15 o                         
   5  -4  11         55.69         64.66         7.91 o                         
   6  -4  11        121.88        116.87        12.21 o                         
   7  -4  11          0.08         -3.98        11.86 o                         
  -8  -3  11          2.29         -7.91        11.36 o                         
  -7  -3  11        267.02        276.51        13.22 o                         
  -6  -3  11          0.16         10.34         5.88 o                         
  -5  -3  11        164.71        167.33        11.98 o                         
  -4  -3  11         19.77         18.22         5.85 o                         
  -3  -3  11          0.29         -2.75         4.62 o                         
  -2  -3  11         27.22         37.56         4.38 o                         
  -1  -3  11         13.97         16.35         2.86 o                         
   0  -3  11          0.82          2.75         1.55 o                         
   1  -3  11        400.83        381.64         6.65 o                         
   2  -3  11         14.88         17.67         2.32 o                         
   3  -3  11         33.30         31.23         3.46 o                         
   4  -3  11         64.30         70.46         5.42 o                         
   5  -3  11         35.04         29.49         7.88 o                         
   6  -3  11         25.87         35.16         9.03 o                         
   7  -3  11         83.82         98.57        34.57 o                         
  -8  -2  11          2.85         15.41        13.18 o                         
  -7  -2  11         11.20         16.41         6.96 o                         
  -6  -2  11         68.47         98.09        17.23 o                         
  -5  -2  11         12.61         20.02         4.23 o                         
  -4  -2  11        131.19        135.63         7.17 o                         
  -3  -2  11          0.63          5.71         2.92 o                         
  -2  -2  11         51.49         56.75         3.34 o                         
  -1  -2  11         51.70         69.34         3.32 o                         
   0  -2  11         19.74         33.51         2.14 o                         
   1  -2  11         74.31         78.98         3.42 o                         
   2  -2  11         96.60        100.93         3.97 o                         
   3  -2  11         88.47        100.84         5.42 o                         
   4  -2  11         15.03          8.59         6.21 o                         
   5  -2  11          3.34         17.64        10.75 o                         
   6  -2  11         24.03         19.06        10.14 o                         
   7  -2  11          1.97         10.42        18.86 o                         
  -8  -1  11          0.34          3.28         6.99 o                         
  -7  -1  11          2.81          6.42         6.03 o                         
  -6  -1  11          0.46         10.03         5.28 o                         
  -5  -1  11          6.99         14.10         3.87 o                         
  -4  -1  11        213.12        215.31         6.46 o                         
  -3  -1  11        506.28        476.66         9.47 o                         
  -2  -1  11        246.06        269.11         5.87 o                         
  -1  -1  11         74.62         82.91         3.47 o                         
   0  -1  11         11.69         17.91         2.06 o                         
   1  -1  11          0.76          2.36         2.03 o                         
   2  -1  11          0.15         -1.29         1.76 o                         
   3  -1  11        212.88        205.46         5.95 o                         
   4  -1  11         95.26        106.55        12.47 o                         
   5  -1  11          2.36         11.05        12.07 o                         
   6  -1  11         56.31         36.11        22.41 o                         
   7  -1  11         93.35         57.91        12.53 o                         
  -8   0  11         13.37         -5.51         7.40 o                         
  -7   0  11        109.30        104.49        16.11 o                         
  -6   0  11          0.33          0.83         4.36 o                         
  -5   0  11          0.87          9.75         4.53 o                         
  -4   0  11        209.60        205.88         5.91 o                         
  -3   0  11          0.36          1.57         2.49 o                         
  -2   0  11        262.97        246.99         5.63 o                         
  -1   0  11         38.11         38.17         2.56 o                         
   0   0  11        498.11        514.89         7.68 o                         
   1   0  11          8.80         16.23         2.29 o                         
   2   0  11        196.30        187.05         5.83 o                         
   3   0  11        104.49         97.43         6.01 o                         
   4   0  11        204.46        220.28         9.60 o                         
   6   0  11          0.91         -7.10        12.98 o                         
   7   0  11         68.75         68.34        20.28 o                         
  -8   1  11         34.76         39.76         8.08 o                         
  -7   1  11        104.66         91.89        15.50 o                         
  -6   1  11         32.61         43.22         6.31 o                         
  -5   1  11          2.54         13.20         3.81 o                         
  -4   1  11         47.72         63.86         4.74 o                         
  -3   1  11        186.08        201.92         5.84 o                         
  -2   1  11         14.53         15.76         2.32 o                         
  -1   1  11         21.73         21.37         2.45 o                         
   0   1  11          0.44          3.40         1.87 o                         
   1   1  11        166.42        164.63         5.00 o                         
   2   1  11        183.49        169.43         5.87 o                         
   3   1  11         28.70         32.35         5.34 o                         
   4   1  11        368.49        366.20        17.97 o                         
   5   1  11        168.29        187.49        12.72 o                         
   6   1  11         83.35         68.54        18.05 o                         
  -8   2  11          1.42         -3.99         6.75 o                         
  -7   2  11         12.83         20.21         5.75 o                         
  -6   2  11         91.29        117.01         8.35 o                         
  -5   2  11        195.80        178.37        10.60 o                         
  -4   2  11        440.19        391.74         8.94 o                         
  -3   2  11        472.14        433.78         9.55 o                         
  -2   2  11        129.46        128.64         5.09 o                         
  -1   2  11        177.06        168.65         4.91 o                         
   0   2  11         64.07         74.90         4.06 o                         
   1   2  11        146.10        147.86         5.94 o                         
   2   2  11        775.35        758.53        17.57 o                         
   3   2  11          9.47         12.03         5.50 o                         
   4   2  11        542.10        529.78        22.67 o                         
   5   2  11         24.83         38.23         8.06 o                         
   6   2  11         10.96         10.92        10.23 o                         
  -8   3  11         74.76         81.87        12.12 o                         
  -7   3  11        177.15        184.34        10.30 o                         
  -6   3  11          2.27          9.53         6.83 o                         
  -5   3  11        326.84        311.60         9.51 o                         
  -4   3  11        183.26        177.06         6.79 o                         
  -3   3  11          2.10          5.39         3.61 o                         
  -2   3  11        876.10        848.90        16.00 o                         
  -1   3  11          0.28         -0.16         2.30 o                         
   0   3  11       2466.60       2332.13        30.88 o                         
   1   3  11        770.93        767.96        16.93 o                         
   2   3  11       2095.81       2004.84        35.10 o                         
   3   3  11         84.60         86.58         9.20 o                         
   4   3  11        350.57        330.77        22.91 o                         
   5   3  11         59.00         58.36        11.53 o                         
   6   3  11         22.52         30.86        10.81 o                         
  -8   4  11         23.86         25.72        11.05 o                         
  -7   4  11        122.19        163.63        34.88 o                         
  -6   4  11         50.44         43.60        14.80 o                         
  -5   4  11          3.11          8.84         5.19 o                         
  -4   4  11        751.68        700.69        37.83 o                         
  -3   4  11         15.75          9.17         7.60 o                         
  -2   4  11       1757.70       1675.29        24.68 o                         
  -1   4  11         25.87         21.17         3.30 o                         
   0   4  11        205.94        204.64         8.22 o                         
   1   4  11          3.27          9.63         5.37 o                         
   2   4  11          1.32         14.22         5.60 o                         
   3   4  11         76.66         72.40        14.80 o                         
   4   4  11         18.81         35.28         9.53 o                         
   5   4  11         40.66         39.75        18.25 o                         
  -6   5  11        308.31        308.00        28.19 o                         
  -5   5  11         61.32         64.88         7.83 o                         
  -4   5  11        223.31        225.27        12.42 o                         
  -3   5  11        528.72        488.28        21.60 o                         
  -2   5  11        219.00        220.60        11.64 o                         
  -1   5  11         57.80         61.73         5.68 o                         
   0   5  11          5.79         15.05         6.08 o                         
   1   5  11         98.15        101.82        10.54 o                         
   2   5  11         40.20         32.20        20.08 o                         
   3   5  11         26.23         27.16         8.91 o                         
   4   5  11          7.35         15.79         8.28 o                         
   5   5  11          8.77         -2.54        12.08 o                         
  -7   6  11          0.06        -11.36        15.21 o                         
  -5   6  11          0.03        -10.95        10.95 o                         
  -4   6  11         89.88         99.76         9.73 o                         
  -3   6  11         45.01         47.46         9.53 o                         
  -2   6  11         44.69         48.47         9.53 o                         
  -1   6  11        573.65        557.52        15.41 o                         
   0   6  11        107.43        126.77        12.74 o                         
   1   6  11        110.84         94.30        13.59 o                         
   2   6  11        219.13        228.22        14.66 o                         
   3   6  11         25.05         29.57         8.96 o                         
   4   6  11         33.53         41.78        21.50 o                         
  -6   7  11         32.17         50.50        16.83 o                         
  -5   7  11          0.88          4.54         7.28 o                         
  -4   7  11          4.73         15.66         6.39 o                         
  -3   7  11         61.82         76.02        38.12 o                         
  -2   7  11          1.57          5.27         6.26 o                         
  -1   7  11          0.03         -6.15         8.01 o                         
   0   7  11        216.00        242.52        14.55 o                         
   1   7  11          6.30         17.08         7.60 o                         
   2   7  11        119.28        106.49        12.39 o                         
   3   7  11         52.02         52.12        16.02 o                         
  -6   8  11          0.58         27.58        19.67 o                         
  -5   8  11        163.98        188.78        25.96 o                         
  -4   8  11          0.53         -1.83        15.41 o                         
  -3   8  11         82.47         86.84        11.55 o                         
  -2   8  11          9.66          9.14        10.04 o                         
  -1   8  11         24.20         30.95         8.58 o                         
   0   8  11          9.16         15.07         8.11 o                         
   1   8  11          2.50          1.60         7.93 o                         
   2   8  11         94.74         71.25        12.29 o                         
  -5   9  11         10.58         28.80        17.03 o                         
  -4   9  11        129.26        107.38        47.95 o                         
  -3   9  11         61.89         50.82        11.48 o                         
  -2   9  11          9.38         -3.04         7.34 o                         
  -1   9  11          0.00         15.23         9.33 o                         
   0   9  11         77.12         93.89        16.22 o                         
   1   9  11         91.72         79.55        11.11 o                         
  -1 -12  12         12.73         17.37         7.19 o                         
   0 -12  12         31.93         49.68        16.63 o                         
   1 -12  12          0.57         -0.31         6.73 o                         
   2 -12  12        382.02        365.29        19.11 o                         
   3 -12  12        100.07        110.60        29.29 o                         
  -3 -11  12         49.56         52.32         9.41 o                         
  -2 -11  12         34.20         44.28        11.06 o                         
  -1 -11  12         15.11          2.45         8.80 o                         
   0 -11  12          8.82          4.79         6.35 o                         
   1 -11  12         58.52         31.03        14.20 o                         
   2 -11  12         15.57         15.18         5.84 o                         
   3 -11  12        359.24        360.07        31.84 o                         
   4 -11  12          9.75          1.01        25.05 o                         
  -4 -10  12         36.32         56.13         9.07 o                         
  -3 -10  12        140.56        146.26        14.61 o                         
  -2 -10  12        146.58        148.52        13.93 o                         
  -1 -10  12         63.22         55.55         7.64 o                         
   0 -10  12         98.39         99.09         9.59 o                         
   1 -10  12          0.05         -4.41         4.41 o                         
   2 -10  12         89.36         83.19         9.76 o                         
   3 -10  12          2.42         -1.90         5.65 o                         
   4 -10  12         11.34         22.27         7.53 o                         
   5 -10  12          0.07          2.02         7.30 o                         
  -5  -9  12         30.07         31.80        14.09 o                         
  -4  -9  12          1.40         16.17        11.86 o                         
  -3  -9  12          8.96          4.03         9.43 o                         
  -2  -9  12         23.10         20.74        14.50 o                         
  -1  -9  12        133.97        151.67        16.83 o                         
   0  -9  12          0.96          6.64         4.59 o                         
   1  -9  12          1.26          7.66         4.66 o                         
   2  -9  12          1.73          9.67         4.38 o                         
   3  -9  12         97.80        109.00        17.53 o                         
   4  -9  12          9.02         10.55         7.00 o                         
   6  -9  12          5.96         11.19         7.40 o                         
  -5  -8  12          9.69         16.94         8.82 o                         
  -4  -8  12          9.02         16.98         8.32 o                         
  -3  -8  12         66.72         59.70         9.30 o                         
  -2  -8  12         28.87         22.87         6.72 o                         
  -1  -8  12         32.13         30.24         4.95 o                         
   0  -8  12        171.93        161.64         9.63 o                         
   1  -8  12          9.83         14.32         4.34 o                         
   2  -8  12          2.80          3.51         7.38 o                         
   3  -8  12         64.41         86.77        11.27 o                         
   4  -8  12         40.85         47.17         9.35 o                         
   5  -8  12         52.69         64.83         9.21 o                         
   6  -8  12        159.42        148.23        27.07 o                         
  -6  -7  12          9.60          7.71        15.41 o                         
  -5  -7  12        103.76        116.33        12.62 o                         
  -4  -7  12         11.22         15.05         8.42 o                         
  -3  -7  12          0.04          1.62         7.71 o                         
  -2  -7  12         26.40         32.89         5.67 o                         
  -1  -7  12        192.98        187.21         7.57 o                         
   0  -7  12          6.47          2.56         3.42 o                         
   1  -7  12         69.27         80.08         8.55 o                         
   2  -7  12        129.11        132.35         8.82 o                         
   3  -7  12        162.94        161.16        10.61 o                         
   4  -7  12          3.70          7.39         4.32 o                         
   5  -7  12        209.62        229.24        11.92 o                         
   6  -7  12          6.56         12.94        12.67 o                         
  -6  -6  12          7.45         17.41        15.31 o                         
  -5  -6  12          6.82          6.40         8.23 o                         
  -4  -6  12          7.72         21.18         7.89 o                         
  -3  -6  12         76.03         43.80        11.96 o                         
  -2  -6  12        142.97        147.36        16.39 o                         
  -1  -6  12          0.07          6.14         3.21 o                         
   0  -6  12        317.23        296.40         7.74 o                         
   1  -6  12         22.36         26.05         5.98 o                         
   2  -6  12          0.17         -1.00         2.94 o                         
   3  -6  12          0.97         10.35         3.87 o                         
   4  -6  12         65.29         59.14         6.37 o                         
   5  -6  12          2.57         -2.17         4.87 o                         
   7  -6  12          0.27         -3.65        12.37 o                         
  -7  -5  12         47.63         43.00        20.68 o                         
  -6  -5  12         21.88         21.44         8.67 o                         
  -5  -5  12         59.52         79.43        22.20 o                         
  -4  -5  12         17.18         33.26         7.60 o                         
  -3  -5  12         89.76        106.13         9.95 o                         
  -2  -5  12        510.50        465.40        11.79 o                         
  -1  -5  12       1510.66       1450.34        22.22 o                         
   0  -5  12         75.45         84.27         4.43 o                         
   1  -5  12        966.01        894.44        15.11 o                         
   2  -5  12        257.84        229.94         6.67 o                         
   3  -5  12         51.89         53.94         4.35 o                         
   4  -5  12        862.00        781.99        16.99 o                         
   5  -5  12        139.91        134.71         9.66 o                         
   6  -5  12        607.83        568.17        32.85 o                         
   7  -5  12         40.16         28.19        14.20 o                         
  -7  -4  12          0.29          6.25        10.22 o                         
  -6  -4  12         36.99         45.22        12.17 o                         
  -5  -4  12         44.75         65.08        11.05 o                         
  -4  -4  12        109.81        116.29         7.62 o                         
  -3  -4  12         49.95         45.57         5.46 o                         
  -2  -4  12          9.82         13.09         3.39 o                         
  -1  -4  12         25.80         38.02         4.09 o                         
   0  -4  12       1706.59       1537.19        18.97 o                         
   1  -4  12         10.66         13.23         2.09 o                         
   2  -4  12       2542.64       2440.37        33.00 o                         
   3  -4  12         43.45         50.98         5.30 o                         
   4  -4  12        271.20        261.55         9.58 o                         
   5  -4  12         32.13         37.31         8.52 o                         
   6  -4  12          1.92          3.89         8.48 o                         
   7  -4  12          0.70          2.92        10.18 o                         
  -7  -3  12         27.11         18.89        12.78 o                         
  -6  -3  12        355.29        334.09        12.78 o                         
  -5  -3  12          0.56          6.27         8.31 o                         
  -4  -3  12        106.04        121.68         8.72 o                         
  -3  -3  12         78.88         91.74         4.93 o                         
  -2  -3  12        110.10        121.92         4.83 o                         
  -1  -3  12         11.61          8.98         2.17 o                         
   0  -3  12          0.12         26.43         1.87 o                         
   1  -3  12        613.70        625.57        10.27 o                         
   2  -3  12        104.03        108.23         4.30 o                         
   3  -3  12          8.87         16.09         2.66 o                         
   4  -3  12        101.04        100.83         6.66 o                         
   5  -3  12         63.15         78.79        11.92 o                         
   6  -3  12          0.26         11.56        10.55 o                         
   7  -3  12          2.11          5.49         9.44 o                         
  -8  -2  12         58.01         65.88        12.67 o                         
  -7  -2  12          4.05         12.76         7.05 o                         
  -6  -2  12          7.35         14.24         5.41 o                         
  -5  -2  12        124.18        137.47         7.19 o                         
  -4  -2  12        899.53        855.85        16.67 o                         
  -3  -2  12         92.26         93.01         4.89 o                         
  -2  -2  12         53.71         52.09         3.84 o                         
  -1  -2  12          1.83          7.13         1.74 o                         
   0  -2  12        762.12        714.41         9.63 o                         
   1  -2  12         55.59         52.02         3.40 o                         
   2  -2  12          7.57         12.21         1.92 o                         
   3  -2  12          8.22          9.67         3.31 o                         
   4  -2  12          4.47         13.15         5.14 o                         
   5  -2  12         48.36         60.77         8.11 o                         
   6  -2  12         65.32         62.47        15.01 o                         
   7  -2  12          0.55         -4.78         8.18 o                         
  -8  -1  12         40.60         52.73        13.09 o                         
  -7  -1  12          4.63         10.26         6.33 o                         
  -6  -1  12        103.79        114.68        10.40 o                         
  -5  -1  12        623.13        553.02        12.71 o                         
  -4  -1  12         60.71         68.27         4.86 o                         
  -3  -1  12         51.15         70.12         4.28 o                         
  -2  -1  12        532.44        523.04        12.92 o                         
  -1  -1  12        614.78        627.58         8.86 o                         
   0  -1  12         15.23         13.43         2.19 o                         
   1  -1  12          2.44         11.60         2.46 o                         
   2  -1  12        216.38        201.06         4.90 o                         
   3  -1  12         54.46         65.73         5.01 o                         
   4  -1  12         27.91         38.83         6.24 o                         
   5  -1  12          9.10         19.64         7.95 o                         
   6  -1  12          9.94         -0.62         7.80 o                         
   7  -1  12         46.72         32.38        11.05 o                         
  -8   0  12         84.17        104.62        16.63 o                         
  -7   0  12        166.53        172.44        15.27 o                         
  -6   0  12        124.10        125.31        11.26 o                         
  -5   0  12        148.04        155.51        10.04 o                         
  -4   0  12        194.55        201.96         7.61 o                         
  -3   0  12          0.00          4.23         2.20 o                         
  -2   0  12        184.35        195.07         5.78 o                         
  -1   0  12          5.26         11.50         2.17 o                         
   0   0  12         64.29         75.64         3.91 o                         
   1   0  12        103.64        126.54         6.68 o                         
   2   0  12        386.31        374.40         8.34 o                         
   3   0  12        209.40        202.66         8.67 o                         
   4   0  12        220.48        215.66         9.36 o                         
   5   0  12         68.08         74.20         9.73 o                         
   6   0  12         29.34         48.47        14.60 o                         
  -8   1  12         67.56         68.76        12.68 o                         
  -7   1  12          1.62          7.46         9.43 o                         
  -6   1  12          0.27          0.32         4.75 o                         
  -5   1  12         13.70         20.59         4.76 o                         
  -4   1  12        126.63        142.91         5.69 o                         
  -3   1  12        103.84        109.21         4.47 o                         
  -2   1  12        446.44        418.35         9.21 o                         
  -1   1  12         87.94         97.06         4.14 o                         
   0   1  12        249.26        231.27         5.61 o                         
   1   1  12         72.00         77.70         5.36 o                         
   2   1  12         12.68         10.22         3.74 o                         
   3   1  12         25.22         29.91         6.86 o                         
   4   1  12         35.14         40.09        12.07 o                         
   5   1  12        208.01        197.51        14.96 o                         
   6   1  12          1.00         12.78        14.20 o                         
  -8   2  12          6.69          8.07        10.13 o                         
  -7   2  12          1.11          8.48         5.77 o                         
  -6   2  12          6.20         10.05         5.36 o                         
  -5   2  12         19.26         31.41         8.12 o                         
  -4   2  12         34.17         37.92         5.56 o                         
  -3   2  12         16.77         18.53         2.59 o                         
  -2   2  12         16.01         24.99         2.76 o                         
  -1   2  12         35.17         40.81         3.25 o                         
   0   2  12        149.15        160.14         5.31 o                         
   1   2  12          2.45          8.62         3.31 o                         
   2   2  12        118.34        128.31        10.38 o                         
   3   2  12        170.72        168.50        15.25 o                         
   4   2  12         20.46         23.93        13.79 o                         
   5   2  12         47.18         60.93         9.96 o                         
   6   2  12          0.34         -4.26        13.79 o                         
  -8   3  12        105.89        116.46        13.51 o                         
  -7   3  12          2.71         12.87         7.66 o                         
  -6   3  12         55.07         70.53         6.80 o                         
  -5   3  12        393.95        379.80        12.20 o                         
  -4   3  12        102.10        115.55         6.12 o                         
  -3   3  12        814.06        813.75        19.07 o                         
  -2   3  12        766.73        715.49        11.91 o                         
  -1   3  12       1648.00       1551.08        22.60 o                         
   0   3  12        997.16        959.68        17.66 o                         
   1   3  12        625.77        589.86        17.12 o                         
   2   3  12        227.12        220.89        12.40 o                         
   3   3  12         25.25         46.85        20.48 o                         
   4   3  12          0.17         -5.25        10.94 o                         
   5   3  12          2.28         10.36         9.10 o                         
  -7   4  12         15.98         46.24        21.50 o                         
  -6   4  12         50.14         51.85         6.42 o                         
  -5   4  12         27.70         28.34         7.28 o                         
  -4   4  12        852.72        765.57        23.63 o                         
  -3   4  12         83.73         75.64         8.42 o                         
  -2   4  12        280.79        300.24         9.58 o                         
  -1   4  12         27.34         46.27         7.21 o                         
   0   4  12        229.37        212.83        11.04 o                         
   1   4  12         44.68         51.44         8.72 o                         
   2   4  12        304.29        329.52        19.19 o                         
   3   4  12         36.15         27.47         8.14 o                         
   4   4  12          5.35          9.85         7.88 o                         
   5   4  12         77.34         74.25        28.19 o                         
  -7   5  12         45.39         44.21        19.27 o                         
  -6   5  12         19.99         13.23        10.24 o                         
  -5   5  12        537.39        474.05        18.57 o                         
  -4   5  12         95.43        111.17        10.54 o                         
  -3   5  12         31.19         21.14         6.67 o                         
  -2   5  12          4.14         -1.58         6.49 o                         
  -1   5  12         85.04        107.42         7.67 o                         
   0   5  12         11.18          7.14         7.40 o                         
   1   5  12         30.77         14.32         8.72 o                         
   2   5  12         27.70         19.57         6.92 o                         
   3   5  12         63.39         65.02        10.56 o                         
   4   5  12         11.02         11.52        12.07 o                         
  -7   6  12         14.90         10.95        16.22 o                         
  -5   6  12          3.86          4.68         7.20 o                         
  -4   6  12         64.76         61.27         8.06 o                         
  -3   6  12         31.21         41.70         7.65 o                         
  -2   6  12          0.12          1.70         5.66 o                         
  -1   6  12        104.13         91.47         7.78 o                         
   0   6  12         37.35         32.42         8.57 o                         
   1   6  12        160.94        162.59        16.22 o                         
   2   6  12         17.14         12.74         9.73 o                         
   3   6  12          7.70         11.25         8.09 o                         
  -6   7  12         80.56         82.33        21.50 o                         
  -5   7  12         15.81         16.06         9.84 o                         
  -4   7  12         30.17         41.25         9.33 o                         
  -3   7  12         14.49         15.01        11.76 o                         
  -2   7  12         14.43         32.65        14.20 o                         
  -1   7  12         35.52         48.05         8.43 o                         
   0   7  12         40.97         32.24        11.76 o                         
   1   7  12         36.96         55.56        13.89 o                         
   2   7  12         34.03         25.69         9.16 o                         
   3   7  12        118.50         90.00        21.79 o                         
  -5   8  12        123.59        128.15        23.73 o                         
  -4   8  12          2.70          7.52         8.07 o                         
  -3   8  12        114.89        110.43        12.00 o                         
  -2   8  12         53.20         65.82        10.47 o                         
  -1   8  12         49.21         35.69        11.76 o                         
   0   8  12          3.55         14.66         7.55 o                         
   1   8  12        114.14         76.95        10.94 o                         
  -4   9  12         33.74         31.62        12.67 o                         
  -3   9  12        168.29        174.99        17.24 o                         
  -2   9  12        151.57        118.84        13.29 o                         
  -1   9  12          2.39          5.71         8.60 o                         
   0   9  12         92.10         53.13        13.99 o                         
  -1 -12  13         15.80          6.30        14.70 o                         
   0 -12  13          0.97         -6.17         6.17 o                         
   1 -12  13         46.02         42.05         8.34 o                         
   2 -12  13         20.83         41.97         8.34 o                         
  -2 -11  13         18.07          5.31         9.53 o                         
  -1 -11  13         61.87         75.53        15.60 o                         
   0 -11  13          5.42          3.58         7.35 o                         
   1 -11  13         54.24         75.50        13.37 o                         
   2 -11  13         28.11         37.47        10.43 o                         
   3 -11  13          0.39          0.93        24.03 o                         
   4 -11  13          3.07         10.00        14.50 o                         
  -4 -10  13          5.30         -9.69        18.45 o                         
  -3 -10  13        117.49        126.17        11.50 o                         
  -2 -10  13         11.90         19.93        12.37 o                         
  -1 -10  13          0.16          0.38         5.54 o                         
   0 -10  13        158.79        162.47        15.62 o                         
   1 -10  13         25.17         17.73         5.99 o                         
   2 -10  13          3.85         -3.62         7.37 o                         
   3 -10  13         52.77         58.68         9.46 o                         
   4 -10  13        173.55        139.56        22.41 o                         
   5 -10  13          6.69         17.24         7.11 o                         
  -4  -9  13          0.33         19.27        12.88 o                         
  -3  -9  13          8.23         12.08        14.30 o                         
  -2  -9  13        102.29        113.54        10.37 o                         
  -1  -9  13        364.29        344.53        13.55 o                         
   0  -9  13         81.19         92.40         8.77 o                         
   1  -9  13          0.43          0.97         5.27 o                         
   2  -9  13         98.98         79.86         8.47 o                         
   3  -9  13         25.63         12.26         5.80 o                         
   4  -9  13         23.04         22.99         7.30 o                         
   5  -9  13         43.67         57.00        17.64 o                         
  -5  -8  13         63.78         56.19        13.59 o                         
  -4  -8  13         11.12         24.68         8.46 o                         
  -3  -8  13        103.92        103.40        12.27 o                         
  -2  -8  13         76.06         75.14        13.02 o                         
  -1  -8  13          6.31          0.84         4.83 o                         
   0  -8  13          5.06          9.35         4.72 o                         
   1  -8  13         33.06         31.55         5.97 o                         
   2  -8  13         81.81         92.69        15.77 o                         
   3  -8  13         25.74         18.25         7.71 o                         
   4  -8  13         92.42        115.19        11.49 o                         
   5  -8  13          4.73         16.27         8.87 o                         
   6  -8  13         45.56         32.22        10.90 o                         
  -6  -7  13         75.93        108.40        14.75 o                         
  -5  -7  13        107.17         97.18        12.36 o                         
  -4  -7  13         26.09         21.88        11.76 o                         
  -3  -7  13         38.96         38.28        11.66 o                         
  -2  -7  13          6.33          9.47         4.80 o                         
  -1  -7  13          2.75          7.29         4.53 o                         
   0  -7  13         12.80         21.91         4.66 o                         
   1  -7  13        125.14        129.75         7.90 o                         
   2  -7  13         57.80         68.18         5.76 o                         
   3  -7  13          0.03          1.66         5.09 o                         
   4  -7  13        310.11        306.51        21.77 o                         
   5  -7  13        189.61        183.10        10.97 o                         
   6  -7  13        123.66         93.78        11.03 o                         
  -6  -6  13         10.68          4.91         8.23 o                         
  -5  -6  13         49.60         52.13        12.07 o                         
  -3  -6  13         30.80         36.33         9.23 o                         
  -2  -6  13        112.28        112.65        15.91 o                         
  -1  -6  13         72.29         81.51         6.30 o                         
   0  -6  13        146.93        149.09         5.32 o                         
   1  -6  13         43.38         40.76         4.82 o                         
   2  -6  13        305.23        290.29         7.87 o                         
   3  -6  13          1.23          8.46         4.65 o                         
   4  -6  13        211.83        213.23        10.60 o                         
   5  -6  13         18.31         19.05         6.06 o                         
  -7  -5  13          5.62         -1.74         7.77 o                         
  -6  -5  13         62.72         84.45        11.79 o                         
  -5  -5  13        176.78        144.11        12.96 o                         
  -4  -5  13         13.74         16.29         6.56 o                         
  -3  -5  13        174.70        171.18        11.91 o                         
  -2  -5  13        361.40        326.45        11.53 o                         
  -1  -5  13        201.23        195.18         7.51 o                         
   0  -5  13       1618.66       1469.30        19.97 o                         
   1  -5  13         19.05         19.61         3.53 o                         
   2  -5  13       1320.09       1180.70        21.02 o                         
   3  -5  13         91.19         85.73         7.54 o                         
   4  -5  13        506.04        476.17        28.64 o                         
   5  -5  13        154.31        126.07         8.51 o                         
   6  -5  13        108.92        111.75        12.47 o                         
   7  -5  13         15.50          7.30        11.76 o                         
  -7  -4  13        164.58        151.63        11.82 o                         
  -6  -4  13        105.91        117.22         9.28 o                         
  -5  -4  13        352.74        280.11        21.49 o                         
  -4  -4  13        408.17        388.20        16.43 o                         
  -3  -4  13        146.87        149.22         7.90 o                         
  -2  -4  13        941.15        868.64        14.92 o                         
  -1  -4  13         69.91         82.22         5.00 o                         
   0  -4  13       2431.90       2238.23        24.24 o                         
   1  -4  13        598.52        561.75        10.02 o                         
   2  -4  13        167.27        153.02         5.53 o                         
   3  -4  13         49.62         56.58         5.13 o                         
   4  -4  13          0.05         -0.79         3.36 o                         
   5  -4  13          5.22          9.50         7.83 o                         
   6  -4  13         78.47         63.92        12.90 o                         
   7  -4  13         32.02         22.94         9.93 o                         
  -7  -3  13         12.83         25.36         6.90 o                         
  -6  -3  13        147.80        155.09        13.08 o                         
  -5  -3  13         44.17         47.72         7.28 o                         
  -4  -3  13        266.79        261.14         9.79 o                         
  -3  -3  13          3.09          4.75         2.84 o                         
  -2  -3  13        803.52        707.57        14.80 o                         
  -1  -3  13        136.99        131.77         4.19 o                         
   0  -3  13        252.29        242.75         5.51 o                         
   1  -3  13        346.41        346.09         7.44 o                         
   2  -3  13        222.32        206.89         5.45 o                         
   3  -3  13         11.70         10.73         3.16 o                         
   4  -3  13          4.47         22.30         6.01 o                         
   5  -3  13         64.49         74.92         9.64 o                         
   6  -3  13          0.89         10.14        13.99 o                         
   7  -3  13          0.12         13.96        12.78 o                         
  -8  -2  13          5.53         -4.46        13.99 o                         
  -7  -2  13         39.22         57.44         8.88 o                         
  -6  -2  13        173.85        198.77         9.82 o                         
  -5  -2  13        300.54        255.28        10.03 o                         
  -4  -2  13         80.16        105.96         6.54 o                         
  -3  -2  13         24.61         25.27         3.05 o                         
  -2  -2  13          0.40          2.52         2.24 o                         
  -1  -2  13        149.49        138.24         4.72 o                         
   0  -2  13         10.22         15.89         2.47 o                         
   1  -2  13        378.10        367.78         6.57 o                         
   2  -2  13        225.56        247.26         5.62 o                         
   3  -2  13          1.72          0.89         9.67 o                         
   4  -2  13        146.27        146.31        10.33 o                         
   5  -2  13          0.19         15.25         6.77 o                         
   6  -2  13         20.06         14.20        15.82 o                         
  -8  -1  13         26.56         43.80         9.08 o                         
  -7  -1  13          6.32          4.71         6.67 o                         
  -6  -1  13         39.06         60.84        10.55 o                         
  -5  -1  13          0.02         -0.78         4.19 o                         
  -4  -1  13        440.95        416.73        11.93 o                         
  -3  -1  13         71.93         85.44         4.87 o                         
  -2  -1  13        128.33        117.68         4.58 o                         
  -1  -1  13          1.63          7.26         2.37 o                         
   0  -1  13         28.89         29.34         3.29 o                         
   1  -1  13         45.61         54.22         3.45 o                         
   2  -1  13         87.89         95.57         5.00 o                         
   3  -1  13         17.69         24.94         4.93 o                         
   4  -1  13        154.13        145.59         9.75 o                         
   5  -1  13         12.89         17.45         7.11 o                         
   6  -1  13        132.09         85.98        19.47 o                         
  -8   0  13         30.45         21.03         8.45 o                         
  -7   0  13          3.49         10.80         5.47 o                         
  -6   0  13          0.41          3.97         9.53 o                         
  -5   0  13         86.62         95.00        10.30 o                         
  -4   0  13         43.21         41.97         4.55 o                         
  -3   0  13        198.42        194.91         5.66 o                         
  -2   0  13         71.55         77.44         3.98 o                         
  -1   0  13          0.02          5.23         2.11 o                         
   0   0  13         74.00         81.95         3.89 o                         
   1   0  13         16.75         14.55         2.82 o                         
   2   0  13         24.35         33.05         5.03 o                         
   3   0  13         40.94         45.31         6.03 o                         
   4   0  13         15.94         18.82         6.06 o                         
   5   0  13         48.56         17.81        26.36 o                         
   6   0  13          3.51         17.08        30.72 o                         
  -8   1  13          1.23         -4.49         6.48 o                         
  -7   1  13         19.37         18.86         6.63 o                         
  -6   1  13          9.00         19.64         4.93 o                         
  -5   1  13         30.44         31.71         5.17 o                         
  -4   1  13         56.31         63.82         8.30 o                         
  -3   1  13         23.75         38.59         4.98 o                         
  -2   1  13        652.94        584.25        10.08 o                         
  -1   1  13          0.97          3.85         2.56 o                         
   0   1  13          9.68         15.13         3.14 o                         
   1   1  13        298.31        274.89         7.54 o                         
   2   1  13        222.58        205.91        15.37 o                         
   3   1  13        147.72        168.66        13.59 o                         
   4   1  13        107.59        110.19        20.17 o                         
   5   1  13          4.65         12.55         8.14 o                         
   6   1  13         26.97         17.96        14.20 o                         
  -8   2  13          1.30         15.79         7.30 o                         
  -7   2  13         19.72         41.92         9.84 o                         
  -6   2  13          0.00          4.59         4.70 o                         
  -5   2  13         29.02         33.68         5.46 o                         
  -4   2  13        211.01        194.75        15.92 o                         
  -3   2  13          7.24          4.97         3.92 o                         
  -2   2  13         16.33         22.10         4.33 o                         
  -1   2  13         34.08         41.94         3.16 o                         
   0   2  13        479.29        462.55        11.80 o                         
   1   2  13         53.10         72.41         7.81 o                         
   2   2  13          7.94         22.82         7.81 o                         
   3   2  13        108.85        125.14        11.30 o                         
   4   2  13         51.68         60.96        13.65 o                         
   5   2  13          0.09          6.03         8.71 o                         
  -7   3  13         11.46         16.17         6.33 o                         
  -6   3  13          0.24          1.54         6.62 o                         
  -5   3  13         15.54         19.65         5.85 o                         
  -4   3  13        390.00        405.84        12.23 o                         
  -3   3  13        455.41        426.64        12.76 o                         
  -2   3  13       2208.37       2064.01        35.57 o                         
  -1   3  13        949.61        938.51        14.16 o                         
   0   3  13        511.22        496.85        16.23 o                         
   1   3  13          0.37          2.79         5.29 o                         
   2   3  13         19.73         16.65         9.94 o                         
   3   3  13          0.04          9.16         7.15 o                         
   4   3  13         11.95         12.03        11.92 o                         
   5   3  13         60.31         54.03        13.32 o                         
  -7   4  13        110.32        119.75        13.26 o                         
  -6   4  13        817.86        799.34        26.45 o                         
  -5   4  13        182.79        172.17        12.68 o                         
  -4   4  13        217.60        241.95        13.01 o                         
  -3   4  13        213.53        231.16        12.11 o                         
  -2   4  13         21.64         19.29         4.19 o                         
  -1   4  13        104.23         98.38         6.84 o                         
   0   4  13          1.75         11.56        12.76 o                         
   1   4  13        108.64         84.16        15.01 o                         
   2   4  13         65.09         78.23         9.79 o                         
   3   4  13          8.74         16.66        10.99 o                         
   4   4  13          0.25          8.94         8.14 o                         
  -7   5  13        439.86        382.02        34.07 o                         
  -6   5  13        364.67        350.39        30.62 o                         
  -5   5  13         78.70         97.95        10.33 o                         
  -4   5  13         66.97         56.48         8.72 o                         
  -3   5  13          0.29          3.99         5.56 o                         
  -2   5  13         53.87         74.43         8.14 o                         
  -1   5  13          0.14         -4.44         4.44 o                         
   0   5  13         21.83         27.32        11.96 o                         
   1   5  13          0.74          2.29         8.21 o                         
   2   5  13         23.74         35.29         9.38 o                         
   3   5  13          1.45          7.88         8.18 o                         
   4   5  13         14.25         35.31        11.78 o                         
  -6   6  13         73.86         90.45        21.09 o                         
  -5   6  13         97.10        109.69        21.70 o                         
  -4   6  13         16.58         24.55         7.68 o                         
  -3   6  13        134.42        143.63        12.72 o                         
  -2   6  13         61.51         63.22         9.54 o                         
  -1   6  13         25.90         34.03         7.50 o                         
   0   6  13         17.34          6.29         8.11 o                         
   1   6  13         44.60         69.35         9.99 o                         
   2   6  13          1.02         16.62         7.80 o                         
   3   6  13        116.40        129.94        15.49 o                         
  -6   7  13          4.64         17.64        18.66 o                         
  -5   7  13          2.20          9.21         7.81 o                         
  -4   7  13          4.99         19.40        14.20 o                         
  -3   7  13         10.26         27.51        24.03 o                         
  -2   7  13         65.75         70.85        11.66 o                         
  -1   7  13          2.36         22.43         7.94 o                         
   0   7  13         29.69         39.84         8.80 o                         
   1   7  13         42.92         46.92         8.92 o                         
   2   7  13          1.64         -3.65        12.37 o                         
  -5   8  13         72.12         68.11        27.37 o                         
  -4   8  13          0.20         11.02         8.18 o                         
  -3   8  13         52.61         48.84        17.44 o                         
  -2   8  13          0.46         -3.22         7.61 o                         
  -1   8  13          2.03          5.34         8.52 o                         
   0   8  13          0.16          6.28         8.33 o                         
   1   8  13         85.89         65.61        11.26 o                         
  -2   9  13          1.04          2.31        22.31 o                         
   0 -12  14        127.04        140.31        17.64 o                         
   1 -12  14          0.29         -2.42         6.15 o                         
   2 -12  14        310.23        347.57        17.50 o                         
  -2 -11  14          1.92         -7.96        12.02 o                         
  -1 -11  14         90.59         89.33         9.99 o                         
   0 -11  14          9.15          5.66         6.51 o                         
   1 -11  14        145.54        147.33        11.74 o                         
   2 -11  14         34.28         48.62        11.29 o                         
   3 -11  14          8.30         10.95         7.43 o                         
   4 -11  14         88.60         80.12        22.61 o                         
  -3 -10  14         12.45         15.73         7.32 o                         
  -2 -10  14        253.77        224.22        16.74 o                         
  -1 -10  14         17.89         16.03         9.51 o                         
   0 -10  14         32.39         39.30         7.09 o                         
   1 -10  14         27.20         29.62         6.54 o                         
   2 -10  14        150.16        163.34        11.44 o                         
   3 -10  14         25.94         26.36         9.73 o                         
   4 -10  14         52.76         56.82         9.73 o                         
   5 -10  14          0.93         -7.68        14.80 o                         
  -4  -9  14          6.60         16.22        10.85 o                         
  -3  -9  14          5.17         16.66        17.64 o                         
  -2  -9  14         38.74         39.17         8.22 o                         
  -1  -9  14          5.85          1.72         4.10 o                         
   0  -9  14         67.37         53.09         7.89 o                         
   1  -9  14         45.89         52.58        10.07 o                         
   2  -9  14         17.59         27.88         6.30 o                         
   3  -9  14          9.36          6.85        11.58 o                         
   4  -9  14         20.48         44.70        21.50 o                         
   5  -9  14          9.14         20.89        10.34 o                         
  -5  -8  14        115.51        132.17        15.29 o                         
  -4  -8  14         50.96         47.52        10.07 o                         
  -3  -8  14         54.65         69.32        10.42 o                         
  -2  -8  14         57.67         63.77         8.67 o                         
  -1  -8  14         20.61         13.01         6.00 o                         
   0  -8  14         17.60         19.57         6.05 o                         
   1  -8  14         26.49         40.73         6.05 o                         
   2  -8  14         19.52         22.58         6.79 o                         
   3  -8  14         19.99         14.06         4.55 o                         
   4  -8  14         88.02        105.52        14.64 o                         
   5  -8  14         91.63         94.18        13.84 o                         
   6  -8  14         51.54         67.47        11.37 o                         
  -6  -7  14          3.52         11.36        11.76 o                         
  -5  -7  14         46.23         71.30        10.08 o                         
  -4  -7  14         27.62         44.85        11.96 o                         
  -3  -7  14          0.09         14.42         7.40 o                         
  -2  -7  14        160.05        150.79        24.54 o                         
  -1  -7  14         55.18         55.58         4.75 o                         
   0  -7  14        385.87        366.84        10.85 o                         
   1  -7  14         22.02         22.20         4.91 o                         
   2  -7  14         26.75         25.20         9.33 o                         
   3  -7  14         27.60         34.51         5.00 o                         
   4  -7  14          5.72         13.76         5.65 o                         
   5  -7  14         14.36         10.16        10.00 o                         
   6  -7  14         15.60         18.75        10.24 o                         
  -6  -6  14         35.14         37.49        10.15 o                         
  -5  -6  14         11.16         14.95         8.18 o                         
  -4  -6  14         10.08         20.30         7.99 o                         
  -3  -6  14         49.91         64.49        11.76 o                         
  -2  -6  14          0.14         -2.38         4.95 o                         
  -1  -6  14        163.35        165.07         6.41 o                         
   0  -6  14          1.22         10.17         5.05 o                         
   1  -6  14        679.22        604.48        14.57 o                         
   2  -6  14         27.56         24.48         4.04 o                         
   3  -6  14        223.13        226.27         8.86 o                         
   4  -6  14        190.56        198.91        10.21 o                         
   5  -6  14         24.43         27.33         6.39 o                         
   6  -6  14          2.40         -2.03        10.75 o                         
  -7  -5  14          6.34          0.85         8.98 o                         
  -6  -5  14          6.39         28.99         8.51 o                         
  -5  -5  14         58.28         82.70        11.01 o                         
  -4  -5  14          0.05         -4.74         6.39 o                         
  -3  -5  14        276.51        265.76        13.71 o                         
  -2  -5  14        251.15        255.38        12.47 o                         
  -1  -5  14        102.61        113.89         5.95 o                         
   0  -5  14        281.83        273.27         6.82 o                         
   1  -5  14        533.42        506.40        10.05 o                         
   2  -5  14        687.57        627.71        16.02 o                         
   3  -5  14        570.49        526.31        14.44 o                         
   4  -5  14         75.54         75.47         6.56 o                         
   5  -5  14          9.90         11.91        14.34 o                         
   6  -5  14         22.40         12.57        11.56 o                         
  -7  -4  14          1.51          3.72         8.01 o                         
  -6  -4  14         43.19         42.45         6.91 o                         
  -5  -4  14         15.82         14.12         5.58 o                         
  -4  -4  14        648.69        597.04        20.96 o                         
  -3  -4  14         36.06         47.92         7.68 o                         
  -2  -4  14       2521.31       2295.36        36.46 o                         
  -1  -4  14         58.71         70.82         4.09 o                         
   0  -4  14       1184.15       1109.37        15.08 o                         
   1  -4  14        825.98        783.61        12.92 o                         
   2  -4  14        235.26        215.50         7.08 o                         
   3  -4  14          7.18          6.89         3.79 o                         
   4  -4  14         49.80         57.69         8.90 o                         
   5  -4  14         51.89         56.33         8.12 o                         
   6  -4  14          1.80          5.51         9.01 o                         
  -7  -3  14          3.00         14.82         8.65 o                         
  -6  -3  14         87.32        103.41        13.66 o                         
  -5  -3  14         44.33         50.90         6.94 o                         
  -4  -3  14        224.69        236.73         9.53 o                         
  -3  -3  14        520.82        482.98        13.18 o                         
  -2  -3  14         20.24         34.66         6.56 o                         
  -1  -3  14        112.20        117.06         4.56 o                         
   0  -3  14         18.29         24.59         2.75 o                         
   1  -3  14         23.79         32.59         2.86 o                         
   2  -3  14        170.58        170.12         6.17 o                         
   3  -3  14          5.81          7.96         3.40 o                         
   4  -3  14        140.56        115.53        10.14 o                         
   5  -3  14          9.37         32.39         8.36 o                         
   6  -3  14         14.49         16.22        15.82 o                         
  -7  -2  14          9.90         10.86         6.97 o                         
  -6  -2  14        264.83        231.84        12.64 o                         
  -5  -2  14         93.53         91.26         9.82 o                         
  -4  -2  14         11.48         17.25         4.35 o                         
  -3  -2  14         20.07         18.65         3.80 o                         
  -2  -2  14          0.31         -2.63         2.63 o                         
  -1  -2  14         54.40         73.45         4.35 o                         
   0  -2  14         41.06         50.69         3.55 o                         
   1  -2  14         83.00         81.25         4.47 o                         
   2  -2  14          5.77          6.64         2.93 o                         
   3  -2  14        131.98        132.99        15.11 o                         
   4  -2  14          9.57         14.23         7.40 o                         
   5  -2  14         17.54         19.01         7.23 o                         
   6  -2  14          0.46         11.76        16.22 o                         
  -7  -1  14         24.53         55.57        12.78 o                         
  -6  -1  14         64.33         75.44        10.28 o                         
  -5  -1  14        130.50        133.19        17.74 o                         
  -4  -1  14        114.14        131.41         7.96 o                         
  -3  -1  14         22.50         31.46         4.10 o                         
  -2  -1  14          3.33          6.58         2.65 o                         
  -1  -1  14         82.97         96.88         4.10 o                         
   0  -1  14          1.29          5.06         2.22 o                         
   1  -1  14          3.01          8.41         2.76 o                         
   2  -1  14         80.55         79.31         6.64 o                         
   3  -1  14         10.01          9.11         4.93 o                         
   4  -1  14        191.63        181.26         9.22 o                         
   5  -1  14        172.61        166.01        23.77 o                         
   6  -1  14          2.11         42.79        16.43 o                         
  -8   0  14          3.46         -0.63         7.09 o                         
  -7   0  14         10.02         14.87         6.92 o                         
  -6   0  14         47.95         63.68        11.56 o                         
  -5   0  14          0.24          1.46         4.46 o                         
  -4   0  14         23.38         32.64         7.55 o                         
  -3   0  14        150.95        152.74         6.57 o                         
  -2   0  14          0.01          3.90         3.28 o                         
  -1   0  14         25.73         23.77         3.20 o                         
   0   0  14         60.44         53.39         3.41 o                         
   1   0  14         14.87         14.48         4.80 o                         
   2   0  14         16.02         18.66         5.65 o                         
   3   0  14        215.03        203.85        11.62 o                         
   4   0  14          0.20          6.35         5.09 o                         
   5   0  14         89.86        104.49        23.82 o                         
   6   0  14         60.48         77.99        16.02 o                         
  -8   1  14         15.86         36.30        12.78 o                         
  -7   1  14          1.66          6.97         7.48 o                         
  -6   1  14         35.11         47.79         9.05 o                         
  -5   1  14         11.19         13.26         4.86 o                         
  -4   1  14        243.54        233.66        12.83 o                         
  -3   1  14          1.54          2.34         3.50 o                         
  -2   1  14        497.73        498.31        10.47 o                         
  -1   1  14        108.54        112.19         4.53 o                         
   0   1  14        111.97        110.46         5.12 o                         
   1   1  14          0.13         -0.20         4.21 o                         
   2   1  14         38.52         51.78         7.68 o                         
   3   1  14          9.95         16.89         7.18 o                         
   4   1  14        167.84        179.49        13.63 o                         
   5   1  14         72.42         88.05        15.23 o                         
  -7   2  14         20.27         26.61         7.56 o                         
  -6   2  14          0.06          0.45         5.14 o                         
  -5   2  14         29.27         35.02         5.64 o                         
  -4   2  14         11.20         21.60         4.58 o                         
  -3   2  14        449.62        439.28        13.60 o                         
  -2   2  14         19.42         26.57         3.81 o                         
  -1   2  14        535.07        512.22        10.63 o                         
   0   2  14        142.55        162.79        10.11 o                         
   1   2  14         13.29          8.09         9.28 o                         
   2   2  14         35.49         35.82         7.23 o                         
   3   2  14         60.03         61.01        15.00 o                         
   4   2  14          1.08          6.65         7.40 o                         
   5   2  14          1.32         -7.16         7.92 o                         
  -7   3  14        147.01        152.47        14.73 o                         
  -6   3  14        274.87        251.26        12.05 o                         
  -5   3  14        215.52        246.07        20.58 o                         
  -4   3  14        964.72        934.04        27.33 o                         
  -3   3  14         58.42         54.82         5.69 o                         
  -2   3  14         69.15         85.85         8.71 o                         
  -1   3  14         36.45         45.29         6.15 o                         
   0   3  14         98.50         95.30         9.12 o                         
   1   3  14         18.78         13.77         8.22 o                         
   2   3  14         10.49         24.33        14.47 o                         
   3   3  14         12.00         23.05         9.96 o                         
   4   3  14         44.67         53.14         9.99 o                         
   5   3  14         51.38         54.69        15.31 o                         
  -7   4  14          6.82         25.45         9.89 o                         
  -5   4  14          1.86          3.45         6.69 o                         
  -4   4  14        209.23        223.92        13.09 o                         
  -3   4  14         74.05         73.80        11.46 o                         
  -2   4  14         77.26         78.53         7.79 o                         
  -1   4  14        157.17        158.90        10.65 o                         
   0   4  14         67.17         87.65        17.54 o                         
   1   4  14          0.61          1.82        11.47 o                         
   2   4  14        139.11        144.53        12.64 o                         
   3   4  14         14.89         15.58        14.40 o                         
   4   4  14          0.22         15.38        20.48 o                         
  -7   5  14         26.70         31.75        28.70 o                         
  -6   5  14         14.28         11.78         8.66 o                         
  -5   5  14          0.07         -3.66         7.99 o                         
  -4   5  14          2.72         -4.86         6.86 o                         
  -3   5  14         18.71         16.13         6.94 o                         
  -2   5  14         46.19         40.76        10.34 o                         
  -1   5  14        142.45        131.37        10.16 o                         
   0   5  14         25.16          5.27         9.94 o                         
   1   5  14         49.59         46.63         9.06 o                         
   2   5  14         16.78         22.19         8.25 o                         
   3   5  14          0.00          5.20         8.37 o                         
  -6   6  14          5.55          3.31        11.86 o                         
  -5   6  14         58.95         61.55        12.98 o                         
  -4   6  14          0.33          7.10         7.93 o                         
  -3   6  14          0.07         19.48         7.13 o                         
  -2   6  14         58.59         82.54        20.47 o                         
  -1   6  14          4.46         21.89         6.24 o                         
   0   6  14         48.90         65.75         9.76 o                         
   1   6  14          1.05         10.95         7.69 o                         
   2   6  14         19.38         38.39        22.81 o                         
   3   6  14         53.80         66.51        12.93 o                         
  -5   7  14          1.15         20.79         8.66 o                         
  -4   7  14         90.97         96.59        20.37 o                         
  -3   7  14          8.86         42.39         9.52 o                         
  -2   7  14         22.95         42.12         8.55 o                         
   0   7  14         49.80         61.63        11.56 o                         
   1   7  14        127.78        103.73        16.42 o                         
  -4   8  14         74.35         69.67        10.77 o                         
  -3   8  14         14.24          9.70        10.14 o                         
  -2   8  14          0.08          8.65        13.79 o                         
  -1   8  14          7.90          8.41        11.66 o                         
   0   8  14          6.33         -1.70         8.72 o                         
  -2 -11  15        265.93        299.54        18.79 o                         
  -1 -11  15         18.57         14.56         7.35 o                         
   0 -11  15        308.74        333.81        15.01 o                         
   1 -11  15          0.03         17.36         6.79 o                         
   2 -11  15         11.89         14.39         7.89 o                         
   3 -11  15          4.08          7.49        32.24 o                         
  -3 -10  15         60.64         63.82        10.71 o                         
  -2 -10  15         60.48         70.81         9.42 o                         
  -1 -10  15         29.01         28.33         8.12 o                         
   0 -10  15         75.47         76.18        11.31 o                         
   1 -10  15          2.77         11.22         6.35 o                         
   2 -10  15         33.15         32.92         9.84 o                         
   3 -10  15         34.31         26.28         8.66 o                         
   4 -10  15          0.24          1.15         6.71 o                         
  -4  -9  15         36.94         40.96        12.78 o                         
  -3  -9  15          5.80         23.74         8.72 o                         
  -2  -9  15        389.06        359.51        28.39 o                         
  -1  -9  15        110.86         98.55         7.99 o                         
   0  -9  15        222.84        220.30        13.29 o                         
   1  -9  15          9.11         17.46         5.71 o                         
   2  -9  15         73.10         84.44        10.67 o                         
   3  -9  15         12.38         10.07         6.98 o                         
   4  -9  15          1.77          2.03        12.98 o                         
   5  -9  15         22.47         38.68         8.14 o                         
  -5  -8  15          1.66         22.71        20.89 o                         
  -4  -8  15         38.14         36.08        11.66 o                         
  -3  -8  15         21.56         25.47         8.14 o                         
  -2  -8  15          0.82          1.47         8.62 o                         
  -1  -8  15          2.89          0.48         4.12 o                         
   0  -8  15         48.65         53.88         6.92 o                         
   1  -8  15         35.22         41.03         6.65 o                         
   2  -8  15         10.58         20.62         7.06 o                         
   3  -8  15        136.49        145.82        12.09 o                         
   4  -8  15         51.39         55.34         7.17 o                         
   5  -8  15         41.75         38.45         8.48 o                         
  -5  -7  15         30.42         28.05         9.50 o                         
  -4  -7  15         48.47         50.19        17.24 o                         
  -3  -7  15          6.29          6.64         6.82 o                         
  -2  -7  15         15.11         17.65         7.05 o                         
  -1  -7  15          0.65          7.62         3.63 o                         
   0  -7  15          3.24          1.11         3.15 o                         
   1  -7  15          6.74          9.40         4.29 o                         
   2  -7  15          2.21          2.57         4.65 o                         
   3  -7  15         88.62         72.84        16.22 o                         
   4  -7  15         29.73         31.68         5.54 o                         
   5  -7  15          7.09         15.63         7.00 o                         
   6  -7  15          2.40          3.97         6.54 o                         
  -6  -6  15         30.00         35.89        16.43 o                         
  -5  -6  15         22.08         45.24         8.82 o                         
  -4  -6  15          6.70         10.63         7.17 o                         
  -3  -6  15        148.82        165.31        17.64 o                         
  -2  -6  15          7.79         12.65         5.30 o                         
  -1  -6  15         46.53         57.07         5.20 o                         
   0  -6  15          0.62          6.31         3.28 o                         
   1  -6  15         68.58         58.34         6.21 o                         
   2  -6  15          4.51          5.30         3.61 o                         
   3  -6  15          3.55         13.30         4.77 o                         
   4  -6  15         51.33         61.17        11.62 o                         
   5  -6  15         47.71         61.08         8.35 o                         
   6  -6  15         10.97         19.72         9.86 o                         
  -6  -5  15         15.97         44.05         9.37 o                         
  -5  -5  15         20.43         43.12         8.80 o                         
  -4  -5  15          1.51         11.56         7.50 o                         
  -3  -5  15         22.99         29.98         7.01 o                         
  -2  -5  15         31.37         39.60        11.56 o                         
  -1  -5  15         46.77         53.10         5.39 o                         
   0  -5  15        572.50        507.29        11.14 o                         
   1  -5  15         96.86         87.94         5.55 o                         
   2  -5  15        224.51        217.64         9.96 o                         
   3  -5  15         56.48         59.14        15.37 o                         
   4  -5  15          2.92         -4.11         4.11 o                         
   5  -5  15          6.30         13.18         8.35 o                         
   6  -5  15         17.74         26.80        11.46 o                         
  -7  -4  15         71.21         75.22        10.05 o                         
  -6  -4  15        116.44        151.66        21.99 o                         
  -5  -4  15         10.44         17.55         6.28 o                         
  -4  -4  15        672.31        660.21        23.44 o                         
  -3  -4  15         10.82         12.55         6.89 o                         
  -2  -4  15        944.76        891.28        33.55 o                         
  -1  -4  15          0.06          3.57         2.46 o                         
   0  -4  15         99.83        105.29         4.63 o                         
   1  -4  15          1.08          3.98         2.95 o                         
   2  -4  15         14.93         18.55         7.72 o                         
   3  -4  15         29.33         26.42         5.29 o                         
   4  -4  15          0.03          7.34         4.28 o                         
   5  -4  15         12.57         19.75         8.26 o                         
   6  -4  15         27.78         31.31        13.83 o                         
  -7  -3  15          0.01          1.61         6.23 o                         
  -6  -3  15        537.25        541.29        16.86 o                         
  -5  -3  15        231.34        219.67        12.72 o                         
  -4  -3  15       1471.09       1338.23        27.78 o                         
  -3  -3  15         92.43         95.24         6.92 o                         
  -2  -3  15         62.55         61.52         5.62 o                         
  -1  -3  15          9.55          9.26         3.28 o                         
   0  -3  15         97.58        104.30         4.37 o                         
   1  -3  15         80.07         90.44         6.52 o                         
   2  -3  15         28.57         43.91         5.88 o                         
   3  -3  15          0.21          9.38         3.81 o                         
   4  -3  15          0.57          2.31         6.49 o                         
   5  -3  15         16.28         -1.48         7.36 o                         
   6  -3  15         14.67          9.59         8.55 o                         
  -7  -2  15         14.92         18.75         7.82 o                         
  -6  -2  15        101.32        123.22        10.61 o                         
  -5  -2  15         11.76         13.28         6.88 o                         
  -4  -2  15        258.75        249.32         9.66 o                         
  -3  -2  15        597.11        513.11        13.86 o                         
  -2  -2  15          2.51          6.05         4.52 o                         
  -1  -2  15          7.56          8.15         3.02 o                         
   0  -2  15        126.74        141.65         5.17 o                         
   1  -2  15        156.70        181.32         8.02 o                         
   2  -2  15          8.35          8.80         4.13 o                         
   3  -2  15         37.46         46.40         6.14 o                         
   4  -2  15          4.90          4.13         5.84 o                         
   5  -2  15         68.90         52.62        11.69 o                         
   6  -2  15          0.01          2.22         9.40 o                         
  -7  -1  15          3.06         -0.61         6.88 o                         
  -6  -1  15        172.64        186.61        12.27 o                         
  -5  -1  15          3.41         -4.84         5.48 o                         
  -4  -1  15          2.08          8.04         4.37 o                         
  -3  -1  15          3.41         16.05         4.72 o                         
  -2  -1  15         71.95         72.16         5.21 o                         
  -1  -1  15         16.95         29.40         3.88 o                         
   0  -1  15          0.00          0.53         4.07 o                         
   1  -1  15          0.20          7.07         4.15 o                         
   2  -1  15         24.82         24.53         5.93 o                         
   3  -1  15        189.73        170.19        12.17 o                         
   4  -1  15        107.50        133.33        10.47 o                         
   5  -1  15         38.42         32.39        10.60 o                         
   6  -1  15          0.12         24.76        10.01 o                         
  -7   0  15          0.17         17.16         6.82 o                         
  -6   0  15         30.66         25.47         6.80 o                         
  -5   0  15        124.10        124.69         9.05 o                         
  -4   0  15         52.31         59.42         5.65 o                         
  -3   0  15         54.77         57.07         5.07 o                         
  -2   0  15         86.09         84.75         5.59 o                         
  -1   0  15         26.71         27.51         5.20 o                         
   0   0  15         41.73         43.19         4.82 o                         
   1   0  15        345.31        324.91        13.02 o                         
   2   0  15         36.46         37.65         7.95 o                         
   3   0  15         26.93         33.23         8.88 o                         
   4   0  15          7.10         15.37         5.57 o                         
   5   0  15        360.78        365.63        24.08 o                         
  -7   1  15          3.24         15.35         6.59 o                         
  -6   1  15         34.36         47.76         7.06 o                         
  -5   1  15          0.37          6.74         5.09 o                         
  -4   1  15         39.89         34.56         4.95 o                         
  -3   1  15         31.34         38.93         4.66 o                         
  -2   1  15         27.22         37.00         4.56 o                         
  -1   1  15        130.89        124.83         6.93 o                         
   0   1  15         98.73        118.48         7.53 o                         
   1   1  15          1.75         -1.69         7.97 o                         
   2   1  15        102.09        123.91        12.20 o                         
   3   1  15         82.92         90.08        11.21 o                         
   4   1  15         30.71         35.43         9.12 o                         
   5   1  15         31.13         50.61        10.40 o                         
  -7   2  15         95.29         96.55         9.46 o                         
  -6   2  15         24.28         29.33        10.07 o                         
  -5   2  15         81.23         72.24         8.55 o                         
  -4   2  15          4.40          7.41         5.83 o                         
  -3   2  15         71.98         72.70         5.29 o                         
  -2   2  15          8.33         11.56         3.60 o                         
  -1   2  15        445.70        416.57        12.41 o                         
   0   2  15        302.91        288.28        12.66 o                         
   1   2  15         51.26         55.88        11.35 o                         
   2   2  15        105.26        135.79        16.43 o                         
   3   2  15          0.01         14.32         7.24 o                         
   4   2  15          1.41          6.68         8.39 o                         
   5   2  15         12.28          6.90        12.24 o                         
  -7   3  15          0.38          6.71         6.71 o                         
  -6   3  15         63.32         86.11        28.79 o                         
  -5   3  15        300.24        251.27        22.21 o                         
  -4   3  15         38.28         52.17         8.55 o                         
  -3   3  15        161.04        166.94         8.34 o                         
  -2   3  15         36.12         43.13         5.63 o                         
  -1   3  15          9.05         12.10         4.67 o                         
   0   3  15         17.15         27.84         8.36 o                         
   1   3  15          3.40          7.10         9.13 o                         
   2   3  15         23.04         43.49         9.08 o                         
   3   3  15        160.60        168.34        18.17 o                         
   4   3  15         22.66         17.86         8.98 o                         
  -7   4  15        187.27        174.51        17.03 o                         
  -6   4  15         46.20         56.00        10.34 o                         
  -5   4  15         42.97         42.99        15.01 o                         
  -4   4  15         11.54         22.10        13.59 o                         
  -3   4  15        186.05        213.80        16.37 o                         
  -2   4  15        116.66        163.41        13.13 o                         
  -1   4  15          9.15         21.43         6.08 o                         
   0   4  15         22.30         22.92         9.13 o                         
   1   4  15          9.27          9.75         9.41 o                         
   2   4  15          9.44         15.28         8.73 o                         
   3   4  15          3.79          1.17         7.43 o                         
   4   4  15         23.47         26.57        17.24 o                         
  -6   5  15         75.89         85.01        22.61 o                         
  -5   5  15         79.28         95.31        13.59 o                         
  -4   5  15         44.02         43.76         9.90 o                         
  -3   5  15          5.10          4.39         7.82 o                         
  -2   5  15         63.83         75.72        12.73 o                         
  -1   5  15         18.36          9.55         6.97 o                         
   0   5  15         74.21         78.56        10.32 o                         
   1   5  15          1.10          5.34        10.55 o                         
   2   5  15        161.14        130.31        13.69 o                         
   3   5  15         31.31         -3.24        31.43 o                         
  -6   6  15         21.36         38.80        10.43 o                         
  -5   6  15         49.74         42.92        10.01 o                         
  -4   6  15         11.27         27.30         9.05 o                         
  -3   6  15         11.91         17.75         8.22 o                         
  -2   6  15          6.76          8.34         8.21 o                         
  -1   6  15          0.97          7.60         6.42 o                         
   0   6  15         94.68         79.84        11.38 o                         
   1   6  15         91.96         96.59        17.73 o                         
   2   6  15         76.78         53.56        23.63 o                         
  -5   7  15          1.60         12.36         8.50 o                         
  -4   7  15         15.76         32.27         9.70 o                         
  -3   7  15          8.90         16.20         8.32 o                         
  -2   7  15         78.42        124.70        21.70 o                         
  -1   7  15        100.56        116.03        14.99 o                         
   0   7  15         14.51         18.80        10.16 o                         
   1   7  15        142.21        114.88        13.48 o                         
  -2   8  15          5.37          3.85        14.40 o                         
  -1 -11  16          1.90          3.59         9.91 o                         
   0 -11  16        201.91        185.90        13.58 o                         
   1 -11  16         26.64         18.74        25.75 o                         
   2 -11  16         47.14         57.24         9.31 o                         
   3 -11  16          0.02        -14.60        14.60 o                         
  -3 -10  16          3.84          9.16        11.66 o                         
  -2 -10  16          2.45          7.66         7.19 o                         
  -1 -10  16        309.80        301.07        18.57 o                         
   0 -10  16          1.98         -8.36         8.36 o                         
   1 -10  16          0.54         -2.51         6.18 o                         
   2 -10  16          5.46         17.39         9.75 o                         
   3 -10  16          9.19         10.74         6.06 o                         
   4 -10  16          9.80          9.13         8.56 o                         
  -4  -9  16         71.18         75.00        11.43 o                         
  -3  -9  16          7.40         14.55         7.47 o                         
  -2  -9  16         79.35         78.30         8.83 o                         
  -1  -9  16          1.57         11.00         6.12 o                         
   0  -9  16        121.79        140.66        18.32 o                         
   1  -9  16          1.94          0.32         6.37 o                         
   2  -9  16          0.01         -4.61         5.55 o                         
   3  -9  16          4.49         -5.27        12.37 o                         
   4  -9  16         15.25         25.68         6.98 o                         
  -5  -8  16          5.82         -4.18        14.70 o                         
  -4  -8  16         11.66         11.03        32.35 o                         
  -3  -8  16          5.50         -5.55         7.33 o                         
  -2  -8  16          0.29          6.69         8.56 o                         
  -1  -8  16          1.15          5.40         4.09 o                         
   0  -8  16         57.14         52.79         7.42 o                         
   1  -8  16         20.26         21.48         6.07 o                         
   2  -8  16        132.85        156.26        12.88 o                         
   3  -8  16         17.96         11.66         5.54 o                         
   4  -8  16         34.82         55.25         8.88 o                         
   5  -8  16         51.38         57.74         8.50 o                         
  -5  -7  16         58.61         62.48        24.54 o                         
  -4  -7  16        117.52        119.85        11.86 o                         
  -3  -7  16          5.51         10.41         6.87 o                         
  -2  -7  16          7.08         11.90         6.34 o                         
  -1  -7  16         58.13         63.80         6.20 o                         
   0  -7  16          0.89         14.28         6.32 o                         
   1  -7  16         41.33         39.26         6.03 o                         
   2  -7  16          5.27          0.35         4.85 o                         
   3  -7  16          8.12         12.25         4.81 o                         
   4  -7  16         26.05         34.42         6.14 o                         
   5  -7  16          1.68          4.17         8.34 o                         
  -6  -6  16          2.00         -2.20         9.41 o                         
  -5  -6  16         13.86         17.50        12.78 o                         
  -4  -6  16         32.59         51.65        12.67 o                         
  -3  -6  16        298.17        268.28        23.93 o                         
  -2  -6  16          8.77         20.90         6.93 o                         
  -1  -6  16        510.92        462.92        12.43 o                         
   0  -6  16          3.95          8.45         3.12 o                         
   1  -6  16        190.26        177.69        12.62 o                         
   2  -6  16          2.19          1.73         3.49 o                         
   3  -6  16         32.50         32.42         5.33 o                         
   4  -6  16         76.88         73.38         6.60 o                         
   5  -6  16         22.84         24.88         8.90 o                         
   6  -6  16         23.09         27.17        24.94 o                         
  -6  -5  16         29.23         23.54        16.12 o                         
  -5  -5  16         14.21         17.43         8.92 o                         
  -4  -5  16        295.71        280.39        15.63 o                         
  -3  -5  16         28.43         29.21         8.96 o                         
  -2  -5  16        415.36        415.63        28.29 o                         
  -1  -5  16        185.36        180.69         8.41 o                         
   0  -5  16         15.72         16.12         3.59 o                         
   1  -5  16         14.54         19.37         3.48 o                         
   2  -5  16        536.84        498.91        15.71 o                         
   3  -5  16         19.18         19.56         7.49 o                         
   4  -5  16         39.97         39.85         5.97 o                         
   5  -5  16         23.87         21.92        12.01 o                         
   6  -5  16         53.50         65.52        15.41 o                         
  -6  -4  16        550.79        536.82        46.53 o                         
  -5  -4  16         19.68         41.39         9.33 o                         
  -4  -4  16        649.77        638.05        31.43 o                         
  -3  -4  16          2.60          1.48         5.27 o                         
  -2  -4  16        117.74        121.95         7.43 o                         
  -1  -4  16          2.10          4.28         4.27 o                         
   0  -4  16         12.53         14.03         4.36 o                         
   1  -4  16        250.33        250.34         7.76 o                         
   2  -4  16         77.89         91.51        10.21 o                         
   3  -4  16         39.18         24.01         6.78 o                         
   4  -4  16         34.68         49.52         6.85 o                         
   5  -4  16          8.95         22.55        13.61 o                         
   6  -4  16          3.18         -6.37        10.59 o                         
  -7  -3  16        115.77        107.66        18.45 o                         
  -6  -3  16        373.11        348.25        21.10 o                         
  -5  -3  16          3.63         11.35         5.77 o                         
  -4  -3  16         76.99         55.92         8.65 o                         
  -3  -3  16         19.03         24.06         4.67 o                         
  -2  -3  16          1.78          7.53         4.32 o                         
  -1  -3  16         11.18          4.55         3.60 o                         
   0  -3  16        340.51        363.63         9.54 o                         
   1  -3  16         80.70         84.87         5.38 o                         
   2  -3  16          0.04         10.26         4.53 o                         
   3  -3  16          8.44         10.20         5.04 o                         
   4  -3  16          4.87         13.08         7.17 o                         
   5  -3  16          7.47          4.56        13.46 o                         
   6  -3  16          2.60         -4.92         8.99 o                         
  -7  -2  16         15.60         35.29        12.57 o                         
  -6  -2  16        152.55        132.18        10.81 o                         
  -5  -2  16        191.32        183.86        11.43 o                         
  -3  -2  16         27.28         25.66         5.48 o                         
  -2  -2  16          8.61         16.38         4.45 o                         
  -1  -2  16         34.63         31.92         4.39 o                         
   0  -2  16         46.75         46.36         5.29 o                         
   1  -2  16        185.01        194.08        10.20 o                         
   2  -2  16          5.40         12.88         5.69 o                         
   3  -2  16        109.78         94.70        12.98 o                         
   4  -2  16          1.78         19.97         7.08 o                         
   5  -2  16         52.82         46.47        18.51 o                         
   6  -2  16          2.66         34.88        27.99 o                         
  -7  -1  16        104.47        111.06        12.03 o                         
  -6  -1  16          0.74          1.07         7.23 o                         
  -5  -1  16          8.87          6.56         4.98 o                         
  -4  -1  16          0.92         21.15         6.96 o                         
  -3  -1  16          0.04         -0.28         4.11 o                         
  -2  -1  16         15.07         18.97         4.70 o                         
  -1  -1  16         41.71         43.40         4.40 o                         
   0  -1  16         41.19         41.62         5.17 o                         
   1  -1  16        197.69        157.85        16.75 o                         
   2  -1  16          0.37          6.67         9.52 o                         
   3  -1  16        278.30        235.67        15.29 o                         
   4  -1  16          9.40         18.36         8.93 o                         
   5  -1  16         31.64         28.07         8.88 o                         
  -7   0  16          2.55         11.48         7.76 o                         
  -6   0  16          7.72          5.42         6.29 o                         
  -5   0  16          0.30          4.67         5.18 o                         
  -4   0  16          0.00          6.04         4.56 o                         
  -3   0  16         10.55         19.10         4.84 o                         
  -2   0  16        217.24        208.87         9.10 o                         
  -1   0  16         10.71         10.27         4.37 o                         
   0   0  16        180.26        184.81         8.31 o                         
   1   0  16         33.16         33.68         9.32 o                         
   2   0  16         31.08         31.41         7.89 o                         
   3   0  16         13.86         18.16         7.69 o                         
   4   0  16          2.97          3.86         6.89 o                         
   5   0  16          7.96         43.63        15.14 o                         
  -7   1  16          6.77         10.41         7.58 o                         
  -6   1  16          2.25         13.43         6.01 o                         
  -5   1  16         25.43         28.50         7.48 o                         
  -4   1  16         19.73          8.10         5.31 o                         
  -3   1  16        166.27        171.86         8.91 o                         
  -2   1  16          0.20          7.38         6.38 o                         
  -1   1  16          1.74         -1.96         7.26 o                         
   0   1  16         14.17         15.96        13.06 o                         
   1   1  16          7.53         21.57         6.31 o                         
   2   1  16          3.85          9.85         6.70 o                         
   3   1  16         14.16         17.88         8.10 o                         
   4   1  16         30.43          1.28        18.75 o                         
   5   1  16          2.44         22.05        11.17 o                         
  -7   2  16          5.63         11.80         9.29 o                         
  -6   2  16         35.45         29.41         6.76 o                         
  -5   2  16        164.54        168.53        10.36 o                         
  -4   2  16        126.58        128.64         9.69 o                         
  -3   2  16          0.56         12.29         4.27 o                         
  -2   2  16         60.05         59.35         6.82 o                         
  -1   2  16          0.01          0.41         3.78 o                         
   0   2  16          7.45          5.15        17.95 o                         
   1   2  16          0.15          0.02        11.14 o                         
   2   2  16          1.01         26.78         8.60 o                         
   3   2  16        195.94        221.60        14.76 o                         
   4   2  16         64.65         80.16        10.32 o                         
  -7   3  16         45.28         32.41         8.52 o                         
  -6   3  16        239.33        226.07        11.52 o                         
  -5   3  16         47.64         39.20         8.52 o                         
  -4   3  16         21.96         20.21         5.83 o                         
  -3   3  16         62.24         72.08         8.38 o                         
  -2   3  16          8.02         22.19         9.48 o                         
  -1   3  16          5.24          5.25         5.37 o                         
   0   3  16         77.49         81.95         9.66 o                         
   1   3  16        102.19        118.86        17.77 o                         
   2   3  16         93.85         79.69        10.64 o                         
   3   3  16         20.86         47.95        15.60 o                         
   4   3  16         86.79         78.40        11.94 o                         
  -6   4  16          7.62          7.46        10.53 o                         
  -5   4  16        198.46        181.89        17.44 o                         
  -4   4  16        107.02         95.68        10.96 o                         
  -3   4  16          3.79          7.64         7.32 o                         
  -2   4  16        237.11        273.41        12.35 o                         
  -1   4  16          0.06         -1.93         6.34 o                         
   0   4  16        122.18        137.02        13.35 o                         
   1   4  16         16.22         19.79         8.87 o                         
   2   4  16         17.74          5.43         9.26 o                         
   3   4  16         80.10         91.58        12.02 o                         
  -6   5  16          7.02         11.33         8.84 o                         
  -5   5  16         24.81         24.30         9.45 o                         
  -4   5  16        119.94         99.04        11.53 o                         
  -3   5  16          4.58         13.42        11.66 o                         
  -2   5  16         38.87         36.99         8.05 o                         
  -1   5  16         27.94         34.58         8.17 o                         
   0   5  16          1.14          9.96         9.53 o                         
   1   5  16          0.59          5.63        18.35 o                         
   2   5  16          0.06          3.19         8.78 o                         
  -5   6  16          2.63         -2.80         8.29 o                         
  -4   6  16          2.98          0.04         8.57 o                         
  -3   6  16          4.41         -6.77         7.12 o                         
  -2   6  16         11.00         26.79        20.08 o                         
  -1   6  16         15.04         28.37         9.54 o                         
   0   6  16         28.99         24.73         9.67 o                         
   1   6  16         11.49          0.41        14.20 o                         
  -4   7  16         15.75         12.69         9.18 o                         
  -3   7  16        325.86        343.38        27.68 o                         
  -2   7  16         68.23         57.86        11.32 o                         
  -1   7  16         83.65         72.93        13.04 o                         
   0   7  16          1.35          4.43         9.45 o                         
  -1 -11  17          0.02          6.89        17.44 o                         
   0 -11  17          4.04         13.99         8.70 o                         
   1 -11  17          0.00          6.88         6.85 o                         
   2 -11  17         10.30         -1.50        13.26 o                         
  -2 -10  17         53.62         69.93        10.74 o                         
  -1 -10  17         80.47         73.10         9.05 o                         
   0 -10  17          8.80         12.93        11.96 o                         
   1 -10  17          2.77         26.27        22.00 o                         
   2 -10  17          0.01         -5.05         5.49 o                         
   3 -10  17         47.92         31.55         9.53 o                         
  -3  -9  17          6.21          3.86         7.99 o                         
  -2  -9  17          6.00         16.32         7.11 o                         
  -1  -9  17          0.01         -5.40         5.40 o                         
   0  -9  17          0.07          0.29         4.99 o                         
   1  -9  17          1.81         10.82         5.42 o                         
   2  -9  17         22.32         33.16         7.77 o                         
   3  -9  17         10.72          1.69         7.83 o                         
   4  -9  17          0.33          6.69         7.71 o                         
  -4  -8  17         68.19         70.22        15.62 o                         
  -3  -8  17        122.39        131.89        15.31 o                         
  -2  -8  17        107.91        107.91         9.53 o                         
  -1  -8  17         44.80         36.99         7.14 o                         
   0  -8  17         69.94         66.10         7.67 o                         
   1  -8  17         51.99         58.99         8.85 o                         
   2  -8  17        155.78        157.59        11.19 o                         
   3  -8  17         19.74         32.30         7.89 o                         
   4  -8  17         88.79        100.83        11.79 o                         
   5  -8  17          0.01         13.38        24.94 o                         
  -5  -7  17          0.06         16.43        21.70 o                         
  -4  -7  17         42.13         49.18        10.16 o                         
  -3  -7  17         89.63         87.01        11.05 o                         
  -2  -7  17         15.59         27.75         9.82 o                         
  -1  -7  17         44.08         34.87         4.99 o                         
   0  -7  17          0.13         -1.01         3.97 o                         
   1  -7  17         13.22          4.80         5.59 o                         
   2  -7  17         60.65         59.40         8.75 o                         
   3  -7  17          0.80         -1.96         4.82 o                         
   4  -7  17         10.49          7.23         5.75 o                         
   5  -7  17          3.95          4.89         7.70 o                         
  -5  -6  17         41.70         50.91        10.13 o                         
  -4  -6  17        108.29        102.20        14.08 o                         
  -3  -6  17         78.94         87.95        10.80 o                         
  -2  -6  17         15.71         14.60        16.02 o                         
  -1  -6  17        283.26        259.51         9.69 o                         
   0  -6  17         13.50         18.81         4.43 o                         
   1  -6  17         37.60         27.05         4.29 o                         
   2  -6  17          3.34          4.69         5.15 o                         
   3  -6  17        155.63        139.93        10.66 o                         
   4  -6  17          0.62          6.24        10.19 o                         
   5  -6  17          9.25         16.21         7.52 o                         
  -6  -5  17          0.62          8.75         7.80 o                         
  -5  -5  17          1.37          7.48         8.06 o                         
  -4  -5  17         13.48         14.33         7.28 o                         
  -3  -5  17         15.16         23.56        11.15 o                         
  -2  -5  17         24.40         22.20         7.00 o                         
  -1  -5  17        108.73        102.33         6.67 o                         
   0  -5  17        114.01        115.14         6.62 o                         
   1  -5  17        288.42        276.38         9.61 o                         
   2  -5  17         35.31         48.85         9.09 o                         
   3  -5  17          0.09          2.20         4.54 o                         
   4  -5  17         36.95         36.10         6.22 o                         
   5  -5  17         75.89         69.74        10.08 o                         
  -6  -4  17        302.47        281.01        12.83 o                         
  -5  -4  17          6.67          8.02         9.92 o                         
  -4  -4  17        103.40        106.96        10.91 o                         
  -3  -4  17        101.35        101.61        10.54 o                         
  -2  -4  17         76.76         91.71         7.99 o                         
  -1  -4  17          3.03          4.12         3.84 o                         
   0  -4  17        125.07        134.59         6.56 o                         
   1  -4  17         37.44         40.46         5.84 o                         
   2  -4  17          0.08          5.53         4.24 o                         
   3  -4  17         38.51         41.73         5.91 o                         
   4  -4  17         12.86         21.18         7.47 o                         
   5  -4  17         64.15         77.26        10.29 o                         
  -6  -3  17         11.76         14.13         8.73 o                         
  -5  -3  17         88.74         79.03         7.59 o                         
  -4  -3  17         30.81         38.62         6.30 o                         
  -3  -3  17         39.92         39.29         7.50 o                         
  -2  -3  17          2.18          1.86         4.67 o
[truncated: 59,860 more chars]
